# Supplementary material for: ITIH2 in colorectal cancer metastasis: Weighted Gene Co-expression Network Analysis-guided functional validation
Source: PLoS One. 2026 Feb 5;21(2):e0329719. doi: 10.1371/journal.pone.0329719 (PMC12875447; doi:10.1371/journal.pone.0329719)
Supplement: S1 File — (ZIP) [file pone.0329719.s001.zip]

Archive with 9 entries (8 files):
- supplement material/
- supplement material/supplementary figure 1.tif
- supplement material/supplementary figure 2.tif
- supplement material/supplementary figure 3.tif
- supplement material/supplementary figure 4.tif
- supplement material/supplementary table 1.docx
- supplement material/supplementary table 2.docx
- supplement material/supplementary table 3.xls
- supplement material/supplementary table 4.xls
