# Supplementary material for: ITIH2 in colorectal cancer metastasis: Weighted Gene Co-expression Network Analysis-guided functional validation
Source: PLoS One. 2026 Feb 5;21(2):e0329719. doi: 10.1371/journal.pone.0329719 (PMC12875447; doi:10.1371/journal.pone.0329719)
Supplement: S1 File — (ZIP) [file pone.0329719.s001.zip › supplement material/supplementary table 3.xls]

#ID	2NC-1_Count	2NC-2_Count	2NC-3_Count	2OE-1_Count	2OE-2_Count	2OE-3_Count	2NC-1_FPKM	2NC-2_FPKM	2NC-3_FPKM	2OE-1_FPKM	2OE-2_FPKM	2OE-3_FPKM	Pvalue	FDR	log2FC	regulated
ATRX	959	1382	2123	1313	967	1426	3.689144	4.530487	6.49366	4.971436	3.363304	5.423692	0.794286694054606	0.99964275620349	-0.0562875195456976	normal
TCOF1	7835	8720	8984	7766	7761	8211	45.480501	48.454469	45.961289	45.105226	45.357578	50.268992	0.655540195036825	0.99964275620349	0.0750395054256645	normal
NSRP1	371	186	709	497	316	651	4.27166	3.570752	7.31345	5.792249	3.747284	8.455261	0.302223759416645	0.99964275620349	0.409895073989871	normal
SPPL3	1121	1562	1720	1475	1218	1602	7.716079	10.051877	10.111372	9.934468	8.234374	11.461226	0.324718098336822	0.99964275620349	0.151768391804065	normal
OPA3	1170	1117	1224	915	1165	890	5.230192	4.671664	5.217767	4.469747	6.353077	4.258589	0.859239564960618	0.99964275620349	-0.0453755442439302	normal
OPA1	1658	1945	2751	2054	1249	2264	7.536066	8.350787	10.889636	9.124213	5.537695	10.840144	0.948984327983356	0.99964275620349	-0.0126268602258753	normal
SLC66A1	758	755	769	807	926	624	9.9394	10.302004	11.027124	10.854601	12.626447	11.556934	0.383604004821314	0.99964275620349	0.242987460371914	normal
SLC66A2	847	694	538	750	678	570	9.773804	7.565159	5.379324	8.531438	7.815659	6.831814	0.787912109221607	0.99964275620349	0.0863397073796895	normal
SLC66A3	33	60	16	27	9	48	0.499836	1.003636	0.4387	0.438574	0.287645	0.814202	0.672480383383277	0.99964275620349	-0.323089867427323	normal
MSTRG.15179	285	333	439	178	252	299	1.994911	2.171307	2.713925	1.238661	1.755877	1.995102	0.219608499460425	0.99964275620349	-0.331728321873866	normal
ITGA1	164	208	289	183	193	227	0.423754	0.512904	0.717532	0.472539	0.502505	0.616183	0.75222841634192	0.99964275620349	0.0765954005091275	normal
ITGA2	113	130	199	113	56	204	0.396869	0.436561	0.614989	0.398235	0.196628	0.755705	0.825036827655707	0.99964275620349	-0.0926452086225111	normal
ITGA3	497	530	640	437	522	529	2.821004	2.941211	3.225981	2.487204	2.981801	3.152296	0.878963306823925	0.99964275620349	0.032359607192392	normal
ITGA5	1027	1434	1374	922	1346	1442	6.704736	8.940382	7.856801	6.042353	8.851822	9.890841	0.55093725130051	0.99964275620349	0.149213924627598	normal
ITGA6	2505	2991	4897	2589	1796	3448	11.958853	13.632423	20.730287	12.420085	8.632304	17.9283	0.335579316873467	0.99964275620349	-0.216430786568235	normal
ITGA7	1016	1203	1251	1027	1146	1232	6.812959	7.792567	7.517414	7.156443	10.789573	8.776191	0.396944233922742	0.99964275620349	0.159863086590932	normal
UFSP1	40	20	26	15	41	46	1.098938	0.518233	0.631141	0.392101	1.128838	1.322925	0.55349660394981	0.99964275620349	0.396242146834142	normal
UFSP2	550	717	807	610	598	663	6.743007	8.132124	8.382903	7.228446	7.072733	8.710094	0.787060776193109	0.99964275620349	0.0473758103849907	normal
MT-CYB	320691	272099	321338	273917	373013	261977	7802.748535	6321.137695	6847.893066	6689.983398	9143.203125	6697.336426	0.477587928212142	0.99964275620349	0.191194432067696	normal
CHST3	31	36	45	30	19	47	0.12238	0.1367	0.157684	0.119523	0.072656	0.196986	0.896026941436259	0.99964275620349	-0.0654499877112604	normal
CHST5	34	45	48	26	31	13	0.262829	0.330351	0.322244	0.197229	0.240227	0.094967	0.276506383003708	0.99964275620349	-0.627226073531207	normal
CHST7	64	43	86	49	101	95	0.730658	0.474818	0.867952	0.567191	1.171479	1.149076	0.229680023708694	0.99964275620349	0.562743195178248	normal
CHST6	187	182	184	101	211	179	0.639674	0.667547	0.567733	0.33454	0.71595	0.733362	0.951186407734124	0.99964275620349	0.0234908030899654	normal
ITGAV	131	187	337	130	186	293	0.50706	0.692212	1.265828	0.512116	0.726195	1.301322	0.740790317527117	0.99964275620349	0.124260391543141	normal
ITGAE	1765	1353	1601	1487	1195	1522	71.792166	52.389534	56.337797	60.880244	48.47324	65.233044	0.938306903364951	0.99964275620349	-0.0170195272162453	normal
IGF2R	1395	2190	3205	1834	1405	2383	4.518966	7.370323	8.607337	6.808445	6.411797	7.498136	0.779090744661044	0.99964275620349	-0.0653517288014009	normal
SLC36A4	249	307	456	278	192	374	1.148781	1.388074	1.859939	1.283082	0.88742	1.896009	0.761562967597386	0.99964275620349	-0.0776026881386555	normal
CKS1B	3250	3587	4478	3385	2465	3786	109.717375	116.594078	134.585712	118.390879	86.368275	136.467629	0.680207264623835	0.99964275620349	-0.0592101984824484	normal
SLC36A1	297	392	419	309	270	287	1.607425	1.888565	2.171592	1.682513	1.305301	1.55945	0.42609862168783	0.99964275620349	-0.163576657257921	normal
MSTRG.6317	41	33	47	70	28	34	0.914984	0.695609	0.929546	1.583002	0.634427	0.792585	0.580556789477717	0.99964275620349	0.287518757957769	normal
ARTN	748	891	708	799	647	550	12.699204	16.094813	13.373247	17.083558	11.981794	12.485871	0.812353920538783	0.99964275620349	-0.063807101529189	normal
CADPS2	853	1090	1620	896	475	1053	3.900973	5.824326	8.591865	5.178147	2.187142	6.050297	0.141794961899609	0.99964275620349	-0.377258680992444	normal
RLF	134	296	377	200	110	331	0.594615	1.257136	1.46735	0.89051	0.491264	1.547892	0.712892831210051	0.99964275620349	-0.148337048619028	normal
CRTAP	1368	1376	1491	1388	983	1153	5.756513	5.528232	5.494782	5.862265	4.16705	5.09818	0.600072104409749	0.99964275620349	-0.0996544350912045	normal
MDH1	2707	3904	5441	3566	2359	4443	48.484502	71.03785	88.869618	69.261443	42.122217	80.267981	0.902055027328257	0.99964275620349	-0.0269607386958236	normal
CPEB4	196	175	210	223	155	165	0.575594	0.492418	0.655561	0.657474	0.799567	0.508949	0.793006600782234	0.99964275620349	0.072325456854751	normal
SRBD1	233	428	418	318	186	396	1.756554	3.092847	2.769667	2.47934	1.416881	3.144157	0.750272995368792	0.99964275620349	-0.093543740987567	normal
CFI	45	71	58	24	30	40	0.599184	0.919092	0.688727	0.321544	0.406341	0.579059	0.121291937717016	0.99964275620349	-0.711598202284217	normal
CFD	185	137	96	143	174	121	4.341603	3.030937	2.112952	3.700492	4.083652	3.183755	0.62240977082916	0.99964275620349	0.214365008431225	normal
CFP	117	93	92	92	140	59	1.474048	0.991268	0.98512	1.027433	1.572828	0.835191	0.754148153534186	0.99964275620349	0.150833963873612	normal
AAAS	4911	5574	5182	4739	5050	4443	74.156368	75.15532	63.172991	69.91923	76.093434	67.718271	0.831238977564841	0.99964275620349	0.0456056409875193	normal
SIDT2	594	810	888	553	608	732	6.232767	8.510785	5.292634	5.214667	5.304326	5.419839	0.679323680715495	0.99964275620349	-0.0811504963788826	normal
MSTRG.60495	21	32	63	44	38	40	0.133645	0.198597	0.364277	0.293169	0.249746	0.276994	0.520868170510488	0.99964275620349	0.320897526428145	normal
MSTRG.9999	192	208	230	174	246	164	1.670889	1.728099	1.755423	1.51715	2.155976	1.498231	0.745490721530735	0.99964275620349	0.105002971104894	normal
UFD1	1843	2192	2423	1651	1609	2205	28.993519	33.280151	33.23059	26.72675	25.248471	36.765428	0.695305417563769	0.99964275620349	-0.0634555400147135	normal
AAGAB	2209	2784	3271	2194	1903	2645	19.756776	23.558931	25.429394	19.642266	16.990807	24.626177	0.43695828111893	0.99964275620349	-0.109315622620652	normal
MSTRG.51028	435	335	420	414	222	321	2.655109	2.027884	2.242845	2.595427	1.362362	2.107864	0.544443965502414	0.99964275620349	-0.17045223491537	normal
STXBP2	3310	3219	3533	3146	3740	2922	54.531401	53.139591	51.172065	54.644449	71.382835	50.551875	0.50223341163267	0.99964275620349	0.15809804041862	normal
ATP5IF1	3062	3624	3495	2947	2734	2827	129.949826	140.065341	118.713104	137.5111	141.904806	115.536473	0.652979484429337	0.99964275620349	-0.0798662158251271	normal
ZNF117	80	119	185	124	66	114	0.243057	0.409054	0.494052	0.378478	0.202278	0.364639	0.701381078561837	0.99964275620349	-0.134166554923649	normal
PRKAR2A	708	860	1351	1010	724	1260	3.027138	3.752643	5.091249	4.331262	3.117836	5.667911	0.279818094574903	0.99964275620349	0.23053106750331	normal
MAGT1	1637	1624	2487	1506	1015	2071	10.206428	10.671081	15.239278	9.480661	6.334375	15.147034	0.482522377079702	0.99964275620349	-0.155845782475177	normal
MSTRG.28098	46	51	65	16	16	35	0.985155	1.042303	1.22369	0.340623	0.33821	0.781647	0.0279427344608295	0.99964275620349	-1.1094247726948	down
MSTRG.20529	576	433	344	589	792	322	7.500954	4.83896	3.245373	6.540393	9.740201	3.888336	0.240037799828954	0.99964275620349	0.51331212791146	normal
PHACTR4	892	181	1573	830	475	1228	4.113314	1.431448	6.320071	4.432557	2.272584	5.922364	0.873493198070616	0.99964275620349	0.125451068863836	normal
PHACTR1	42	6	67	37	24	70	0.230704	0.059112	0.31568	0.200818	0.130754	0.39569	0.640540570603625	0.99964275620349	0.36207799672089	normal
NLGN3	19	120	97	93	39	19	0.07885	0.720437	0.56127	0.597013	0.259181	0.082817	0.586495619499213	0.99964275620349	-0.40017437564524	normal
PHACTR3	110	52	128	97	13	125	1.910803	0.863374	1.951213	1.699107	0.132139	2.282377	0.757056981162497	0.99964275620349	-0.20665529959322	normal
MSTRG.25342	94	60	210	112	219	155	0.928741	0.485725	1.508744	1.075243	1.907913	1.164405	0.143383381083612	0.99964275620349	0.703602660860728	normal
VMP1	3713	4283	5638	4233	3709	4965	28.566826	32.422897	39.999228	38.256834	31.271885	43.147713	0.39908389777291	0.99964275620349	0.111103516518218	normal
NR1D1	332	394	578	403	414	480	3.494503	3.963443	5.34012	4.263416	4.393799	5.319556	0.322858045334827	0.99964275620349	0.202867663717015	normal
NR1D2	168	196	250	132	180	251	0.88673	0.988884	1.161834	0.69988	0.959462	1.399106	0.824643822005273	0.99964275620349	0.0663751174501662	normal
PLPBP	882	937	1443	1003	563	1165	9.795066	9.961986	14.091231	11.158428	6.36121	13.614094	0.719668647511776	0.99964275620349	-0.0844421739708998	normal
OGFR	4244	4685	4196	4468	4894	4108	48.294	49.93506	40.380695	49.656114	54.813061	46.553873	0.34284276798922	0.99964275620349	0.219564473169128	normal
MSTRG.22587	43	40	64	14	93	32	0.405156	0.385274	0.73234	0.230694	0.994476	0.550895	0.760120016189542	0.99964275620349	0.22286105744195	normal
PTCH2	26	28	41	93	39	38	0.162859	0.168488	0.222128	0.897357	0.242896	0.246362	0.0520161446781843	0.99964275620349	1.03080058366632	normal
PTCH1	134	184	280	213	92	293	0.429184	0.688955	0.854021	0.70889	0.569919	1.242946	0.656511650463402	0.99964275620349	0.16880871759518	normal
TIMM44	2845	3148	3524	2922	2984	3256	43.99957	46.43089	47.346361	44.560599	46.198576	51.691594	0.410715643237274	0.99964275620349	0.131199597232316	normal
RAD9A	2035	2010	1845	1813	2169	1496	33.481794	27.535066	24.702767	27.142109	39.309907	23.214408	0.76640560691116	0.99964275620349	0.0828431461863683	normal
ERGIC2	489	629	994	632	413	725	2.745116	3.312281	4.903488	3.49511	2.293377	4.208874	0.803945381662465	0.99964275620349	-0.0577657129295849	normal
ERGIC3	13465	11984	10879	12863	13516	9658	343.172403	274.641776	232.676178	314.458897	329.4141	246.178407	0.564281407510163	0.99964275620349	0.161469130348191	normal
ERGIC1	1549	1963	2410	1489	1163	1911	14.809629	18.07226	20.269128	14.277413	11.202087	19.458635	0.243902083809952	0.99964275620349	-0.197417241486237	normal
B3GAT3	5391	4937	4319	5207	6669	4156	92.538517	80.851526	64.660732	88.796188	123.618385	72.025247	0.306972583884108	0.99964275620349	0.314950611235469	normal
B3GAT2	9	45	256	17	0	130	0.034883	0.179573	0.942734	0.068519	0	0.573171	0.673718650782292	0.99964275620349	-0.839978650052391	normal
B3GAT1	192	201	179	227	254	197	1.173496	1.274635	1.049739	1.351293	1.54822	1.398974	0.163967455085716	0.99964275620349	0.427694540577728	normal
CALM2	10608	12499	17375	11876	9278	13591	242.567036	273.307131	342.864843	273.098566	213.675895	326.455955	0.834773412338382	0.99964275620349	-0.0300661770663886	normal
CALM3	4760	6642	7413	4911	4333	5613	60.836674	81.739151	83.557481	63.42255	56.008205	76.437811	0.306280620682629	0.99964275620349	-0.149862778850352	normal
SPG21	2758	3023	3306	2349	2263	2954	42.977921	44.748408	44.501715	36.260411	35.16313	48.006348	0.561507484352637	0.99964275620349	-0.0913918665120396	normal
CALM1	8516	8898	11167	8531	6737	8725	56.428059	56.227906	64.90054	56.579415	45.353525	60.963638	0.556644592746348	0.99964275620349	-0.0740833480149248	normal
GSDMB	621	702	519	521	680	399	12.211106	13.971	9.416549	10.668782	15.003581	8.791592	0.970716263373818	0.99964275620349	-0.012529813586274	normal
GSDMD	2487	2364	2191	2642	3118	1874	29.407457	36.76006	31.463551	43.531981	50.914576	32.24133	0.310719091845115	0.99964275620349	0.307579875763264	normal
GSDME	67	83	122	129	37	122	0.831107	0.908048	1.351249	1.895197	0.448221	1.599667	0.598753861661573	0.99964275620349	0.240547056676198	normal
DLGAP4	2123	2744	2520	2259	2301	2234	19.062085	24.140181	20.249801	18.109081	21.072445	21.717787	0.737272029132281	0.99964275620349	0.0658373528526997	normal
DLGAP5	2143	2137	2724	2268	1510	2357	20.556808	19.532745	22.82539	21.8032	14.605408	23.643897	0.873945647960675	0.99964275620349	-0.0263693559018261	normal
CYP27B1	123	122	190	158	134	140	1.427837	1.356918	1.942339	1.846612	1.572353	1.757329	0.47259573570781	0.99964275620349	0.193487293057965	normal
OIP5	268	375	497	395	337	381	6.179706	8.291235	10.054113	9.143353	7.83398	9.269679	0.402076942165708	0.99964275620349	0.175808293708954	normal
PTPN18	4098	3741	3829	4064	4529	3371	31.675068	27.49261	25.897996	31.478981	35.129466	27.402962	0.388483428773548	0.99964275620349	0.220832723361536	normal
PTPN12	584	698	1169	802	389	909	4.785402	5.462262	8.412769	6.598968	3.212404	7.859223	0.884803302401844	0.99964275620349	-0.0412382702754125	normal
PTPN11	1469	1555	2673	1855	918	2125	6.002846	6.163976	9.837856	7.460829	3.705452	8.982597	0.874144564945274	0.99964275620349	-0.0423453329650145	normal
PTPN14	496	613	636	597	284	454	1.089101	1.30324	1.444623	1.247241	0.603787	1.123216	0.37394012540066	0.99964275620349	-0.228639981573831	normal
LYAR	1956	2547	3177	1978	1480	3064	34.932232	43.436554	49.697845	35.456276	26.624039	57.49511	0.76661776593748	0.99964275620349	-0.0664097372721865	normal
C2orf81	623	754	639	613	730	493	7.407392	8.89699	7.983039	7.22233	8.914601	6.544383	0.831310389067085	0.99964275620349	0.0617969285011568	normal
CDK2	1406	1635	2695	1797	1043	2073	17.449343	19.406237	29.277959	22.363953	13.040305	27.105103	0.876972169836814	0.99964275620349	-0.0365091182299561	normal
HLA-DQB1	368	410	392	356	373	321	6.362927	6.774246	5.938547	6.214613	6.458172	5.801394	0.906235342490845	0.99964275620349	0.029330085547852	normal
CDK7	534	692	991	722	479	852	10.319038	12.834164	16.879467	13.92413	9.32146	17.354731	0.719761809887383	0.99964275620349	0.0772816845360695	normal
CDK9	2689	2911	2609	2785	2781	2303	30.76682	32.187112	26.708368	31.466399	31.428251	28.457886	0.617026076352021	0.99964275620349	0.117955857890213	normal
MSTRG.46476	42	34	71	16	23	35	0.451996	0.345687	0.982566	0.167348	0.246613	0.414316	0.140567710659834	0.99964275620349	-0.786626035838017	normal
CAMKK2	2122	2035	2238	2273	2420	2238	11.560484	10.403245	10.436438	12.406593	13.359565	12.896869	0.147236342135576	0.99964275620349	0.299076614640471	normal
CAMKK1	415	562	559	577	435	592	3.305244	4.284082	3.875732	4.584345	3.539171	4.909575	0.200153829939619	0.99964275620349	0.237026987966049	normal
MYDGF	1776	2074	2035	2096	1864	2143	49.77906	55.644377	50.309214	59.201314	52.698046	63.286216	0.171990806543537	0.99964275620349	0.226111990536284	normal
CHMP3	1626	1649	2304	1786	1295	1764	15.318513	14.007267	18.384539	16.569379	11.812548	16.673721	0.88796572048702	0.99964275620349	-0.0214493699376152	normal
RPL36AL	8055	7194	7415	7085	6507	5608	330.785553	282.074738	266.708801	292.050903	269.192749	241.946426	0.77125050255931	0.99964275620349	-0.0678257564565207	normal
CHMP7	2808	2466	2897	2827	2587	2496	22.85783	19.165442	20.947826	28.014572	21.213333	23.09414	0.525294732518564	0.99964275620349	0.129217755051606	normal
CHMP6	1077	826	749	744	1054	598	17.94903	13.162207	11.145634	12.450314	17.727569	10.478769	0.924524173329795	0.99964275620349	0.0342023150392681	normal
CHMP5	834	792	1281	787	518	1025	12.217304	11.096436	16.737129	11.53082	7.610694	15.834805	0.52047458541053	0.99964275620349	-0.147759651449411	normal
LY6G6C	27	41	46	52	88	24	0.774287	1.200331	1.250168	1.57746	2.619298	0.733849	0.192719223773997	0.99964275620349	0.802575843004642	normal
HOXA13	68	89	104	47	61	81	0.494988	0.544121	0.706935	0.596419	0.478801	0.548723	0.456833339090557	0.99964275620349	-0.272430537957177	normal
HOXA11	355	404	581	466	309	489	3.684023	4.007606	5.300417	4.858991	3.231738	5.340079	0.619851738808101	0.99964275620349	0.100765888385554	normal
HOXA10	1622	1531	2068	1677	1217	1728	18.528195	17.200883	21.848112	19.761874	13.884308	20.952593	0.978875642897225	0.99964275620349	-0.00425875647918847	normal
TDG	499	534	806	546	241	748	4.374852	4.460317	6.206854	4.818566	2.115078	6.893502	0.735588086117141	0.99964275620349	-0.109526291750436	normal
LRRC27	261	197	224	134	261	214	3.549751	2.444763	2.498987	1.72226	6.017049	2.095805	0.952880024832154	0.99964275620349	0.0224700702258517	normal
LRRC26	92	79	48	108	151	49	2.097249	1.710688	0.946996	2.47693	3.49002	1.18221	0.238597442927386	0.99964275620349	0.675591213024559	normal
KIAA1522	1648	2360	2644	2160	1680	2506	8.326572	11.698772	11.701231	10.954365	8.828787	13.620323	0.480244442071595	0.99964275620349	0.115878001383179	normal
MPDU1	6427	6292	5990	5860	6166	5024	130.660073	123.736131	110.081761	118.38528	124.4465	112.553334	0.852543122700095	0.99964275620349	0.0443754484791414	normal
LRRC20	2248	2265	1967	1961	2353	1677	20.293657	19.621446	14.583107	18.648716	19.268242	16.55821	0.80183507190049	0.99964275620349	0.0699329123104166	normal
LRRC28	391	419	567	515	312	482	2.49282	2.5779	2.684807	2.771351	1.489172	2.744509	0.619745040451059	0.99964275620349	0.102326463736607	normal
GCNT1	17	41	35	45	37	42	0.075742	0.180735	0.141337	0.206282	0.169375	0.202309	0.217466963229437	0.99964275620349	0.617488643475288	normal
GCNT2	97	129	172	87	72	161	0.592143	0.752456	0.912043	0.528984	0.437609	1.036899	0.691158648764013	0.99964275620349	-0.139900418462704	normal
LPCAT4	1243	1305	1611	1426	1047	1375	16.413936	17.008772	19.141849	19.5418	13.973349	19.243091	0.670773520284735	0.99964275620349	0.0635561754734623	normal
LPCAT2	33	43	101	54	19	85	0.578593	0.211368	0.460602	0.282081	0.09528	0.542938	0.962491841796762	0.99964275620349	0.0277184621085241	normal
LPCAT3	1561	1867	2196	1384	1080	1782	19.29418	22.809146	23.950763	17.650298	13.347836	23.382302	0.158737074985587	0.99964275620349	-0.234834862131482	normal
LPCAT1	2269	4994	5629	4431	4424	4129	11.224031	35.084802	34.691285	31.924275	31.359758	31.914198	0.358717360364233	0.99964275620349	0.249165261030867	normal
TAGLN	2314	1958	1811	1525	361	398	17.201246	14.275366	12.339424	11.707547	4.342926	4.487642	0.00706166519268124	0.99964275620349	-1.29648878369287	down
ALPP	86	85	75	72	27	64	0.864505	0.817528	0.656238	0.727947	0.267696	0.675673	0.285569474117088	0.99964275620349	-0.47755493706449	normal
CCDC174	499	606	732	577	512	617	5.481751	5.619722	6.203071	5.588758	6.130826	6.4577	0.598988763120309	0.99964275620349	0.0844520398336772	normal
PDK1	332	504	621	301	385	445	2.641064	1.099789	1.518084	2.354049	2.808571	3.743609	0.556244174779207	0.99964275620349	-0.149150317548155	normal
PDK3	1402	1515	1755	1191	1139	1419	3.264475	3.259789	3.513457	2.785819	2.603766	3.483118	0.36699570588055	0.99964275620349	-0.138349340554804	normal
PDK2	534	669	749	603	727	641	4.406864	5.261845	5.406757	4.993065	6.04199	5.550995	0.315951359831414	0.99964275620349	0.222951858116149	normal
EBP	7717	7539	6825	7919	8386	5754	198.315124	199.463455	154.775074	203.055058	219.848228	174.164902	0.511460368533774	0.99964275620349	0.180741916090244	normal
PDK4	42	30	11	46	0	37	0.317835	0.213908	0.073241	0.354744	0	0.294581	0.988721604570358	0.99964275620349	-0.0163462218274627	normal
LNPEP	639	749	1197	834	702	912	1.881283	1.792201	2.674761	2.077256	2.160708	2.389173	0.490559234427619	0.99964275620349	0.130774926516423	normal
SEC61A1	10630	11579	11528	9880	11813	10616	82.719456	86.003296	78.569214	76.984773	92.588855	86.792648	0.553087432522561	0.99964275620349	0.12607397726298	normal
SEC61A2	194	290	435	275	198	330	2.171662	3.087642	4.477449	3.066693	2.225978	3.881036	0.968473877691808	0.99964275620349	0.0105074669634283	normal
PECR	155	159	248	240	143	243	2.565824	2.319348	3.610862	3.610958	2.268103	3.886144	0.201217877906188	0.99964275620349	0.335996961222595	normal
SUPT3H	162	218	232	143	126	181	1.568777	1.625061	1.448858	0.944392	1.108376	1.419459	0.277262431118356	0.99964275620349	-0.264135360497929	normal
DDIT3	359	659	566	471	347	584	10.849161	19.17526	15.012806	14.241875	10.653487	18.846486	0.984130537426522	0.99964275620349	-0.00505439514078406	normal
DDIT4	284	1989	2997	1172	842	3231	4.508101	30.221891	41.776707	18.726198	13.502775	54.029316	0.805245638786483	0.99964275620349	0.21951194879304	normal
PALS2	620	574	983	672	585	817	2.093587	1.820718	5.981538	2.243466	1.959567	2.958889	0.532350263041982	0.99964275620349	0.125331861702795	normal
PALS1	258	437	541	421	292	500	1.315812	2.138313	2.586453	2.142668	1.488863	2.800515	0.504860013995119	0.99964275620349	0.16746783658115	normal
GOLGA8A	213	352	514	296	250	343	1.023403	1.674424	2.16201	1.424818	1.207306	1.728429	0.823076860665196	0.99964275620349	-0.0590025089472878	normal
GOLGA8B	1195	1347	2114	1546	1044	1615	5.913915	6.428272	9.16589	7.680524	5.202659	8.407882	0.804310327618587	0.99964275620349	0.0465750136673102	normal
PTPMT1	2637	2740	2927	2491	2277	2721	34.32136	33.214363	31.463767	31.042547	28.843318	37.630723	0.893418820717989	0.99964275620349	0.0215450765436208	normal
VMO1	44	48	47	51	62	21	1.647972	1.696995	1.535708	1.884389	2.305879	0.814849	0.763875318241811	0.99964275620349	0.171599626647868	normal
NPC2	1696	1750	1676	1526	1515	1321	57.197891	56.534524	49.026559	51.832003	51.593925	46.042394	0.812456030521279	0.99964275620349	-0.053580138373295	normal
NPC1	315	635	772	495	317	545	3.377977	6.126945	6.638094	4.19569	3.886333	5.024053	0.616764451611003	0.99964275620349	-0.141327857562016	normal
RAB3GAP2	379	400	708	391	297	547	1.526976	1.799598	2.947921	1.797724	1.204443	2.529601	0.765951075889169	0.99964275620349	-0.0751433512742816	normal
RAB3GAP1	843	1052	1564	981	639	1195	5.235553	6.297268	9.515031	6.187266	3.862769	8.741716	0.611427800075583	0.99964275620349	-0.110776887932382	normal
C3orf52	179	179	240	230	85	199	2.095091	2.060446	2.465024	2.442762	1.033676	2.477197	0.839085644295633	0.99964275620349	-0.0702165435833051	normal
DAG1	1936	1928	2287	1770	1288	1991	9.130564	8.681222	9.462594	8.377832	6.116904	9.865208	0.449572005148144	0.99964275620349	-0.124740425603818	normal
ETHE1	1015	1475	1201	1327	1237	984	30.655128	42.665118	31.982407	40.708111	38.078107	32.008678	0.595585287340717	0.99964275620349	0.135084761599392	normal
MSTRG.51680	14	31	77	49	14	52	0.266456	0.56198	1.30364	0.94454	0.261897	1.045947	0.83377536003724	0.99964275620349	0.145077671067534	normal
SGSM3	1058	1278	1386	1401	1015	811	13.411567	15.977247	14.416562	17.64126	12.90338	11.251834	0.967001055270713	0.99964275620349	-0.0104926258469118	normal
KDM1A	7380	8215	8969	7150	6986	7848	46.660979	65.374862	65.877842	62.846198	44.046903	69.306656	0.88458708563786	0.99964275620349	0.0218776406360839	normal
KDM1B	231	267	329	288	193	298	1.411375	1.559439	1.759373	1.76308	1.187293	1.913098	0.676657006802388	0.99964275620349	0.0883393780846908	normal
CIAO2A	688	783	990	511	319	837	21.140409	23.413023	26.851851	16.151456	9.905739	27.565663	0.141063596763237	0.99964275620349	-0.413516765039205	normal
CIAO2B	4069	4082	4445	4287	3347	4059	161.008255	154.234253	152.129674	170.345388	133.477415	166.950171	0.719910533951497	0.99964275620349	0.0584582657728348	normal
BTG2	322	390	551	305	82	389	5.127774	3.784938	4.907446	3.112262	1.797993	4.150603	0.186438358396248	0.99964275620349	-0.564390046852771	normal
SRD5A3	627	731	741	688	670	672	4.32909	4.993491	4.535131	5.209529	4.687306	4.9904	0.482187300352138	0.99964275620349	0.136426299643401	normal
SRD5A1	1886	2309	3039	2081	1629	2215	8.261035	8.77229	10.850749	8.279188	6.475608	9.416621	0.495320687443107	0.99964275620349	-0.0961674318566182	normal
ARMT1	610	504	827	623	242	696	7.055987	5.570887	8.3961	7.234619	2.80024	8.459362	0.600058517724449	0.99964275620349	-0.172713568936999	normal
GGA1	3541	3706	3354	3717	3868	3232	36.227648	35.445744	30.336816	37.138043	38.61663	34.069854	0.379571994589846	0.99964275620349	0.206985537231995	normal
GGA3	1304	1920	2355	1499	1217	1840	8.972815	13.114812	14.945202	10.567081	8.428805	13.461766	0.586272718706364	0.99964275620349	-0.0987706109273615	normal
GGA2	2455	2557	2766	2403	2596	2662	11.410501	11.501254	11.532403	11.389712	12.152292	13.281757	0.383503542847103	0.99964275620349	0.161053128791127	normal
FHOD3	200	219	288	172	168	317	0.974492	1.740054	2.655529	1.832646	0.823995	1.913502	0.822769446012111	0.99964275620349	0.0639695044496057	normal
GJC2	140	181	118	104	152	143	1.786925	2.203789	1.32325	1.33814	1.950997	1.925124	0.930874198790503	0.99964275620349	0.0323919633859747	normal
GJC1	12	39	32	59	6	36	0.042299	0.146416	0.100966	0.211577	0.019368	0.133155	0.592377696802163	0.99964275620349	0.431654172505286	normal
MSTRG.55	58	101	157	64	200	124	1.217846	1.888624	2.591317	1.459571	4.174226	2.638379	0.250286042565163	0.99964275620349	0.593887739567425	normal
MSTRG.52	43	53	46	53	36	60	0.624895	0.621629	0.427936	0.783631	0.466897	0.673903	0.593358074970868	0.99964275620349	0.220357530843979	normal
PSMB9	97	96	71	77	45	68	2.645147	2.496452	1.68016	2.108809	1.21717	1.938688	0.388264488840531	0.99964275620349	-0.349394897524469	normal
PSMB8	667	879	933	787	756	876	15.790761	20.107954	19.174916	17.96419	18.027408	21.630149	0.363529768644081	0.99964275620349	0.15414824085329	normal
PSMB7	7335	7560	6912	6922	6669	6462	207.057609	203.767813	170.996042	196.007538	189.60719	191.842575	0.822287693012551	0.99964275620349	0.0474793691976503	normal
PSMB6	11013	9566	8878	9890	9456	8347	370.198712	306.009409	261.84943	334.354787	320.826591	295.429899	0.775403193359564	0.99964275620349	0.0714995926010573	normal
PSMB5	4090	3979	4473	3947	3256	4065	108.334195	102.109217	102.443745	104.9003	86.313436	113.295789	0.943687575926908	0.99964275620349	0.0112120868663551	normal
C14orf119	1750	1893	2262	1754	1441	1730	17.406109	17.86968	19.390493	18.011688	16.25121	18.246635	0.560416118951028	0.99964275620349	-0.0806838951032146	normal
PSMB3	13456	11332	9624	11991	14776	8046	492.993827	396.715969	307.796138	440.613866	545.905747	308.284637	0.563495653147631	0.99964275620349	0.197133838131938	normal
PSMB2	7145	6941	6907	6669	6769	5683	44.813992	41.567802	37.942383	41.988083	42.77182	37.447449	0.845702600433159	0.99964275620349	0.0442659005831702	normal
PSMB1	7402	7561	7996	6709	7224	6439	226.183147	221.311839	214.819038	204.68578	220.346231	203.467238	0.944686950458176	0.99964275620349	0.0141303539039856	normal
LMBR1L	443	552	540	353	376	442	6.383243	7.580554	7.664638	4.596946	5.471726	7.623877	0.312544147090239	0.99964275620349	-0.210474237047061	normal
TDGF1	147	209	345	97	135	262	2.077022	2.822945	4.280678	1.368611	1.923346	3.900366	0.454137181150665	0.99964275620349	-0.29629105796887	normal
NPM2	464	540	501	480	555	362	7.330643	8.568629	7.860938	13.065372	11.138642	6.96682	0.748138519499732	0.99964275620349	0.0941905781438689	normal
LTN1	213	284	492	251	167	419	0.761122	0.967967	1.545239	0.899444	0.601573	1.5757	0.881529988473392	0.99964275620349	-0.0500469270090283	normal
NACC2	854	792	942	1016	704	809	3.485049	3.047258	3.334512	4.161697	2.891476	3.446997	0.511416190749976	0.99964275620349	0.134586428406445	normal
VPS13D	589	754	764	595	675	615	0.999369	1.221775	1.142223	1.01216	1.265471	1.095177	0.859427320572185	0.99964275620349	0.0384418646749423	normal
NACC1	3328	3341	3412	3587	3493	3248	20.418409	19.561655	18.328918	22.090282	21.490807	20.93383	0.295647703602491	0.99964275620349	0.212773250916097	normal
VPS13A	624	764	1032	762	445	610	1.447585	1.977041	2.285713	1.55121	0.94634	1.456751	0.288885592636859	0.99964275620349	-0.224401295551622	normal
SH3KBP1	1119	1407	1848	1358	1192	1512	8.055094	8.603389	11.453728	8.041976	7.293762	9.832103	0.541014580632341	0.99964275620349	0.0918073041744024	normal
VPS13C	468	459	647	521	290	557	0.965516	0.906415	1.371538	1.116862	0.605044	1.402343	0.862557196173962	0.99964275620349	-0.0406326435504626	normal
VPS13B	295	275	468	312	174	363	0.6525	0.506352	0.776027	0.590963	0.330854	0.817897	0.667860608311398	0.99964275620349	-0.118400639282367	normal
BEX5	85	128	139	122	53	133	3.025329	4.352724	4.319603	4.342309	1.893087	4.975163	0.924485007931756	0.99964275620349	-0.0352409840208756	normal
MSTRG.28877	16852	15212	12975	16187	21841	12615	253.289518	198.443096	159.972486	223.781854	337.600242	194.851444	0.273761901879574	0.99964275620349	0.355799323343721	normal
BEX2	32	31	35	64	41	89	1.036483	0.945811	0.989281	2.083075	1.04947	3.064788	0.00984972321795712	0.99964275620349	1.12765960415761	up
MSTRG.28878	60	58	37	58	81	32	1.110488	1.24007	0.654942	1.243546	1.856871	0.826147	0.564493673327954	0.99964275620349	0.329298433086702	normal
MSTRG.6291	141	160	139	112	132	128	0.683083	0.768825	0.746644	0.819369	0.660353	0.857339	0.831761322521565	0.99964275620349	-0.0660814441330092	normal
TMEM160	1723	1490	992	1839	2219	1107	73.024574	60.277927	36.79319	78.20784	94.735809	49.258892	0.236214258635038	0.99964275620349	0.464618013914148	normal
TMEM163	1227	1271	1664	1372	911	1460	17.994967	17.802063	21.374136	20.195562	13.466506	22.496592	0.925454662996124	0.99964275620349	0.0159384723137621	normal
TMEM165	937	1118	1686	1084	811	1523	14.017155	15.446778	21.349192	15.845636	11.932856	23.103687	0.799431556735425	0.99964275620349	0.0553278463885606	normal
TMEM164	1304	1466	1558	1374	1267	1416	6.494988	7.166966	6.796324	7.027386	6.358319	7.765441	0.592432681498662	0.99964275620349	0.0863287760323269	normal
TMEM168	128	164	338	252	74	207	0.487726	0.597431	1.127187	0.962764	0.284446	0.829482	0.918605649383075	0.99964275620349	-0.0446242788111557	normal
FOXN2	146	224	311	244	151	259	0.744194	1.087435	1.388172	1.246481	0.775373	1.388449	0.617883006448913	0.99964275620349	0.138445799513718	normal
FOXN3	72	124	158	151	87	177	0.247309	0.408235	0.48476	0.524044	0.310414	0.642273	0.220986423464488	0.99964275620349	0.417022003000924	normal
ENSG00000167807	344	447	691	961	584	137	8.159673	8.187494	10.726251	23.157863	16.325167	2.997537	0.420120879563307	0.99964275620349	0.438843928046359	normal
NICN1	2	49	385	422	0	21	0.050969	0.464146	3.033171	3.942485	0	0.322135	0.883515501296475	0.99964275620349	0.360507589030745	normal
TAP1	550	659	794	630	535	733	5.679651	6.384888	7.163447	6.482956	5.570399	7.941655	0.502750812264045	0.99964275620349	0.105728800527284	normal
TAP2	805	941	1240	856	765	1173	3.958416	5.152436	5.357773	4.316512	3.891902	6.095214	0.616619158723842	0.99964275620349	0.0885122397317702	normal
MSTRG.18799	62	95	100	97	69	96	0.58903	0.884746	0.846251	0.96045	0.656195	0.952855	0.505819838642718	0.99964275620349	0.212555898534434	normal
MACROD1	8825	7331	6315	8902	10863	6404	198.505136	156.912751	123.908852	199.235932	244.458621	150.195281	0.22885253407929	0.99964275620349	0.396491492877899	normal
KRR1	1692	1774	2733	1791	1041	1982	4.648728	4.653447	6.576884	4.937993	2.878941	5.719279	0.374687405990927	0.99964275620349	-0.189840911088109	normal
STRN	358	500	574	436	223	494	0.699796	0.933934	0.983319	0.856004	0.439442	1.014838	0.571670441428518	0.99964275620349	-0.150776833633936	normal
TP53I3	785	1002	1018	733	695	846	13.716453	17.416721	16.041246	13.983312	12.643423	15.520297	0.475653958721446	0.99964275620349	-0.121692946580622	normal
RALBP1	1118	1200	1668	1084	900	1404	7.117272	7.29969	9.293458	6.946261	5.768753	9.402843	0.752327795215306	0.99964275620349	-0.0533254973951429	normal
ZNF830	340	431	613	389	303	386	4.207266	5.102897	6.806628	4.833799	3.785464	5.030194	0.428318012832437	0.99964275620349	-0.157211099050235	normal
ZNF837	364	459	324	439	454	271	4.942096	6.086784	3.875656	6.054504	6.388443	3.869766	0.548825900225331	0.99964275620349	0.208102718832344	normal
ZNF836	129	173	131	116	99	110	3.963415	4.786558	1.752041	2.164122	0.677584	1.954138	0.424410193870804	0.99964275620349	-0.249000366260133	normal
ZNF839	78	111	183	136	18	134	1.249049	1.547713	1.941396	2.54525	0.343752	2.07241	0.721253310921249	0.99964275620349	-0.214676940185766	normal
LRIF1	138	226	319	194	224	247	1.156335	3.13901	3.874982	1.6316	1.882653	2.385522	0.505458083705281	0.99964275620349	0.193657033437671	normal
FAM91A1	880	924	1222	899	493	935	4.733175	4.427348	5.466881	4.729809	2.558082	5.046893	0.316282589345544	0.99964275620349	-0.217824674270323	normal
SUGCT	53	16	46	50	24	27	0.897807	0.244514	0.677632	0.856409	0.406345	0.456148	0.948802755401809	0.99964275620349	-0.0411390927300096	normal
SLC17A9	3003	3326	3835	3440	3263	3354	23.719333	25.077068	25.99595	27.229797	26.157214	28.063829	0.264455547021735	0.99964275620349	0.174926421806355	normal
RAB33B	25	60	42	96	6	45	0.160201	0.42445	0.239261	0.70448	0.038011	0.30332	0.678841950731576	0.99964275620349	0.332507835676905	normal
SLC17A5	122	168	196	205	93	196	1.026758	1.345165	1.43975	1.73377	0.788574	1.755139	0.555256300646426	0.99964275620349	0.187814527773351	normal
C16orf54	259	328	437	263	188	322	2.790367	3.380479	4.127215	2.848705	2.037276	3.653084	0.322833417101855	0.99964275620349	-0.222415325751386	normal
ITCH	607	705	1196	664	617	1062	2.496345	3.355366	4.360229	2.744152	2.626746	4.723819	0.674942604628611	0.99964275620349	0.103071239175909	normal
CHMP4A	3862	3813	3002	3264	3838	2937	109.527782	102.985326	72.626907	92.761358	106.023912	87.329742	0.774603977148486	0.99964275620349	0.0811971561945372	normal
CHMP4B	6164	6311	6595	6535	5225	6194	106.812798	104.407417	100.096764	113.673668	91.211067	112.764641	0.636857599671285	0.99964275620349	0.0783031918529875	normal
CHMP4C	267	357	541	325	215	411	3.993643	5.108147	7.093434	4.876656	3.244606	6.465306	0.697390194463255	0.99964275620349	-0.100837258180833	normal
COBLL1	63	97	122	46	60	83	0.437883	0.295237	0.339293	0.13586	0.176958	0.257697	0.333429315450458	0.99964275620349	-0.370149683153074	normal
TMEM255B	156	109	149	135	127	109	1.497644	0.898407	1.350082	1.525219	1.64975	2.002235	0.955417229174173	0.99964275620349	0.018850976489888	normal
ST7	1524	1551	1823	1579	1329	1575	21.162663	18.643064	21.072446	20.300306	17.409619	20.408982	0.749568112863358	0.99964275620349	0.048512420805512	normal
MSTRG.52762	39	27	47	49	89	41	1.37433	0.903088	1.434411	1.734116	3.146959	1.491202	0.0967155951773009	0.99964275620349	0.906490552602729	normal
ZNF302	140	291	473	181	147	413	1.306509	2.69813	4.35587	1.706233	1.382151	4.62639	0.850158605513802	0.99964275620349	-0.0809035869643137	normal
KCNAB2	1654	1939	2074	1814	1939	1854	11.726599	13.40537	13.917918	12.904398	13.728733	14.083262	0.334702094458939	0.99964275620349	0.17871394596616	normal
MSTRG.21570	212	319	380	323	235	332	1.412031	2.029773	2.216972	2.162737	1.579652	2.322624	0.470315442153566	0.99964275620349	0.159675304785012	normal
PPP3CA	194	246	288	270	87	288	1.133298	1.621441	1.734286	1.584096	0.508844	1.769916	0.924957899188362	0.99964275620349	-0.0358049062109857	normal
PPP3CB	513	993	1474	516	458	1139	4.29493	9.959688	13.164238	5.268791	4.502625	12.786159	0.41362938903612	0.99964275620349	-0.294807276149333	normal
PPP3CC	256	294	418	335	293	384	3.283887	3.653311	4.786282	4.501865	3.730847	5.309031	0.183223972254346	0.99964275620349	0.260766690276509	normal
LIF	165	188	268	208	143	286	1.180132	1.287007	1.682373	1.490714	1.029129	2.153947	0.435113155704066	0.99964275620349	0.210711652511415	normal
GPATCH8	461	719	1162	528	398	720	1.870234	2.786899	4.135559	2.15254	1.628053	3.071792	0.277980436768347	0.99964275620349	-0.296845773068217	normal
IQCJ-SCHIP1	37	61	113	93	35	102	0.387072	0.608612	1.103002	1.12236	0.364812	1.131363	0.51092045535295	0.99964275620349	0.324520665275286	normal
RPL18	61673	56520	47721	58158	70848	41826	2498.355004	2196.191287	1609.980067	2212.928391	2983.958671	1866.943052	0.478112191992025	0.99964275620349	0.224898012359608	normal
ADRA2B	33	35	29	25	49	12	0.245369	0.245944	0.187234	0.185731	0.363271	0.089865	0.927405509411826	0.99964275620349	0.0638854291137204	normal
RPL19	52269	65248	63832	50327	55017	48938	1812.158813	2065.193729	1880.24895	1726.609415	1803.744175	1707.773179	0.849410275731478	0.99964275620349	-0.0376931146312485	normal
GPATCH1	332	363	545	322	304	461	2.882548	3.009869	4.150943	2.807716	2.659183	4.214228	0.991519456540091	0.99964275620349	0.00233197175327521	normal
STAMBP	1081	1239	1655	1154	853	1355	5.306626	5.220864	8.499877	4.746252	4.915152	6.612414	0.70698044475873	0.99964275620349	-0.0615345812964922	normal
SYT8	1123	776	656	1035	1313	522	24.885831	17.399233	13.197694	24.179722	28.159712	12.786312	0.425415898939956	0.99964275620349	0.345287382137661	normal
MTCH2	6062	6490	7604	6204	4336	6128	101.627672	78.966829	96.127114	85.953814	57.84289	81.303211	0.464279881933729	0.99964275620349	-0.106249778435117	normal
MTCH1	6771	7591	7653	6659	5541	6405	92.779291	93.191184	87.258341	92.208782	77.110439	91.927367	0.650710242467642	0.99964275620349	-0.0716643597636166	normal
SYT1	1550	1755	2628	1762	1226	2285	8.886958	10.025324	13.64193	10.19569	7.076939	13.96168	0.958030675872931	0.99964275620349	0.0106843633260382	normal
SYT7	54	131	100	33	125	103	0.206274	0.47971	0.335572	0.126064	0.481761	0.413507	0.840970430514173	0.99964275620349	0.114364323912849	normal
TIAL1	2372	2822	4119	2728	2294	3147	14.526124	17.870758	22.765965	17.64362	15.090043	22.906085	0.944901409223217	0.99964275620349	0.0108367134170487	normal
FUBP3	924	852	1226	901	500	1004	5.057771	7.480537	9.954316	5.977144	2.935753	9.589639	0.480942241820477	0.99964275620349	-0.163774998484898	normal
FUBP1	1866	2553	3769	2346	1671	3312	8.762552	11.339883	14.827257	10.915902	9.562978	15.5509	0.896862318231787	0.99964275620349	0.0300929224624461	normal
SAP30	304	347	494	267	176	508	7.687163	8.384014	11.013226	6.780932	4.477254	13.584176	0.733339139987441	0.99964275620349	-0.112763554154222	normal
NBL1	3446	3056	2462	2814	3992	2491	47.233581	40.025151	29.527887	38.739525	55.171633	35.850316	0.484743639331776	0.99964275620349	0.231411619908376	normal
DRC3	48	77	68	50	9	47	0.64065	1.017651	0.937626	0.938862	0.119817	0.667175	0.217124125781936	0.99964275620349	-0.742719646231355	normal
C1orf53	38	39	33	22	17	33	1.713209	1.686115	1.299521	0.978138	0.765701	1.561377	0.364665295492916	0.99964275620349	-0.479258171310799	normal
C1orf52	309	377	447	479	283	449	2.624882	3.049076	3.332228	4.045084	2.429219	3.957764	0.21116331145858	0.99964275620349	0.267791733327855	normal
C1orf50	494	456	490	479	636	437	8.908141	4.959099	10.567817	3.704369	3.773731	3.97008	0.299614154881377	0.99964275620349	0.306137408386796	normal
C1orf56	172	269	214	132	134	168	2.272035	3.462015	2.854298	1.852354	1.792379	3.081361	0.14158422117932	0.99964275620349	-0.41899990327519	normal
MSTRG.25682	41	52	49	40	73	33	0.407431	0.48681	0.419676	0.396184	0.73013	0.338529	0.604748842373465	0.99964275620349	0.275359500233353	normal
SMPD4	4757	5388	6598	6128	5174	6464	35.566088	37.990373	41.762776	36.416728	35.993165	45.710446	0.0227701634459135	0.99964275620349	0.270784989504398	normal
SMPD1	426	540	492	625	547	382	5.09477	7.069914	5.777943	8.077644	7.439115	4.708945	0.317164010134818	0.99964275620349	0.287094625165469	normal
SMPD3	182	223	69	29	166	49	0.957939	1.118589	0.316351	0.153166	0.876843	0.519663	0.306380800996066	0.99964275620349	-0.74177184788104	normal
SMPD2	824	702	678	583	541	678	14.047091	11.606686	10.064619	10.394849	9.134557	12.428888	0.551059608496792	0.99964275620349	-0.14534106210913	normal
BRIP1	624	547	876	744	352	608	2.680772	2.139062	3.383477	3.487079	1.428256	2.678797	0.710841353853934	0.99964275620349	-0.0976921798772942	normal
MSTRG.22793	49	53	66	42	45	65	0.437965	0.449018	0.517709	0.372586	0.398999	0.605181	0.927589419745757	0.99964275620349	0.0355115658720989	normal
TTC26	356	468	547	434	322	403	2.396824	2.962206	3.286578	2.808327	2.090539	2.743554	0.775101237176415	0.99964275620349	-0.0533032218384887	normal
TTC23	96	507	535	396	213	378	2.227967	4.316032	3.853679	2.971808	1.536168	3.278961	0.96416973804384	0.99964275620349	0.0217190060635841	normal
ENO1	105880	113794	109598	101720	105545	100903	1650.629229	1693.792645	1497.100655	1591.55972	1657.475918	1653.002044	0.675523096023447	0.99964275620349	0.0826761058387153	normal
ENO2	1999	2112	2315	1842	2485	1966	20.407567	20.689968	21.645193	22.675915	25.506126	21.608186	0.472321244607159	0.99964275620349	0.173593930789893	normal
ENO3	4463	4465	4132	4247	5576	3678	90.724291	83.335481	72.583226	83.572862	109.409695	77.831374	0.394372435771294	0.99964275620349	0.241891784303217	normal
MSTRG.24796	2718	2884	3618	2728	2513	2726	17.576167	13.101601	15.787586	19.139478	18.383047	11.576862	0.892951510329098	0.99964275620349	-0.0196547252500186	normal
ANKFY1	1256	1460	2185	1426	960	1754	4.985682	5.307322	7.289371	5.291598	3.576457	6.815326	0.767329264662781	0.99964275620349	-0.0600443374278066	normal
OBSCN	183	164	146	200	268	161	0.466207	0.307525	0.183932	0.312936	0.364186	0.332748	0.152348170664472	0.99964275620349	0.539103669470141	normal
MSTRG.18564	0	35	57	28	40	26	0	0.915842	1.364912	0.773012	1.093723	0.729086	0.719991627125345	0.99964275620349	0.383835050715453	normal
MCL1	1747	2288	3008	2210	1429	2577	12.753413	15.348064	18.512062	16.2008	10.116049	19.040569	0.999934459169856	0.99994982964216	1.59323041270047e-05	normal
SORBS1	111	154	228	109	106	135	0.41693	0.555737	0.781342	0.412749	0.402138	0.650226	0.332731575574174	0.99964275620349	-0.279328168187328	normal
SORBS3	2398	2435	1848	2365	2946	1582	31.292299	30.917984	21.428141	34.084733	40.099239	22.287359	0.496932627715485	0.99964275620349	0.232395009653422	normal
SORBS2	383	501	751	398	318	489	1.529626	1.941958	2.717729	1.726796	1.338468	2.38282	0.273296702703023	0.99964275620349	-0.238247052907286	normal
ODC1	8579	9781	13166	9303	6741	11752	96.181885	104.702103	132.191696	104.698334	76.136803	139.2311	0.969485480705077	0.99964275620349	-0.00650432455445508	normal
MSTRG.14415	131	190	235	111	229	139	2.039732	2.79544	3.139481	1.726922	3.595567	2.233722	0.913181573372277	0.99964275620349	0.0434458167664096	normal
PDSS2	479	457	627	549	337	536	4.112207	3.747517	5.20442	4.646771	3.069068	5.182191	0.883618324504048	0.99964275620349	0.0304886622248077	normal
PDSS1	534	509	844	628	437	751	9.404153	8.635396	13.123675	11.094971	7.763041	13.985571	0.559558904885526	0.99964275620349	0.12617397594269	normal
FKBP14	256	267	402	298	174	363	1.604075	1.432689	2.043786	1.667665	0.977249	2.259611	0.934796605032555	0.99964275620349	0.0215736977925384	normal
FKBP15	750	1009	1382	910	587	1030	2.373595	3.058906	4.06858	3.0479	1.863388	3.409766	0.543252044229919	0.99964275620349	-0.126644392610099	normal
UBE2J1	1765	1857	2873	1999	1661	2086	11.762744	11.817189	16.776379	13.372458	11.15132	14.605889	0.88194205771985	0.99964275620349	0.0235745892087895	normal
UBE2J2	3521	3310	3088	3340	3550	2710	44.809627	45.911627	35.865547	44.942989	45.288965	39.737956	0.618390575477132	0.99964275620349	0.129731595374508	normal
FKBP11	1764	1943	2268	1699	2062	1978	63.061728	67.430423	70.281858	62.770904	74.678602	72.652329	0.475110425521561	0.99964275620349	0.141474991646822	normal
FBXO10	376	563	632	453	507	521	2.2769	3.267228	3.385119	3.117314	3.015013	3.271701	0.566063476382882	0.99964275620349	0.126130148057447	normal
FBXO11	135	158	324	404	136	299	0.930887	1.16248	2.161058	2.425763	0.784557	2.272669	0.102710213178262	0.99964275620349	0.641978221418894	normal
FBXO16	112	125	145	113	57	100	3.124338	3.319245	2.448979	3.126054	1.441078	2.30513	0.288000518546738	0.99964275620349	-0.340802254794687	normal
FBXO17	941	1156	1286	1085	953	1156	11.860323	14.536124	14.882003	13.946779	12.909161	16.34178	0.486995353589348	0.99964275620349	0.101900738121043	normal
MTARC1	934	1032	1124	834	725	1005	3.742415	4.158544	5.514446	10.130114	3.014651	4.410412	0.538582086033207	0.99964275620349	-0.100279593870468	normal
MTARC2	119	168	236	151	162	175	1.621771	2.326491	2.87628	3.449344	2.310594	2.589434	0.659554983911606	0.99964275620349	0.121147950108063	normal
BCLAF1	3320	4359	5827	4178	2653	4019	13.717114	16.919988	19.825288	16.025778	10.81311	19.180143	0.479827176941467	0.99964275620349	-0.125987992135399	normal
BCLAF3	441	471	692	424	270	439	2.2287	2.226276	2.629786	1.756801	1.110471	2.227539	0.122852593061542	0.99964275620349	-0.32054951185898	normal
PLA2G6	497	721	683	457	798	487	4.701443	6.883122	5.522836	4.670166	7.704481	5.068748	0.744533326170342	0.99964275620349	0.107767207450238	normal
GDPGP1	124	138	140	80	72	117	0.628636	0.692022	0.661292	0.406786	0.366949	0.626064	0.167348797377422	0.99964275620349	-0.421310535025303	normal
CCDC71	651	726	797	661	559	786	10.088062	10.733671	10.81914	10.277822	8.717176	12.797004	0.749510339945163	0.99964275620349	0.0533882327132084	normal
CCDC78	559	553	606	618	634	599	10.467707	10.065623	10.558821	11.79133	11.502965	11.880635	0.176598120076225	0.99964275620349	0.290781588187811	normal
GHITM	7838	8561	11765	7943	5741	9652	84.993986	86.836567	104.739814	86.625131	62.508037	105.619526	0.557372477756868	0.99964275620349	-0.0956227984797592	normal
FKBP1B	374	377	333	396	459	300	10.885413	10.35211	8.511311	11.206109	13.323737	8.879136	0.379272601986158	0.99964275620349	0.278960304363968	normal
FKBP1C	41	58	84	54	82	69	0.711714	0.970846	1.280548	0.946202	1.447816	1.271882	0.331864698066426	0.99964275620349	0.405270312979165	normal
FKBP1A	10658	10498	11491	10865	10938	9156	190.04387	171.887098	172.097456	189.732141	193.794584	149.395213	0.599615729817995	0.99964275620349	0.111515489925516	normal
UNC50	258	307	546	427	161	423	6.328567	7.372024	10.7671	10.989758	2.255753	11.453463	0.897516803835613	0.99964275620349	0.0448582162038103	normal
NKAIN1	150	119	120	151	165	124	1.42109	1.071513	0.992155	1.43634	1.573621	1.234518	0.327456180616312	0.99964275620349	0.350090428728742	normal
EMP3	1133	1073	805	1141	1825	768	47.149283	42.815403	29.659369	48.29494	76.890349	33.483286	0.205656775055223	0.99964275620349	0.51059289369176	normal
MAP1A	43	47	41	39	53	46	0.111314	0.117735	0.092595	0.102881	0.140162	0.125157	0.570329315607525	0.99964275620349	0.257763107641057	normal
MAP1B	81	124	195	68	79	170	0.189144	0.277566	0.400994	0.159513	0.185409	0.419569	0.74966932091143	0.99964275620349	-0.134157881945955	normal
IGSF9B	247	271	290	216	148	202	0.397224	0.417186	0.40968	0.392044	0.23998	0.406512	0.1272386860913	0.99964275620349	-0.34814219849803	normal
MAP1S	1968	2071	1892	1879	1817	1766	16.611406	16.804079	14.163612	15.939504	15.452727	15.784603	0.810989771452659	0.99964275620349	0.0511738641196501	normal
CCP110	488	443	629	362	308	510	1.552663	2.247806	1.8774	1.808527	1.306187	1.70301	0.282963242510781	0.99964275620349	-0.23468332588378	normal
IQANK1	362	490	607	454	116	533	3.721831	4.978452	5.754248	4.648184	1.259688	5.757532	0.523151737676248	0.99964275620349	-0.268354638345617	normal
RPL18A	54643	50962	43158	55979	63689	41921	2375.304525	2121.356749	1638.767043	2435.78083	2782.754114	1914.918208	0.316216691500158	0.99964275620349	0.296681361859598	normal
CLEC18B	146	129	99	107	165	67	2.100995	1.765922	1.239701	1.542062	2.38999	1.00273	0.912283982053676	0.99964275620349	0.053811015675564	normal
BORCS7	387	372	460	289	244	366	4.497717	4.129076	4.760473	3.507356	2.859928	4.473676	0.18546940854782	0.99964275620349	-0.273482542908482	normal
BORCS5	444	552	568	513	451	588	2.141052	2.399562	2.290109	2.322786	1.962606	2.667321	0.351484686451665	0.99964275620349	0.164885482500659	normal
BORCS8	615	651	604	559	599	468	14.864955	11.638927	10.253116	12.352518	14.229047	10.082275	0.947550133135073	0.99964275620349	-0.0172237292451821	normal
MSTRG.45085	1117	1259	1320	1219	1088	1133	3.714687	5.464922	6.980436	4.138066	3.694376	6.800674	0.656476750610467	0.99964275620349	0.0778435764773023	normal
ALOX12B	30	75	74	35	56	64	0.321367	0.781813	0.847251	0.37895	0.616667	0.73648	0.969253850850203	0.99964275620349	0.018965529218243	normal
EPB41L1	449	482	633	467	259	540	2.098368	1.522347	2.616072	1.690327	0.858841	1.901648	0.544893470710551	0.99964275620349	-0.146405705549383	normal
PPCDC	659	696	724	800	989	569	9.878925	10.195548	9.743768	11.783758	15.578623	10.020624	0.197748567688745	0.99964275620349	0.393515353314491	normal
EPB41L2	796	1346	1902	1391	774	1463	5.040491	8.404641	11.360878	8.934	4.938708	10.039617	0.871507432816327	0.99964275620349	0.0430177382515125	normal
EPB41L5	225	274	397	258	294	272	4.232905	3.702996	4.083425	2.733655	3.900742	2.991075	0.676554772346296	0.99964275620349	0.10333690011884	normal
ACSS2	1002	1283	1319	1003	1250	1036	10.880083	11.815312	11.19059	9.563432	11.965458	10.528913	0.741864445896646	0.99964275620349	0.075774105585822	normal
KIDINS220	364	505	758	565	223	605	1.374537	1.810184	2.501141	2.141505	0.845992	2.394474	0.880469128319582	0.99964275620349	-0.0494391057320345	normal
PCOLCE2	92	58	137	104	79	106	1.338402	0.79969	1.806131	1.51545	1.164545	1.62318	0.580949737675379	0.99964275620349	0.204199874258611	normal
WNT3	131	211	298	213	185	195	1.105966	1.797493	2.490292	2.067192	1.572797	1.841891	0.675233053881749	0.99964275620349	0.117558031683827	normal
WNT6	126	102	91	196	162	115	2.021542	1.562127	1.274093	3.163902	2.634098	1.94948	0.0635004970438356	0.99964275620349	0.728155438855637	normal
WNT4	62	83	71	85	66	46	0.914793	0.92508	0.960247	0.686654	0.948418	0.450577	0.893404054978188	0.99964275620349	0.0565525138734088	normal
MSTRG.9895	278	310	9	381	317	204	4.430041	4.559461	0.184909	5.87488	4.884998	3.251793	0.582477258140105	0.99964275620349	0.672936784729476	normal
MSTRG.20028	78	95	144	67	45	118	0.427819	0.502531	0.697956	0.37222	0.25025	0.833105	0.46292582939205	0.99964275620349	-0.290833563749759	normal
MSTRG.20025	51	45	91	37	27	62	0.417434	0.35446	0.650969	0.306396	0.221063	0.55892	0.401976344179487	0.99964275620349	-0.38745158817015	normal
MSTRG.20022	1258	1283	1224	1174	1493	1034	9.178678	7.10796	6.360564	8.012372	12.281704	6.593098	0.539870664143982	0.99964275620349	0.169791262343754	normal
MSTRG.20023	1666	1644	1531	1630	2053	1312	9.686522	11.020776	9.135295	10.397208	12.057984	10.118582	0.415134809943218	0.99964275620349	0.238811763422722	normal
MSTRG.8413	155	191	204	121	177	155	4.208529	4.96234	4.875531	3.300909	4.846497	4.528945	0.811499095088954	0.99964275620349	-0.0731311324654758	normal
RNF170	272	324	470	204	182	385	1.932397	2.403528	3.062185	1.424648	1.230609	3.050937	0.323706967958971	0.99964275620349	-0.289888166684147	normal
PCNA	8556	9896	14816	10836	6639	12420	185.483311	205.552048	282.204844	236.395106	145.51059	283.26416	0.894901011404085	0.99964275620349	0.0265679414301942	normal
ZBTB7A	1039	1193	1216	1053	855	1134	4.480322	5.031459	4.592865	4.669753	3.712841	5.212087	0.933773283812231	0.99964275620349	-0.0134721834971643	normal
ZBTB7C	990	964	1010	1080	774	815	5.588201	5.428375	5.071697	6.130744	4.367329	4.939442	0.949470549087551	0.99964275620349	0.0139112922855387	normal
ZBTB7B	657	826	975	696	525	839	5.571829	6.194112	6.758023	5.409624	4.029599	7.083053	0.650061422744038	0.99964275620349	-0.0788466708856998	normal
MSTRG.31670	58	84	41	97	117	32	2.67599	3.746088	1.67925	4.550858	5.503983	1.570121	0.302963795832519	0.99964275620349	0.63025372484213	normal
PCNP	1058	1489	2237	1347	734	1669	13.434672	18.06558	24.503844	16.67838	8.977819	23.603248	0.533169982682252	0.99964275620349	-0.166496901036184	normal
PCNT	1757	2153	2491	1991	1935	1881	6.009489	8.397335	7.654455	6.945826	6.831607	7.979349	0.721799822882343	0.99964275620349	0.0605054225348318	normal
MSTRG.980	333	404	558	309	214	406	9.873799	11.912534	17.886624	8.403188	6.817305	12.449753	0.197352735935133	0.99964275620349	-0.300886938871719	normal
STIMATE	368	386	426	284	477	477	2.95861	2.83582	2.708452	2.045521	3.4758	3.457101	0.370810740317854	0.99964275620349	0.263882599711468	normal
DNPH1	1568	1551	1376	1782	1700	1298	60.501828	56.123261	45.822312	66.626679	64.810863	51.960828	0.326323194355382	0.99964275620349	0.262525826495193	normal
ILF3	15780	16655	20224	16367	14883	17490	106.683093	109.403031	121.733811	96.192157	84.52539	105.311985	0.583286562350553	0.99964275620349	0.0720102255833817	normal
ILF2	9989	11195	12676	9369	8551	10931	161.757819	222.642837	219.579599	144.654292	131.043101	227.19062	0.688397508605037	0.99964275620349	-0.0532816148645813	normal
TTC7B	96	77	194	136	47	113	0.136335	0.103693	0.491242	0.194578	0.066419	0.363145	0.785861202180076	0.99964275620349	-0.121836505889863	normal
BOK	69	52	48	106	17	101	0.723962	0.515731	0.428975	1.121833	0.175377	1.118932	0.451729256033965	0.99964275620349	0.471427161140848	normal
DENND2B	1462	1524	1693	1647	1385	1374	9.437509	13.694068	10.598521	11.100747	8.601828	14.992921	0.609471026235984	0.99964275620349	0.0946875168274807	normal
DENND2D	537	632	675	428	381	541	8.344024	9.774417	7.272606	6.026025	4.707863	7.495125	0.12578722655697	0.99964275620349	-0.278665577576891	normal
PPT1	2511	2584	3413	2809	2160	2639	29.433559	29.975798	36.368573	34.268673	26.44581	33.712748	0.872465868147231	0.99964275620349	0.022858883201903	normal
RABAC1	1078	1057	849	1181	1709	792	40.070635	37.791791	27.848371	43.979793	64.075365	30.936052	0.17734246018832	0.99964275620349	0.5035162449953	normal
INPP4A	256	337	325	241	208	314	0.716346	1.265468	0.809882	0.822368	0.652894	0.969573	0.659774820901052	0.99964275620349	-0.099264416860484	normal
SAFB	7265	8439	8742	7267	7259	7198	66.717476	73.973039	70.442225	67.201647	67.177073	69.537836	0.920562807871694	0.99964275620349	0.0171596268927447	normal
TRNP1	948	1214	1604	1326	859	1389	13.43536	16.650452	20.5286	19.129944	12.266517	21.043867	0.553240905800731	0.99964275620349	0.108853097089573	normal
MSTRG.36949	1114	1964	2331	1431	1324	1700	7.372779	12.034516	10.523785	8.194977	6.575696	10.76615	0.753732859996137	0.99964275620349	-0.0675376696821323	normal
PPP1R26	998	1211	1434	917	969	1048	5.894481	6.880218	7.351376	5.670208	6.016612	6.778254	0.503831353240121	0.99964275620349	-0.113919744191543	normal
PPP1R21	375	345	584	372	236	375	4.168359	2.94656	6.906302	4.716518	2.847507	3.752211	0.335961888999445	0.99964275620349	-0.224125956775703	normal
NGLY1	504	683	1063	522	379	784	7.677017	9.268161	10.971635	7.519457	5.749216	9.604421	0.396432412368724	0.99964275620349	-0.224914126209033	normal
MACO1	1013	1031	1272	1018	811	1068	7.133879	6.936053	7.848722	7.199339	5.754917	7.906038	0.893163815590553	0.99964275620349	-0.0202285860813513	normal
ZCCHC24	315	306	305	356	306	299	1.768831	1.644772	1.501404	2.008925	1.732917	1.763723	0.370995917279399	0.99964275620349	0.222521117877937	normal
ABCE1	1757	2108	3218	2409	1478	2921	12.546285	14.397107	20.138278	17.320688	10.630466	21.91967	0.5696801091829	0.99964275620349	0.125582017407414	normal
GBX2	69	71	115	114	60	68	0.893911	0.871167	1.298562	1.48434	0.777353	0.918331	0.750276122699874	0.99964275620349	0.121990836988955	normal
GNL3L	1501	1693	2274	1858	1150	1892	5.21005	5.428654	6.773149	6.475012	3.863856	7.639755	0.923586381597185	0.99964275620349	0.0171274701106726	normal
OTULIN	1129	1191	1277	1114	740	1155	3.930123	3.957001	3.908685	3.923819	3.293227	4.310466	0.575482189988703	0.99964275620349	-0.103075971450138	normal
TGS1	400	469	638	476	171	496	2.474808	2.971387	3.459966	2.961649	1.062912	3.284549	0.455536081148649	0.99964275620349	-0.247613427911758	normal
ANKS1A	812	889	1101	891	542	993	3.771444	3.72004	4.404483	3.922014	2.428924	4.844093	0.815329726423729	0.99964275620349	-0.0467240881869002	normal
BMT2	27	100	133	39	29	82	0.188977	0.671949	0.816643	0.27424	0.202874	0.601054	0.323069266162301	0.99964275620349	-0.579637208417627	normal
ADAM10	1299	1469	2005	1106	1071	1608	3.230478	3.707343	4.468879	3.005722	2.683535	4.538123	0.419606020883371	0.99964275620349	-0.14730463757917	normal
ADAM15	5460	5045	4584	4826	6583	4882	58.323895	50.221101	41.946185	50.710321	66.431229	53.259475	0.300981624063177	0.99964275620349	0.29214932698636	normal
ADAM17	135	223	304	193	74	204	0.777117	1.367218	1.528178	1.203108	0.361879	1.32048	0.406706912357048	0.99964275620349	-0.313919307757082	normal
ADAM19	555	715	960	791	548	896	5.42292	3.001717	3.664977	3.573943	5.345731	4.047231	0.320874710149511	0.99964275620349	0.189680063742875	normal
HAGH	844	963	1023	935	670	821	16.812194	14.728627	15.637096	15.716966	13.292638	14.757332	0.774154583693978	0.99964275620349	-0.0504672720318257	normal
G3BP1	4321	5118	6895	4504	3890	5221	12.213526	13.726546	16.496762	12.27892	11.704075	15.035083	0.613157954211951	0.99964275620349	-0.06882260737049	normal
NEPRO	538	847	1043	539	545	848	3.094533	4.700262	5.335415	3.252045	3.160187	5.151835	0.582660988669396	0.99964275620349	-0.130447102199633	normal
U2AF1L4	633	621	588	575	820	462	22.091977	21.379054	19.054094	21.090317	29.666879	17.615357	0.517218943322082	0.99964275620349	0.215573713622212	normal
NDEL1	678	761	903	647	527	842	8.016375	8.826033	9.669664	8.187445	6.305093	11.113937	0.791705183448682	0.99964275620349	-0.0467983699367233	normal
SHANK2	150	204	284	209	188	194	0.601707	0.525759	0.847567	0.535541	0.510216	0.521928	0.671171173982975	0.99964275620349	0.10660489901057	normal
PLAC8L1	66	58	61	14	38	40	0.971962	0.815026	0.760927	0.188976	0.540413	0.848976	0.133560519486733	0.99964275620349	-0.829424272982796	normal
ENSG00000289346	73	122	232	145	83	127	0.466161	0.742532	1.29307	0.927078	0.530115	0.850007	0.931924213473159	0.99964275620349	-0.0332056072081521	normal
PCSK9	1557	1924	2341	1793	1486	1819	11.917226	13.882357	15.517097	13.096366	11.271592	14.504024	0.999367525495342	0.99994982964216	-0.000107344038410838	normal
PCSK6	201	274	345	161	144	302	1.29415	1.725772	2.269621	1.157663	0.909167	2.053291	0.391354184747953	0.99964275620349	-0.259052575461044	normal
PCSK7	1826	2048	2536	2676	4571	3093	12.560104	13.480541	15.420283	18.34745	31.262324	22.59882	0.00130165746532648	0.99964275620349	0.923307279372366	up
PCSK4	195	136	127	167	155	133	2.269776	1.500569	1.178649	1.782956	1.831779	1.493126	0.71414189765309	0.99964275620349	0.136743373425857	normal
PCSK5	158	194	283	208	104	157	0.710533	0.829622	1.152614	0.963858	0.47983	0.753217	0.407075465853211	0.99964275620349	-0.247196921354186	normal
SP140L	267	272	347	239	192	232	2.78531	2.742667	3.217599	2.500703	2.009272	2.549885	0.250687841125872	0.99964275620349	-0.236435666507288	normal
TC2N	130	203	262	179	161	223	0.696538	1.038816	1.231949	0.96684	0.86843	1.258898	0.630924192676976	0.99964275620349	0.125905017622264	normal
PLTP	555	569	428	507	459	426	8.071898	7.683273	5.419831	7.460479	6.778716	6.286088	0.992482996647336	0.99964275620349	-0.0026812211724677	normal
MSTRG.21986	111	177	286	152	178	158	1.13512	1.722261	2.560155	1.553751	1.834682	1.803391	0.95352078445909	0.99964275620349	0.0194045762854932	normal
PAXIP1	668	669	1158	696	569	907	4.594505	4.387233	7.020652	4.854246	3.901386	6.603919	0.980625231700533	0.99964275620349	-0.00517387924554887	normal
USE1	867	1142	926	972	1315	912	33.359112	37.188968	26.86795	36.2244	43.682967	31.516314	0.259015105822058	0.99964275620349	0.326080770527105	normal
APBB3	251	544	558	371	351	448	3.398054	7.193103	7.187849	5.163312	4.817776	6.350875	0.994237852415052	0.99964275620349	0.00200897606526994	normal
ARMCX5-GPRASP2	171	144	0	161	0	229	0.849066	0.682135	0	0.803699	0	1.196167	0.934888914420166	0.99964275620349	0.23056757423968	normal
DTX1	99	104	85	90	134	79	0.792971	0.791899	0.526543	0.723552	1.07819	0.662576	0.523642338164079	0.99964275620349	0.26917853061483	normal
CDC34	9478	8480	6934	9264	10214	6790	199.603821	164.065146	123.818693	189.333722	209.791757	144.771782	0.419391198608495	0.99964275620349	0.247690220522873	normal
CDC37	6810	7296	7472	7338	7314	6956	121.438194	125.921236	119.678876	132.653173	130.015798	131.999937	0.327151954547768	0.99964275620349	0.184492625261759	normal
MSTRG.62549	120	45	25	69	96	36	3.378828	1.159935	0.777677	1.875786	2.625804	1.11404	0.786274698858493	0.99964275620349	0.195965499589353	normal
MSTRG.3025	353	433	497	421	204	383	5.253788	5.821937	6.297289	6.206279	3.035702	5.976715	0.46237921046805	0.99964275620349	-0.188073994223774	normal
SPIN2A	75	93	118	72	97	103	0.84285	0.995418	1.245042	0.808267	1.241711	1.21566	0.684753096399387	0.99964275620349	0.136129479585872	normal
SPIN2B	290	317	367	209	273	359	6.47982	7.589364	8.022407	4.952992	7.551797	9.106863	0.908490835809781	0.99964275620349	-0.0301678510115508	normal
PGLS	5059	5285	4202	5043	6272	3531	139.98238	140.167192	103.185685	140.911966	175.895601	102.913088	0.493885370954871	0.99964275620349	0.220345711559655	normal
UNKL	142	199	206	200	770	188	1.010253	2.180298	1.095026	1.829987	4.987563	1.412952	0.0142717507068839	0.99964275620349	1.38640807540268	up
MSTRG.55064	187	216	313	255	191	205	1.540348	1.700973	2.255774	2.109535	1.580556	1.775676	0.77940190929338	0.99964275620349	0.0675050347038957	normal
MSTRG.55066	181	157	305	215	93	179	1.179295	1.019629	1.832413	1.424425	0.632097	1.260816	0.517099391557239	0.99964275620349	-0.221137239218446	normal
CCNA2	749	943	1419	1123	520	1060	7.557931	9.090899	12.555207	11.378614	5.291748	11.2421	0.934172553055654	0.99964275620349	-0.0217992690351254	normal
DIAPH2	650	699	981	749	606	746	2.328644	2.471309	3.321461	2.67354	2.282777	2.980011	0.784467895613388	0.99964275620349	0.0438942619059195	normal
VPS28	3269	3345	2910	3486	3868	2612	82.943988	82.896304	62.675523	91.931097	101.869274	70.125638	0.373166183055851	0.99964275620349	0.25013589409869	normal
DYNC1I2	779	1099	1535	804	578	1228	7.230319	11.071597	14.437292	5.361704	5.461602	13.675985	0.421500675869297	0.99964275620349	-0.203380598131365	normal
MSTRG.55068	151	171	236	151	128	111	1.336025	1.430951	1.934671	1.322501	1.12327	1.032689	0.277802359375485	0.99964275620349	-0.306645741864881	normal
SKA1	344	491	421	391	290	489	3.342649	4.567436	3.596256	3.822242	2.844612	4.996618	0.820390855353449	0.99964275620349	0.0535492422419635	normal
SKA3	911	1083	1408	1034	749	1096	8.850813	10.075236	12.245949	10.325629	7.335076	11.197517	0.71629894089435	0.99964275620349	-0.0568215597848051	normal
SKA2	1208	1439	1840	1454	960	1344	13.331115	15.046254	17.481562	16.190719	11.000001	15.140891	0.658862816612444	0.99964275620349	-0.0725177044081901	normal
C6orf89	1806	2133	2483	1691	1633	2011	7.410223	9.316095	8.989164	7.005132	6.806247	8.669843	0.576862946971037	0.99964275620349	-0.0807108367074239	normal
PPP1R13B	1025	1113	1419	1026	856	1167	5.753302	5.361829	6.478679	5.197653	5.283907	6.510142	0.773960400980351	0.99964275620349	-0.0410582807955318	normal
PPP1R13L	480	644	666	471	495	505	4.305441	5.445323	5.191729	4.184261	4.415384	4.723832	0.666184385392673	0.99964275620349	-0.0868253775707521	normal
WNT10A	89	165	182	148	111	222	1.194589	2.795169	2.149692	2.825341	1.840555	3.229045	0.32544428803594	0.99964275620349	0.324763894319783	normal
WNT10B	41	42	11	47	12	29	0.495002	0.494412	0.114179	0.575624	0.148598	0.367624	0.951479638427878	0.99964275620349	-0.046868892171682	normal
TMEM35B	134	184	250	161	0	199	3.456809	4.530016	5.675582	4.166627	0	5.403204	0.744307270725296	0.99964275620349	-0.55266700668299	normal
LAMB1	479	685	1155	695	447	963	2.331006	3.172465	4.839107	3.340666	2.189097	4.88577	0.832986494735084	0.99964275620349	0.0604261246257956	normal
LAMB3	3736	5035	5487	4401	4033	4791	24.075716	32.925772	32.907185	30.22087	28.320043	34.389739	0.566887310078033	0.99964275620349	0.0829908141743871	normal
LAMB2	2516	2294	2236	2539	3269	1817	12.354827	10.928204	10.010601	12.815587	16.220837	9.594203	0.32661057530419	0.99964275620349	0.312107841045338	normal
ATP7A	191	270	355	148	121	266	0.61742	0.898458	1.004566	0.493803	0.443463	1.077496	0.165451089467384	0.99964275620349	-0.430817078707146	normal
ATP7B	66	80	164	138	57	100	0.258219	0.299769	0.564727	0.545808	0.223149	0.414207	0.740041550952162	0.99964275620349	0.139258201021724	normal
MPHOSPH9	411	564	712	428	465	555	6.398147	10.976652	9.901417	6.880771	9.511796	11.080601	0.949047844123182	0.99964275620349	-0.0132192470494963	normal
MPHOSPH8	947	1273	1449	1131	930	1196	8.10152	8.568998	9.178871	9.202093	7.892523	9.226542	0.909846942864864	0.99964275620349	0.0171247385569287	normal
MPHOSPH6	1430	1676	2645	1613	1260	2037	36.358676	40.977197	58.898104	41.397081	32.046618	54.219314	0.871198541014618	0.99964275620349	-0.0314019182541059	normal
ASTN2	47	54	58	140	50	54	0.18707	0.206488	0.743872	1.351546	0.200387	0.720193	0.11582044824423	0.99964275620349	0.782226895531206	normal
MLF2	16538	18301	18562	16628	17697	15378	295.771991	313.213895	291.321385	299.057372	318.392055	289.056454	0.669493204947691	0.99964275620349	0.0866263387985543	normal
MSTRG.1071	632	747	946	601	824	566	4.637996	4.918021	5.822886	4.083279	5.527479	4.615625	0.976698743208433	0.99964275620349	0.00792053806083098	normal
MGA	456	499	902	475	427	593	0.951694	0.906783	1.518736	0.90673	0.81842	1.297023	0.663800310237015	0.99964275620349	-0.0993056007156737	normal
HS3ST3B1	18	50	100	35	66	43	0.089488	0.242405	0.451677	0.178307	0.341304	0.2305	0.869430434946959	0.99964275620349	0.101812381828276	normal
ADSL	3993	4547	5059	4168	3437	4390	33.588723	33.953515	42.773077	30.020558	38.221119	35.051661	0.967286888169118	0.99964275620349	-0.00533415091802007	normal
SAMD4B	616	2360	1153	2042	2280	2047	4.742147	14.788259	8.656123	14.250588	14.772982	13.842286	0.0404302267479385	0.99964275620349	0.831138797949343	up
GAS2L1	563	483	536	488	386	478	4.939906	4.245599	4.608037	4.642222	4.16322	4.580292	0.749167444048029	0.99964275620349	-0.0711185669068688	normal
GAS2L3	148	232	316	273	100	281	0.712113	1.071786	1.337402	1.325408	0.485701	1.428221	0.82387456961182	0.99964275620349	0.0825547924729287	normal
FAM53C	1064	1256	1551	1121	781	1324	7.153564	8.221432	9.287109	7.764619	5.260157	9.534975	0.597910655688953	0.99964275620349	-0.0915215827093659	normal
MSTRG.52908	102	99	133	149	86	115	0.688079	0.638507	0.785528	1.010195	0.656267	0.809583	0.432075380421399	0.99964275620349	0.241132307175534	normal
ZW10	712	900	1253	769	554	1035	6.872379	8.295901	10.671534	7.454142	5.385983	10.505192	0.645188592859285	0.99964275620349	-0.0985484603511743	normal
RSRC1	447	548	833	478	121	639	4.828863	5.66027	7.835111	5.221641	1.944532	7.172092	0.337346298584013	0.99964275620349	-0.420712156280775	normal
PHKG1	49	37	60	58	112	55	0.601101	0.436653	0.652322	0.725679	1.399668	0.716323	0.08810154518421	0.99964275620349	0.866685143737246	normal
RSRC2	1547	1811	2642	1675	1123	2194	14.270929	17.662804	25.896284	17.651781	10.26503	23.804121	0.67962040127687	0.99964275620349	-0.0871755329238589	normal
CDADC1	326	396	424	289	323	423	4.571996	7.070157	5.542278	4.574453	4.760017	7.021168	0.87951356572646	0.99964275620349	0.0337817385005315	normal
NLGN2	175	971	1098	176	276	908	1.108105	5.175666	5.363002	1.113981	1.759795	5.322357	0.555097107733618	0.99964275620349	-0.516761364867951	normal
ARHGAP45	1415	1560	1325	1372	1550	1422	12.137684	12.323439	9.642969	9.965433	12.530549	12.324458	0.429025206720509	0.99964275620349	0.188853479075157	normal
ARHGAP40	48	57	124	67	51	81	0.441019	0.502437	1.015531	0.62691	0.473517	0.798937	0.957226483016941	0.99964275620349	0.0220909702731267	normal
ARHGAP42	216	258	418	250	69	353	0.749477	0.857389	1.969149	1.071412	1.027452	2.012033	0.564753176971971	0.99964275620349	-0.261643765612297	normal
NUP107	1241	1271	2022	1276	775	1669	5.544963	5.427953	9.447455	5.784887	3.87785	7.863243	0.629609287258614	0.99964275620349	-0.114771380484428	normal
SOX18	55	46	89	52	81	33	0.807506	0.649901	1.158919	0.768967	1.206938	0.503908	0.891894810305623	0.99964275620349	0.0714032207710791	normal
CDC42EP3	382	493	848	481	466	620	2.071529	2.576984	4.118928	2.611315	2.580491	3.538347	0.719900154893164	0.99964275620349	0.0867802225688486	normal
CDC42EP2	2	386	413	0	620	383	0.015968	5.210194	5.106069	0	8.820857	5.682921	0.771047063620452	0.99964275620349	0.697600683272818	normal
CDC42EP1	1791	2532	2554	1886	2543	2694	23.143929	31.390591	28.966746	24.461458	33.10289	36.765192	0.263145689498014	0.99964275620349	0.252243574095997	normal
ENSG00000282988	45	29	69	38	57	10	1.301516	0.498794	1.33638	0.662109	1.658937	0.166642	0.825869835834835	0.99964275620349	-0.157679175708805	normal
CDC42EP4	1519	1874	1985	1650	1917	1488	13.679577	16.061174	15.855829	14.83926	17.52206	14.001279	0.598524656007838	0.99964275620349	0.119978236431512	normal
MSTRG.45126	693	795	1165	840	657	766	3.332191	4.954201	5.39613	5.155357	3.027319	4.139081	0.884511298647425	0.99964275620349	-0.025726943303865	normal
TBKBP1	192	295	264	266	399	202	1.292764	1.895706	1.922463	1.858815	2.745173	1.428379	0.234599605550112	0.99964275620349	0.443840350821877	normal
ABI2	979	1658	2277	1520	1122	1801	5.577472	4.027438	4.27502	3.364788	4.424836	5.590456	0.787918496359647	0.99964275620349	0.0628171518232778	normal
ABI1	497	687	1072	648	397	885	3.977732	5.224393	7.531692	5.166569	3.092163	7.366902	0.894977914837965	0.99964275620349	-0.0363427886690829	normal
TESC	7073	7050	6480	6551	6565	5479	197.589744	187.719941	158.646961	183.686834	185.083405	159.501634	0.911078587795516	0.99964275620349	0.0265132123742515	normal
PITPNC1	472	510	521	467	455	349	2.057978	2.122083	1.988339	2.046961	2.000384	1.600596	0.846109850709638	0.99964275620349	-0.049992050173075	normal
KRT39	104	118	166	82	58	98	1.632324	1.78264	2.296739	1.294212	0.915557	1.623747	0.0814185481403687	0.99964275620349	-0.523159562179869	normal
AOC1	978	860	897	1063	975	626	10.86283	8.964624	8.582546	11.121519	12.222883	7.082046	0.63091850462827	0.99964275620349	0.14575197551372	normal
TIMP1	16912	15939	12241	15457	22201	10735	607.829597	544.809366	382.940813	556.888114	805.594557	403.097474	0.418123600887151	0.99964275620349	0.293836227436116	normal
CLINT1	491	536	747	644	309	696	3.436805	4.272989	4.598367	4.533236	2.161958	5.178207	0.836054832426523	0.99964275620349	0.0546144492860479	normal
DMAP1	3663	3501	3379	3067	3579	2529	53.737476	42.898435	33.006305	40.785672	51.4688	32.460431	0.960277787534645	0.99964275620349	-0.0133537898834305	normal
AHRR	1953	2241	3406	1654	1050	2778	10.036265	10.997633	15.034378	9.137319	6.021848	15.033905	0.2733086496436	0.99964275620349	-0.306509296716565	normal
ADCY6	1501	2075	2860	1832	1315	2166	6.83842	9.08643	11.47114	8.365664	6.03521	10.445231	0.667906988561218	0.99964275620349	-0.0827984088951404	normal
ADCY7	72	109	93	151	54	75	0.380402	0.630672	0.386128	0.892661	0.341524	0.36119	0.670668611260675	0.99964275620349	0.188446105056491	normal
ADCY3	761	887	1465	1192	1447	918	5.162295	5.054213	7.739935	8.474343	8.02486	5.76635	0.1219792453726	0.99964275620349	0.44835862678347	normal
ADCY9	269	264	304	376	257	237	0.93446	0.885926	0.924756	1.312784	0.905624	0.897663	0.392577949172568	0.99964275620349	0.234106287002883	normal
NUCKS1	4650	5698	7283	5022	4224	5641	20.186378	23.607317	27.67922	21.876866	18.629508	25.720981	0.684106652868767	0.99964275620349	-0.0526732919298999	normal
DDI2	705	867	1193	710	0	907	1.832602	2.154173	2.718055	1.853187	0	2.480052	0.726268894592254	0.99964275620349	-0.676487564706708	normal
XRCC1	1218	1611	1684	1288	1156	1322	16.478669	20.798049	19.958712	17.484692	15.752188	18.762629	0.644457335092743	0.99964275620349	-0.0730743017636531	normal
XRCC3	2285	2644	2543	2431	2287	2383	26.414305	31.501483	28.134307	26.520189	26.80371	29.392314	0.565986095858001	0.99964275620349	0.103746545740126	normal
XRCC2	341	399	546	346	296	366	1.976838	2.212462	2.780681	2.141304	1.734237	2.234823	0.402438204723887	0.99964275620349	-0.154233441310452	normal
XRCC5	12788	15233	18973	13774	11064	15650	105.028304	119.511412	136.520081	113.589981	91.49955	135.182063	0.800177216387464	0.99964275620349	-0.0315977797406511	normal
XRCC4	146	227	284	252	84	238	2.508304	3.80057	4.410154	4.434675	1.556906	4.471153	0.935652595949138	0.99964275620349	-0.030741534570996	normal
XRCC6	27170	29116	30052	27378	26589	24271	287.362274	289.184646	283.954594	322.283143	284.398304	310.29664	0.825194798997194	0.99964275620349	0.0424264983297262	normal
MEIS3	105	131	149	106	151	108	2.137004	2.656197	2.355594	1.994913	3.134556	2.142667	0.671410488333808	0.99964275620349	0.145128611428593	normal
MEIS2	78	94	155	67	69	78	0.704416	0.532779	0.863944	0.339696	0.351426	0.692134	0.242857830036193	0.99964275620349	-0.390842837074981	normal
MEIS1	24	104	81	58	38	50	0.145679	0.760295	0.42374	0.311695	0.23178	0.314089	0.574691464391336	0.99964275620349	-0.305942854245802	normal
MSTRG.8447	62	72	98	123	64	140	0.361487	0.830063	0.766216	0.721723	0.377352	0.856747	0.060171952460482	0.99964275620349	0.660686919291532	normal
RSL1D1	8157	10356	10887	8507	8578	9810	41.630506	50.626186	49.015582	43.598396	44.228059	52.800196	0.69971156059855	0.99964275620349	0.0595415564747808	normal
MSTRG.20618	143	102	132	198	181	83	6.005202	4.080458	4.873421	8.375121	7.666679	3.675855	0.268588055979976	0.99964275620349	0.490086282713804	normal
OPTN	977	1295	1331	1097	1000	1217	8.624725	10.6988	10.063082	9.771783	8.798139	11.061551	0.693647555621324	0.99964275620349	0.0633341316929402	normal
MCCC2	3334	4833	6658	4013	2789	4739	26.374894	36.064481	45.994207	31.361184	22.483005	39.352734	0.410382593580038	0.99964275620349	-0.166137473823566	normal
MCCC1	390	622	696	399	233	498	3.902357	5.832293	6.89421	3.978642	2.339402	5.248911	0.10830195171135	0.99964275620349	-0.425139679871075	normal
MSTRG.30199	18	48	49	14	76	30	0.538594	0.957949	0.961946	0.215556	1.575664	0.689719	0.612856672610496	0.99964275620349	0.379195814813749	normal
ACACA	2127	2928	3229	2097	2325	2558	7.138072	9.552145	9.026344	7.399641	8.937196	8.787096	0.800152848965705	0.99964275620349	-0.0456138213205139	normal
ACACB	559	497	631	566	647	406	1.872744	1.403481	1.830047	1.682265	1.929137	1.263378	0.611535908509516	0.99964275620349	0.149782899493783	normal
ZDHHC3	2098	2302	2864	2044	2140	2175	8.731264	7.621384	7.539956	8.083497	7.897383	8.887176	0.967469593379894	0.99964275620349	0.00677668012237355	normal
PLA2G2A	117	94	69	49	52	64	3.820388	2.546558	1.93609	1.478091	1.492586	2.139656	0.145641578280904	0.99964275620349	-0.636944148487226	normal
PLA2G2F	104	76	83	115	115	54	1.060408	0.736392	0.735099	1.169855	1.17902	0.568408	0.527527440823852	0.99964275620349	0.297907755830391	normal
CYFIP1	2330	2756	3615	2678	1630	2934	10.374149	12.019091	14.392718	12.29769	7.409519	13.310139	0.62165866467028	0.99964275620349	-0.0926090488398406	normal
CYFIP2	802	1005	1036	682	835	967	3.449143	5.835817	3.903846	2.942511	3.617947	4.371559	0.974399318364171	0.99964275620349	-0.00679388038317864	normal
LHPP	616	619	597	647	734	551	12.38617	11.460466	10.24857	13.095643	13.735585	11.606406	0.326160545463922	0.99964275620349	0.263955184281907	normal
NUP188	3659	4973	6013	4103	3706	4855	17.853427	23.236461	25.694043	20.326844	18.210238	25.022436	0.926098312643048	0.99964275620349	-0.013797470519923	normal
GLT8D1	676	967	1207	776	575	980	15.275921	13.874646	16.634835	11.771859	8.655785	15.578652	0.606683351837951	0.99964275620349	-0.10405714603692	normal
MRGPRF	102	60	84	64	36	62	1.327323	0.738588	0.951326	0.83314	0.459486	0.845529	0.271910175661476	0.99964275620349	-0.47438257800368	normal
HES1	1186	1052	1511	1087	877	1304	20.902575	17.702656	23.322067	19.231014	15.561555	24.14941	0.881792003747996	0.99964275620349	-0.0265430643071136	normal
HES2	57	105	111	120	70	94	0.425674	1.298936	0.936356	0.998452	0.658373	0.737682	0.482452924910355	0.99964275620349	0.250791696647675	normal
BPNT1	610	666	923	737	491	751	6.211649	8.040102	9.351975	8.77493	5.013729	9.207173	0.874946626846854	0.99964275620349	0.0283269128836404	normal
BPNT2	1249	1360	1743	1401	824	1294	4.798331	4.989705	5.902935	5.400901	3.267113	5.221551	0.464746973552464	0.99964275620349	-0.136417513445221	normal
ABHD14A-ACY1	220	355	823	197	123	174	2.112933	3.762122	8.298111	1.853213	1.125031	1.703306	0.00108357347928779	0.99964275620349	-1.24435827188294	down
BCL9	633	745	797	537	562	692	3.114402	3.226716	3.184505	2.414542	2.538679	3.261342	0.592822724557704	0.99964275620349	-0.0995294409964622	normal
BCL6	183	201	272	126	145	133	1.530441	1.607768	1.998381	0.839795	1.187537	0.922366	0.0657421701693736	0.99964275620349	-0.489078315965803	normal
BCL3	108	137	178	185	133	120	1.637821	1.98626	2.413274	2.962464	1.957159	1.851477	0.396567794637261	0.99964275620349	0.257888334027065	normal
BCL2	29	70	95	26	29	54	0.108184	0.277843	0.351623	0.110991	0.129871	0.231984	0.246574998028874	0.99964275620349	-0.611039022497357	normal
NPEPL1	2591	2366	2375	2326	2705	1823	33.153465	29.081214	26.750512	29.9003	34.679896	24.536933	0.742394019614329	0.99964275620349	0.0916298340464579	normal
CLMN	44	75	65	60	73	62	0.118711	0.207997	0.123729	0.130509	0.159719	0.199093	0.470289315097923	0.99964275620349	0.291164593761429	normal
MTM1	47	44	126	36	34	100	0.374713	0.308888	0.85394	0.273505	0.274106	0.851368	0.794432071017378	0.99964275620349	-0.146262118978255	normal
CSNK1G2	2358	2709	3236	2779	2077	3258	22.742685	25.054916	27.588563	26.827209	20.07734	33.422075	0.3527235371808	0.99964275620349	0.137715478425628	normal
SERPINB8	25	59	37	28	68	57	0.196772	0.870062	0.259259	0.230101	1.193408	1.102274	0.33619191478456	0.99964275620349	0.555550019364498	normal
CSNK1G1	508	564	723	568	515	681	1.828111	1.921237	2.206192	2.264419	1.869218	2.728741	0.326883797887183	0.99964275620349	0.160869328995519	normal
SERPINB1	3654	4102	5144	3292	2664	3817	41.409371	44.168233	51.36747	37.639666	30.089025	45.599604	0.0903739347220638	0.99964275620349	-0.221341007796163	normal
SERPINB5	17	79	68	91	22	70	0.175202	0.799572	0.632174	0.973592	0.230939	0.772568	0.603104418189734	0.99964275620349	0.337465375606769	normal
SERPINB6	5388	5134	4572	4552	7101	4042	101.734383	89.427191	75.35297	82.271997	146.140594	78.631045	0.434942676723265	0.99964275620349	0.255673047037462	normal
FAM76B	398	486	699	460	346	561	2.796649	3.406684	4.676321	3.249774	2.457179	4.203694	0.916543899734562	0.99964275620349	-0.0213470819433519	normal
FAM76A	206	219	259	308	193	236	1.773911	2.081245	2.352434	2.964379	2.119649	2.46838	0.24871869695761	0.99964275620349	0.281599296638462	normal
EXD3	754	551	493	600	686	502	15.404503	10.921377	8.316469	12.980797	12.79488	9.95855	0.656145527694088	0.99964275620349	0.149846814876864	normal
EXD2	470	469	881	660	303	632	2.601628	2.433259	4.404327	3.596415	1.659239	3.679046	0.982348977920363	0.99964275620349	-0.00646100579371968	normal
ELP6	1994	2043	1995	1677	1871	1777	44.032644	42.979556	38.970641	37.102478	40.832575	42.748155	0.992151173048524	0.99964275620349	-0.00212552931763406	normal
ELP5	3174	3516	3985	3295	2672	3411	52.963145	52.793595	58.627521	53.217665	47.574627	61.174126	0.92877773011094	0.99964275620349	-0.0118162785140754	normal
ELP4	489	587	845	526	494	746	1.935083	2.835518	4.642742	1.951729	1.799006	3.567975	0.716659379190214	0.99964275620349	0.0740497019607911	normal
ELP3	902	1247	1397	1072	803	1115	8.054946	10.923023	11.419702	9.571715	7.33343	10.462036	0.703772531987458	0.99964275620349	-0.0616140285410189	normal
ELP2	998	1060	1272	1011	888	1041	4.654261	3.922738	4.414607	4.300013	3.047692	5.36572	0.985003260862741	0.99964275620349	0.00282427677549788	normal
ELP1	1045	1280	1764	1073	1005	1706	4.837739	6.183497	6.379368	4.064737	3.814802	8.072424	0.722448783474768	0.99964275620349	0.074970222192185	normal
SPRYD3	1929	2015	1949	2036	1953	1784	18.450485	18.399029	16.347612	19.544075	18.813932	17.930283	0.489749385325386	0.99964275620349	0.147207251079471	normal
SPRYD4	1446	1655	1877	1532	1192	1497	3.726839	4.073393	4.237485	3.962859	3.094329	4.053557	0.671033524597753	0.99964275620349	-0.0602539536448968	normal
KLHDC9	88	117	94	64	109	45	1.802858	2.316214	1.687268	1.716593	2.254325	0.966172	0.641228472780667	0.99964275620349	-0.227107873297437	normal
NEMP1	456	571	887	506	276	613	2.249079	2.691828	3.839715	2.510247	1.372059	3.176182	0.308869798877148	0.99964275620349	-0.274940391422662	normal
KLHDC4	4046	3627	3169	3528	4199	3006	51.714414	42.735544	33.736391	50.584437	58.176904	38.37812	0.581427956666063	0.99964275620349	0.159589268741732	normal
KLHDC2	337	463	601	640	283	564	2.882026	2.670696	4.836559	3.840771	1.589287	4.478589	0.350467622858259	0.99964275620349	0.260197443522375	normal
KLHDC3	3404	3985	4086	3279	3075	3115	50.5109	56.509705	53.103856	48.887459	45.99567	48.562616	0.586574687019908	0.99964275620349	-0.0925396008946001	normal
ASXL1	3632	4484	4850	3822	3831	4135	19.393196	18.35079	18.475946	18.929671	18.503175	18.06581	0.729750713140235	0.99964275620349	0.0538867271979637	normal
ASXL2	408	451	569	494	349	472	0.88759	0.929873	1.07517	1.071123	0.758219	1.071423	0.733351949349579	0.99964275620349	0.0607655608713473	normal
HDDC2	1975	2119	2415	2251	1913	1858	38.619364	39.71634	41.506267	44.137744	37.513371	38.609306	0.677698087875013	0.99964275620349	0.0747936568982416	normal
HDDC3	786	647	831	626	675	635	14.147329	13.155132	16.923723	10.118103	15.34968	13.938307	0.854718062442016	0.99964275620349	-0.0422379249432928	normal
DONSON	395	465	786	510	436	677	4.440104	6.375194	8.220032	6.551924	4.868646	10.136985	0.417191214005195	0.99964275620349	0.185669151025126	normal
SPATA13	907	1106	2245	1353	720	1595	2.976951	3.610814	6.413734	4.456906	2.877293	5.456666	0.971218731993738	0.99964275620349	-0.0108354749404594	normal
SPATA12	120	69	137	92	77	61	1.512572	0.826667	1.52058	1.16618	0.971514	0.805195	0.44881923881905	0.99964275620349	-0.309394959953181	normal
CPLX2	120	90	56	60	134	64	0.720465	0.470607	0.270278	0.33269	0.743919	0.370418	0.817079224161609	0.99964275620349	0.130522345921235	normal
RINL	52	55	75	44	90	70	0.46476	0.773697	0.942215	0.392947	0.819101	0.660203	0.383031314314847	0.99964275620349	0.393532100075036	normal
HFE	36	83	141	83	105	104	0.192766	0.422451	0.65815	0.443994	0.56343	0.860317	0.330960264577178	0.99964275620349	0.439585108446332	normal
GPR143	201	211	149	175	97	153	3.379452	3.399237	2.314333	2.948219	1.6358	2.851626	0.420872252690631	0.99964275620349	-0.279410895002389	normal
SLC7A6	2693	3166	2791	2568	2627	2696	13.427816	14.73108	11.736381	11.564601	11.803062	14.386352	0.838006369280021	0.99964275620349	0.0413229046301613	normal
KNL1	557	690	1029	704	487	840	1.61422	1.909151	2.613282	2.046447	1.420164	2.556988	0.900473317320431	0.99964275620349	0.0263415739219359	normal
HLA-B	650	1036	1112	840	623	988	11.721044	17.8574	17.540114	15.028919	11.336879	18.679198	0.970277873854706	0.99964275620349	-0.00754052381426649	normal
CITED2	43	74	121	108	66	130	0.497893	0.813151	1.230264	1.261706	0.763659	1.595605	0.157491139089569	0.99964275620349	0.562552792196297	normal
CITED1	444	389	317	421	349	270	11.581394	9.89312	6.808479	10.005421	7.925581	7.155853	0.978761503106586	0.99964275620349	0.0088384847573643	normal
HLA-A	33000	34736	31692	32431	34206	29634	583.552381	602.714302	488.394213	596.583856	510.462417	561.774867	0.559627299099273	0.99964275620349	0.130981456924063	normal
CITED4	215	231	156	236	349	151	4.555895	4.670289	2.8952	5.007869	7.440617	3.348598	0.267149288304991	0.99964275620349	0.487794674140896	normal
DAGLA	146	279	384	263	104	449	0.694674	1.273877	1.608446	1.259526	0.500617	2.253896	0.686907246026202	0.99964275620349	0.179064053181771	normal
DAGLB	1748	1798	1867	1801	1841	1490	17.181367	16.845999	16.191258	17.825922	18.129101	15.368239	0.622057418495315	0.99964275620349	0.111953886923865	normal
PHF21A	889	1228	1298	863	920	722	3.559846	4.762534	4.978381	3.227145	3.728514	6.238962	0.314841550126306	0.99964275620349	-0.233282760513181	normal
HLA-F	790	726	728	765	620	678	16.721776	17.922632	15.918134	14.34505	11.287363	17.929511	0.868634480076418	0.99964275620349	0.0369589925446958	normal
SLC7A1	1355	1924	2828	1427	1215	2196	5.177577	7.012414	9.538645	5.742281	4.857039	8.718191	0.558651736057667	0.99964275620349	-0.137459436631337	normal
HIRA	1922	2196	3137	2461	1722	2770	13.289403	14.355751	18.926525	16.915104	11.880095	19.93284	0.464883554237368	0.99964275620349	0.123127706020227	normal
RIN1	971	865	656	798	1279	692	8.020317	7.019415	4.655849	6.050856	10.929526	5.882332	0.370920668363297	0.99964275620349	0.337260158472908	normal
RIN3	259	266	314	218	512	218	1.91575	1.817118	2.035978	1.556365	3.924188	1.641126	0.317488200859192	0.99964275620349	0.42995437483632	normal
WWOX	1343	1542	1658	1256	1233	1384	23.962441	24.515423	21.508605	21.148741	23.336704	21.249707	0.771227317123185	0.99964275620349	-0.0471555692536323	normal
ENSG00000285304	7	0	58	37	10	59	0.059525	0	0.449539	0.328225	0.08068	0.544618	0.414736050978303	0.99964275620349	0.995892238507405	normal
RIPK1	1092	1204	1254	811	813	891	5.926333	6.442277	6.432964	3.658855	5.163321	6.449959	0.0769865333796052	0.99964275620349	-0.318320284908263	normal
RIPK3	108	138	223	101	76	142	1.719642	2.067839	3.145681	1.527472	1.127652	2.310577	0.26224424665952	0.99964275620349	-0.358982339242318	normal
RIPK2	304	464	678	303	202	529	3.353442	4.900995	7.096821	3.349453	2.235733	6.13292	0.356436866964119	0.99964275620349	-0.301814057937005	normal
PDCL	400	358	434	416	276	394	3.883078	3.217953	3.578686	3.838043	2.555279	3.93317	0.916301848306212	0.99964275620349	0.0231721131806502	normal
SRCIN1	427	440	432	443	595	393	3.780839	3.125311	2.541064	2.81934	4.051176	3.451259	0.259623929005642	0.99964275620349	0.340842944127706	normal
CRABP1	227	283	297	234	404	248	8.502319	10.132853	9.757998	8.798933	15.28966	9.788689	0.288142574005082	0.99964275620349	0.36516702448248	normal
FAM149A	25	37	28	55	39	78	0.148927	0.22564	0.194866	0.71836	0.334583	0.749628	0.0198188616337089	0.99964275620349	1.07889891499336	up
ZNF419	196	212	254	215	115	161	1.447687	1.635598	1.871571	1.669533	0.859119	1.249034	0.339007261817679	0.99964275620349	-0.262613987734217	normal
ZNF417	54	98	104	93	32	60	1.5422	3.448878	1.901462	2.173168	0.882807	1.638446	0.52036056271933	0.99964275620349	-0.292873551356862	normal
ZNF416	95	163	134	95	182	132	1.032512	1.694756	1.278539	1.039353	1.998455	1.504575	0.479529513950384	0.99964275620349	0.285339834017591	normal
ZNF414	1435	1485	1171	1640	1974	1047	25.203867	23.955614	16.601739	29.447836	34.741461	17.931705	0.26566484060991	0.99964275620349	0.379133887243892	normal
ZNF410	47	1779	1500	62	52	1267	0.547046	18.042488	14.749127	1.124479	0.62674	14.717759	0.479333047561315	0.99964275620349	-1.13223061550106	normal
POU4F1	66	138	127	120	69	47	0.399678	0.802732	0.679159	0.736453	0.425075	0.296898	0.554195293050215	0.99964275620349	-0.274744011269035	normal
FBF1	1282	1187	1115	1362	1592	982	7.500777	7.754919	6.688767	8.187371	9.134194	7.317886	0.289262823565817	0.99964275620349	0.323867819951105	normal
RASA4	157	122	122	154	117	90	0.956414	0.643979	0.611531	1.25177	0.597787	0.509016	0.9849048024105	0.99964275620349	0.00723461468489465	normal
HM13	12732	11202	10498	11311	13371	9650	242.249933	204.617256	172.630428	215.608958	250.034012	187.413775	0.53239690793022	0.99964275620349	0.173444624024534	normal
RASA2	96	202	292	134	159	214	0.472577	0.948214	1.258048	0.660845	0.787879	1.105616	0.956626068417246	0.99964275620349	0.0198462539313147	normal
RASA3	1024	1373	1802	1269	996	1488	6.758376	8.655799	10.420435	8.409928	6.625452	10.320436	0.855165249023484	0.99964275620349	0.0312236810053504	normal
ACTN1	6104	7658	9391	6548	5062	8184	45.003792	54.29711	60.603042	48.474443	37.506106	63.25324	0.759317221841983	0.99964275620349	-0.0477512337066654	normal
ACTN4	12227	12904	16745	12710	10946	14290	68.195971	68.556669	82.149208	70.974451	62.374061	84.087805	0.739609585285649	0.99964275620349	0.0410365094094556	normal
EZR	11288	10674	13008	11253	10293	11575	102.615325	92.642803	103.579134	102.691517	94.286534	110.427463	0.528640413292614	0.99964275620349	0.0992774991771626	normal
N6AMT1	361	403	420	257	385	502	4.009757	3.271903	3.077346	2.546221	2.209437	3.501298	0.660150231733656	0.99964275620349	0.12709318125201	normal
UBXN4	852	1022	1866	1209	666	1287	6.290241	7.461282	12.181614	9.001483	5.038436	10.167967	0.871638562420192	0.99964275620349	-0.042554186161478	normal
ABLIM1	720	937	1233	879	712	950	2.640965	3.282308	3.960856	3.236575	2.633971	3.663388	0.943965249201389	0.99964275620349	0.0114972775121211	normal
ABLIM3	132	168	213	130	191	142	0.796781	0.975779	1.132252	0.789398	1.165322	0.972876	0.796279559380007	0.99964275620349	0.0838641310274538	normal
ABLIM2	191	210	232	184	109	74	1.668043	1.77	1.801428	1.527805	0.998077	0.559371	0.119740750296623	0.99964275620349	-0.597576234641034	normal
FAM172A	41	34	67	59	39	41	0.242688	0.201729	0.383968	0.433904	0.510082	0.263079	0.696012011350246	0.99964275620349	0.174769523811015	normal
BIVM-ERCC5	2101	0	341	0	1675	0	10.354523	0	1.468021	0	8.315168	0	0.930616516942689	0.99964275620349	-0.324350611504254	normal
GSTZ1	1871	1861	1922	1813	1629	1343	48.923421	43.890761	43.486947	44.660628	39.742258	34.516803	0.798589759531281	0.99964275620349	-0.0592333165705632	normal
RAB6A	1855	2682	3969	2234	1675	2860	15.186677	21.170693	28.71505	18.365238	13.822562	24.882262	0.558514213110145	0.99964275620349	-0.127433676908468	normal
RAB6B	70	57	49	67	120	25	0.342904	0.26554	0.2106	0.331392	0.598376	0.125448	0.444327035404244	0.99964275620349	0.49376774977848	normal
MSTRG.51351	96	109	126	173	59	171	0.901889	0.973435	1.030912	1.631803	0.556455	1.686409	0.289853665648039	0.99964275620349	0.420392505162666	normal
MSTRG.42100	1137	1272	1216	1048	1339	972	6.460759	6.904061	6.053209	5.976852	7.666615	5.805367	0.733621692630293	0.99964275620349	0.0894370539230083	normal
GDI2	6324	7346	9090	6653	5541	7613	76.028504	84.331586	96.939324	80.595687	67.501861	97.228208	0.886512142491495	0.99964275620349	-0.0174879456830168	normal
MSTRG.42109	133	137	194	59	153	127	1.1252	1.016268	1.101801	0.495098	0.972232	0.842926	0.607585873939337	0.99964275620349	-0.220541813938131	normal
GDI1	2219	2266	2250	2228	2658	1894	27.870756	28.107758	25.970817	29.045887	34.18277	25.298418	0.429484800699429	0.99964275620349	0.204446427683346	normal
TTC30A	37	64	73	68	13	57	0.175863	0.293862	0.305466	0.326605	0.063071	0.287054	0.754629399260207	0.99964275620349	-0.18432286579317	normal
TTC30B	78	87	110	79	9	67	0.563801	0.604882	0.703305	0.576856	0.0613	0.508611	0.257271888778858	0.99964275620349	-0.70940051967588	normal
TFAP4	885	1120	1103	737	773	980	11.358148	13.734727	12.395407	9.484336	9.993386	13.23568	0.454989577527786	0.99964275620349	-0.142391647717402	normal
SPDL1	387	532	961	664	274	692	4.366848	5.573668	9.540693	7.415858	3.110054	8.093968	0.972272126453297	0.99964275620349	-0.0117302969873547	normal
NAPEPLD	481	353	505	430	244	438	2.659389	1.833432	2.815215	2.326567	1.323998	2.483887	0.642426606719269	0.99964275620349	-0.124912278046122	normal
MSTRG.54721	31	53	60	55	63	32	0.821566	1.443179	1.527454	1.572152	1.712787	0.887463	0.541202781588785	0.99964275620349	0.306612705991681	normal
HGSNAT	461	520	754	419	551	409	2.481293	2.662882	3.699696	2.2287	2.942906	2.297918	0.717906408898631	0.99964275620349	-0.0964263199875065	normal
CRYZL1	253	265	397	361	234	314	5.993579	6.173856	7.809943	7.948922	7.091178	6.784398	0.420128771797059	0.99964275620349	0.179969457202906	normal
SERF2	18500	14540	12861	16755	17548	11382	333.73704	259.295798	196.433496	316.217505	293.266785	206.451481	0.619115324071826	0.99964275620349	0.158441661634964	normal
NAT9	2302	2637	2910	2501	2521	2563	34.490302	38.294029	39.473091	38.021087	38.365779	41.200298	0.395057730702721	0.99964275620349	0.141347168465418	normal
NAT1	49	74	136	49	3	113	0.939471	1.283743	1.48171	0.938542	0.038683	2.178359	0.539427315218402	0.99964275620349	-0.514708746874029	normal
ADGRL1	1904	2194	2091	2276	1828	2060	6.967341	7.624	6.714669	8.338094	6.509809	7.908266	0.361888241358892	0.99964275620349	0.163346843537339	normal
FAIM2	44	47	31	19	46	26	0.258392	0.262807	0.156325	0.113252	0.274506	0.159086	0.709724551651757	0.99964275620349	-0.228708064543176	normal
MSTRG.10204	671	546	393	599	848	354	19.323374	15.887322	10.169321	17.63941	24.915808	11.569628	0.428048387265905	0.99964275620349	0.343188114653398	normal
MSTRG.10203	23	57	53	79	29	86	0.288111	0.693407	0.595127	1.013658	0.371523	1.16187	0.177709385764496	0.99964275620349	0.708055326487783	normal
COX5A	6999	6560	6842	6981	5520	6131	175.848501	158.666435	153.822865	178.738224	140.228693	162.50725	0.875571413748555	0.99964275620349	0.0302111432813939	normal
TMEM259	7685	7848	7734	8479	8510	7401	79.145763	78.036896	70.900399	89.457275	88.645941	82.633593	0.249432641659746	0.99964275620349	0.248128188341339	normal
TMEM258	2580	2939	2581	2921	2641	2294	118.170455	129.041523	100.390831	139.936937	126.959903	113.647142	0.563067764540938	0.99964275620349	0.1322217791199	normal
TMEM256	1238	1158	1004	1232	1110	673	76.75248	68.630146	54.653655	76.574774	69.37306	43.74877	0.995496654209826	0.99964275620349	0.00184590177025534	normal
TMEM254	189	276	385	371	210	436	3.21964	3.688991	4.690665	5.263348	3.377188	7.037068	0.113846428070536	0.99964275620349	0.443474026660449	normal
TMEM253	60	38	31	33	17	8	1.021746	0.617649	0.582491	0.595328	0.292469	0.140764	0.150169782036043	0.99964275620349	-1.02524725564542	normal
TMEM250	2316	2271	2403	2176	1915	2043	23.086683	21.470532	21.016142	21.570609	19.105665	21.627525	0.921053143574686	0.99964275620349	-0.0182957091775728	normal
ACTMAP	1675	1830	2069	1421	1906	1485	15.900514	16.045542	18.523935	15.875489	19.157402	14.525409	0.991522700718754	0.99964275620349	-0.00255444827813321	normal
SIPA1L1	805	1020	1179	741	531	985	6.782769	8.477252	8.463163	3.702701	1.96853	8.80427	0.220963329587312	0.99964275620349	-0.245805431569729	normal
SIPA1L3	909	1125	1327	1034	719	1025	3.152055	4.2599	4.511288	4.016014	3.106395	3.736195	0.546565134704824	0.99964275620349	-0.0958135697271906	normal
PPFIA4	25	132	97	56	6	85	0.102687	0.52722	0.356483	0.308261	0.022919	0.368266	0.41145492324652	0.99964275620349	-0.656080819430486	normal
SLC35F5	534	505	754	431	282	666	1.522619	1.517166	2.046121	1.271602	0.792481	2.060231	0.411070574149655	0.99964275620349	-0.223553694713992	normal
SLC35F6	1019	1391	1302	1232	1056	1258	7.247606	9.446451	8.103917	8.838781	7.619271	9.503669	0.520872821501844	0.99964275620349	0.112293864699317	normal
SLC35F2	759	1292	1830	838	597	1560	7.603552	12.359979	16.069544	8.431343	6.029862	16.464413	0.559281928246269	0.99964275620349	-0.187893489674306	normal
MAB21L4	1663	1830	1523	1771	1706	1369	18.274895	19.335667	14.685261	19.536318	18.894899	15.812998	0.625104326181468	0.99964275620349	0.125112958533434	normal
MSTRG.61811	80	69	109	21	114	79	1.027414	0.847335	1.23496	0.269674	1.489792	1.071222	0.975561385374317	0.99964275620349	-0.01867646733916	normal
MPC2	1113	1143	1578	1160	716	1218	14.1689	13.898975	17.587043	14.846117	9.193414	16.316272	0.45976123970804	0.99964275620349	-0.139920610238854	normal
MPC1	540	622	793	604	383	800	16.381668	17.987866	20.555113	18.333757	10.938519	25.486679	0.889328626659726	0.99964275620349	0.0319880012492809	normal
TSPAN10	50	42	59	35	50	60	0.595282	0.56956	0.757733	0.513484	0.712654	0.926933	0.772873453166117	0.99964275620349	0.126375622425509	normal
TSPAN12	71	106	138	112	101	106	0.757425	1.234151	1.426247	1.362086	1.082294	1.185877	0.446906694421211	0.99964275620349	0.233381850059373	normal
TSPAN13	587	549	835	604	203	858	8.692261	7.767064	10.829188	8.985148	3.020282	13.35031	0.765747682788169	0.99964275620349	-0.115147773507234	normal
TSPAN14	2961	3600	4190	3035	2505	3253	16.989415	18.540365	17.711178	16.306987	14.587439	17.121347	0.39520381318674	0.99964275620349	-0.106436117633703	normal
TSPAN15	2519	3028	3561	2678	1886	2936	41.179924	47.344588	51.133673	43.8176	31.230252	50.353359	0.472620779354652	0.99964275620349	-0.10779015677408	normal
TSPAN17	679	696	840	867	416	806	7.342967	7.049811	7.934023	9.645976	4.58159	8.808949	0.793734755299499	0.99964275620349	0.0643988375213291	normal
MT-ND1	137282	180204	217919	157477	137275	176987	3986.574951	4996.423828	5542.647949	4590.396973	4015.978516	5400.168457	0.932406761789497	0.99964275620349	0.0112002205947001	normal
MT-ND2	96494	123123	183629	109514	96125	139464	2570.843994	3132.022705	4285.015625	2928.817139	2580.036621	3904.068115	0.911418724618391	0.99964275620349	-0.0196610315457277	normal
MT-ND3	30626	29075	36326	26673	34817	23775	2457.309082	2227.387451	2552.831787	2148.23291	2814.27417	2004.283203	0.868343283803637	0.99964275620349	0.042314675541407	normal
MT-ND4	1255297	913846	919289	939260	1511793	820428	25289.724609	17578.34375	16221.220703	18994.568359	30683.429688	17366.654297	0.439231290259455	0.99964275620349	0.273794334925931	normal
MT-ND5	105407	75956	85736	78485	117372	65032	1614.942261	1111.107056	1150.486694	1207.036865	1811.611328	1046.865967	0.629935393566524	0.99964275620349	0.16222852681774	normal
MT-ND6	50577	34848	45099	41905	56212	37669	2674.435303	1759.427368	2088.749268	2224.319336	2994.534912	2092.865723	0.406056198724612	0.99964275620349	0.248905643640847	normal
EAF1	373	638	1000	663	271	779	2.319729	3.798585	5.465955	4.151649	1.699084	5.109262	0.905985627651927	0.99964275620349	-0.0421306986327759	normal
EAF2	82	63	120	57	17	130	2.276205	1.64989	2.909885	1.585098	0.457726	3.796568	0.665785441260559	0.99964275620349	-0.262678377398049	normal
FOXF2	192	166	298	196	112	201	2.165591	1.786285	2.950318	2.227101	1.276188	2.384396	0.517647913178457	0.99964275620349	-0.18801867094339	normal
TMUB1	12660	9678	7296	10477	15467	7391	250.254338	184.46615	127.51034	210.429157	308.189391	155.664277	0.380546497697685	0.99964275620349	0.345556207987582	normal
TMUB2	894	1135	1424	1116	1059	1082	14.060911	17.351733	21.805616	18.224208	21.076315	18.015514	0.474847314643439	0.99964275620349	0.122927372053528	normal
SYNCRIP	3594	4411	6371	4421	2718	5488	20.352485	22.539789	32.198695	23.429959	14.386539	31.651389	0.966722640499136	0.99964275620349	-0.00900374537818075	normal
MMAA	88	60	101	120	52	57	0.410043	0.266701	0.411965	0.907124	0.241944	0.370253	0.918897938207889	0.99964275620349	0.0461280786257264	normal
MMAB	3395	3227	2440	3681	4637	2278	54.75391	47.181063	34.106526	62.579517	75.648118	36.145315	0.254936691489653	0.99964275620349	0.411761955699323	normal
ALG8	2969	2951	3105	2807	2046	2492	50.586758	46.960841	40.466636	41.860135	33.153499	39.868047	0.451781087756549	0.99964275620349	-0.13648438123961	normal
ALG9	479	787	967	823	508	768	4.643801	7.579916	8.826935	7.491457	4.535592	8.294955	0.641968351658605	0.99964275620349	0.10731502519148	normal
ALG2	334	444	666	485	404	594	4.80507	4.331657	5.847472	4.809736	3.802801	6.945002	0.257662312913364	0.99964275620349	0.243967989539404	normal
ALG3	4340	4223	3496	4251	5128	3108	81.114911	80.116892	62.394239	77.702122	93.682766	63.436463	0.451368399063153	0.99964275620349	0.234708908317205	normal
ALG1	2536	2376	2600	2564	2728	2182	19.006058	17.714818	18.162693	19.170087	22.411496	16.934227	0.438799999256151	0.99964275620349	0.180405375505065	normal
ALG6	309	333	390	309	260	307	3.270355	2.79724	2.855915	2.588646	2.186296	2.678238	0.771265503813619	0.99964275620349	-0.0558383736811216	normal
ALG5	923	888	1199	1013	817	927	22.306155	18.18731	23.316874	23.092869	18.025096	24.397901	0.72868107478973	0.99964275620349	0.0586590025394881	normal
PDXP	897	1430	1255	1121	844	1266	12.369596	18.835413	15.159347	15.524697	11.723608	18.339631	0.917987967371279	0.99964275620349	0.0211163384746107	normal
RNGTT	524	523	695	614	367	532	3.014534	2.871357	3.499566	3.543128	2.126763	3.214923	0.875663082542276	0.99964275620349	-0.0323490346396604	normal
HGS	9933	8877	8660	8849	10163	8074	99.518748	84.947884	77.381674	89.228223	127.157137	84.471287	0.539677539961704	0.99964275620349	0.156393056532234	normal
RDM1	73	115	125	139	122	135	1.676312	2.289206	2.49445	3.049573	3.412082	3.493471	0.0611316444512918	0.99964275620349	0.540816206021104	normal
PDX1	46	62	110	61	26	78	0.486622	0.630334	1.023618	0.64349	0.276994	0.868615	0.649098834458693	0.99964275620349	-0.21653293649624	normal
MSTRG.123	110	142	164	174	144	177	0.570572	0.701101	0.74583	0.906741	0.752413	0.960561	0.0694689868789142	0.99964275620349	0.439896104510138	normal
MSTRG.128	67	63	79	33	47	61	0.973932	0.867748	1.001871	0.473218	0.692245	0.923001	0.347753882992548	0.99964275620349	-0.388753973668111	normal
FECH	198	311	433	298	240	361	0.713592	1.077075	1.528855	1.077073	0.868733	1.435911	0.575932110113343	0.99964275620349	0.140332607457201	normal
FCSK	1367	1315	1428	1418	1281	1381	10.158966	9.634233	9.916708	10.153455	9.305657	12.982721	0.389928113614185	0.99964275620349	0.160519477881746	normal
ADAP1	7503	7753	7691	7515	9171	7341	92.815941	90.316314	83.957231	91.519579	117.886916	94.474918	0.276152430536791	0.99964275620349	0.256986545445838	normal
KLHL11	215	366	400	296	228	319	0.803873	1.30881	1.311821	1.112881	0.858964	1.253901	0.920888283249445	0.99964275620349	-0.0235975851612776	normal
KLHL12	713	650	956	655	447	764	6.255416	5.867474	7.527824	7.854468	4.288773	7.586895	0.472235945699705	0.99964275620349	-0.146282519728724	normal
KLHL15	233	414	457	327	217	368	0.994112	1.688421	1.712395	1.40384	0.934881	1.652953	0.734940369073529	0.99964275620349	-0.0877253452964025	normal
KLHL17	593	607	648	797	587	687	6.610844	6.465608	6.414239	8.819482	6.400321	8.4098	0.0904328853632554	0.99964275620349	0.331395458227202	normal
KLHL18	762	900	901	785	632	826	6.7286	6.811316	6.764249	7.362249	5.083547	6.389037	0.887994715371183	0.99964275620349	-0.0238660330719581	normal
IER5	389	476	645	424	290	574	2.567263	3.003283	3.729168	2.812324	1.930262	3.98343	0.814410391460302	0.99964275620349	-0.054717533526804	normal
GABPB2	304	349	454	255	300	325	0.956263	1.058474	1.359932	0.80392	0.951806	1.140586	0.566667800293529	0.99964275620349	-0.127592600677031	normal
IGIP	85	87	100	47	60	71	0.676478	0.665989	0.698645	0.37753	0.484638	0.592781	0.228222167172788	0.99964275620349	-0.430396930451595	normal
RTEL1-TNFRSF6B	768	890	717	967	550	1140	5.922397	5.662772	4.549336	7.05604	4.272674	7.336827	0.287330963338489	0.99964275620349	0.284834261184066	normal
SLK	612	756	1086	707	474	840	2.167334	2.58527	3.371937	2.516936	1.985629	3.159412	0.649764338182314	0.99964275620349	-0.0945242910688484	normal
PHYH	372	471	455	342	268	450	6.563961	8.043702	7.204953	6.106464	4.320502	8.391573	0.542526895380167	0.99964275620349	-0.133813512772015	normal
NOTCH4	62	0	82	41	48	60	0.253617	0	0.292604	0.16851	0.197621	0.25542	0.808837533589617	0.99964275620349	0.255856812285876	normal
PHGR1	150	198	120	195	228	99	9.534719	12.001941	6.650105	12.431792	14.601715	6.559509	0.435871068511623	0.99964275620349	0.353149193155146	normal
MEAF6	978	1152	1414	1029	678	1222	6.087581	15.550125	16.586265	8.21958	4.429942	18.811377	0.566725078846313	0.99964275620349	-0.10778587671413	normal
AZIN1	1084	1061	2035	1373	643	1997	6.616152	6.837252	11.917039	9.74707	3.94617	14.143412	0.743351029114429	0.99964275620349	0.107736383310635	normal
NOTCH1	1943	2013	2150	1831	1782	1718	5.471803	5.416295	5.377626	5.176886	5.116847	5.168461	0.94289430471257	0.99964275620349	-0.0135807013883966	normal
ZNF654	78	111	188	21	48	135	0.334602	0.45244	0.706772	0.089612	0.203626	0.60852	0.245868148376602	0.99964275620349	-0.696105521446947	normal
ZNF653	732	699	558	640	794	537	10.404985	9.559556	6.89834	8.89637	11.524072	7.970123	0.611641518208891	0.99964275620349	0.162977057689095	normal
ZNF652	647	651	985	694	570	762	1.543977	1.483349	10.688975	1.66195	1.369103	2.259808	0.911219875818746	0.99964275620349	0.0191289648412315	normal
MSTRG.30786	48	54	61	61	105	43	0.825441	0.953298	0.924797	0.975244	1.900076	0.731932	0.235760401377193	0.99964275620349	0.603872818986014	normal
MSTRG.30789	220	257	332	302	255	299	2.512145	2.542385	2.820766	2.931273	2.485304	3.047038	0.163548423755877	0.99964275620349	0.275623215519096	normal
N4BP2L1	89	122	162	87	44	91	1.985349	2.192235	2.721233	1.986812	0.790718	1.748746	0.10172172185137	0.99964275620349	-0.570460509378534	normal
RAPGEF6	166	231	282	255	140	267	0.550536	0.730334	0.836866	0.850545	0.500502	0.930807	0.610624605042054	0.99964275620349	0.137764768264854	normal
N4BP2L2	623	951	1409	908	415	1079	2.879529	3.610675	4.959164	4.10021	2.274926	10.015747	0.672734601833727	0.99964275620349	-0.130658126601939	normal
NTAQ1	226	329	323	343	244	285	4.134445	5.099003	4.896828	5.986449	4.327384	5.205127	0.452755611848811	0.99964275620349	0.173875451116567	normal
RAPGEF1	538	656	801	671	431	678	2.384097	2.776077	2.875728	2.765393	1.782503	2.927219	0.952556746689719	0.99964275620349	0.011016016690578	normal
RAPGEF2	54	98	156	88	89	155	0.179475	0.313439	0.460607	0.320539	0.300728	0.54863	0.407254574231447	0.99964275620349	0.329739845749509	normal
RAPGEF3	183	191	164	180	123	118	0.981565	0.971036	0.891602	1.215264	0.565227	0.62654	0.547782315568657	0.99964275620349	-0.195564012499887	normal
FADS3	1321	1332	1635	1488	1306	1315	20.972623	20.299807	22.462292	23.278097	20.763247	21.5123	0.469614351764573	0.99964275620349	0.126276286771524	normal
ZNF384	1213	1960	2573	1331	926	2071	10.852058	17.232864	20.012857	11.459078	7.836451	20.071219	0.40165854753724	0.99964275620349	-0.224967503252304	normal
POC1B	224	283	391	299	205	292	2.006809	2.420731	3.07369	2.679163	1.843347	2.830826	0.928691683975028	0.99964275620349	0.0195960554540117	normal
MSTRG.62111	301	354	646	370	166	484	4.956953	5.568384	9.330336	6.119516	2.745916	8.379073	0.619123206029067	0.99964275620349	-0.172235812847763	normal
KRTAP3-2	94	163	211	122	35	122	3.61836	6.03341	7.160434	4.756677	1.345126	4.952575	0.201910695766028	0.99964275620349	-0.57911830083434	normal
SNRPD3	7986	8740	8920	7152	8057	6891	63.96434	66.837822	62.574406	57.500469	65.010193	57.986977	0.91417589369538	0.99964275620349	-0.0226661553143803	normal
SNRPD2	10017	9571	8516	9529	10702	7169	510.704482	448.868409	377.460134	474.576413	560.489369	379.83271	0.609033845105593	0.99964275620349	0.145334263920228	normal
SNRPD1	6762	6145	5891	5900	5345	5116	39.500214	33.522152	30.218939	33.839081	32.262173	31.755322	0.864955496764415	0.99964275620349	-0.0386480182434435	normal
IFT43	760	548	623	691	592	621	26.30393	17.156525	19.196361	23.694544	20.762041	22.278145	0.61635634907509	0.99964275620349	0.131889274815569	normal
IFT46	710	740	1126	805	710	778	12.407567	12.108501	16.749562	15.373565	12.742499	14.345907	0.834623846283394	0.99964275620349	0.0373672516452225	normal
GLDN	26	54	50	78	54	45	0.188714	0.286743	0.262603	0.437859	0.304517	0.261017	0.161830222623564	0.99964275620349	0.655614650886112	normal
QPCT	234	301	392	137	159	313	3.840944	4.73654	5.66076	3.913349	2.629066	5.41319	0.18844839137864	0.99964275620349	-0.427178432645678	normal
PC	1641	2039	1969	1717	1729	1648	11.398197	13.579637	12.002543	12.312335	11.379496	12.143789	0.838882866393558	0.99964275620349	0.0393023844580151	normal
DHRS11	1316	1229	1001	1224	1227	1138	24.207306	22.762769	16.655843	25.330868	24.89298	22.577033	0.517824302282964	0.99964275620349	0.172647220899353	normal
DHRS12	215	259	204	209	254	202	4.438099	5.967239	3.881074	4.824616	6.810976	4.852765	0.617782437651351	0.99964275620349	0.155581040060238	normal
DHRS13	952	759	917	804	750	776	13.013339	10.93241	11.528952	11.245814	10.741822	11.933711	0.979842298427011	0.99964275620349	-0.00569267807799593	normal
GPR89B	493	521	705	442	459	488	6.325238	7.147928	8.477366	6.455705	5.93721	7.291597	0.57059957024237	0.99964275620349	-0.107531471292344	normal
GPR89A	786	753	829	724	681	750	10.260653	10.169604	9.910981	9.51702	8.988883	11.231486	0.853045410955623	0.99964275620349	0.0358827089363274	normal
MAP1LC3B2	14	48	37	32	19	43	0.463375	1.549783	1.093399	1.063813	0.624094	1.518845	0.865393781787126	0.99964275620349	0.102791093800621	normal
LGMN	1190	1364	1423	1312	858	1301	16.765454	18.403786	17.99328	18.665659	12.348222	19.410834	0.835225006154747	0.99964275620349	-0.0370502827302008	normal
NBDY	1052	1029	1020	958	931	833	13.28839	15.934096	10.9026	12.234256	11.103864	10.518062	0.955282728278497	0.99964275620349	-0.0128702716933306	normal
MSTRG.22718	187	224	274	148	188	153	1.44357	1.649136	1.853284	1.14857	1.463028	1.242689	0.337626512906818	0.99964275620349	-0.269903190883163	normal
EHMT1	1200	1547	2157	1434	1257	1564	7.363224	8.983311	13.595481	8.806657	7.84872	10.990261	0.990653171158361	0.99964275620349	0.00193050896237343	normal
EHMT2	5855	4754	4633	5486	6819	4235	40.476734	31.488664	28.087303	38.656061	47.421264	30.973115	0.333026336287458	0.99964275620349	0.300750816880645	normal
ADIPOR2	4455	5951	6944	4753	4452	5027	31.126812	39.704033	42.502103	33.340879	31.334499	36.959063	0.559998311889637	0.99964275620349	-0.0859507899689596	normal
ADIPOR1	1324	1529	2272	1500	865	1830	17.572001	19.379698	26.411228	19.986368	11.556705	25.526823	0.619298937285281	0.99964275620349	-0.11510704519528	normal
NBPF26	345	382	536	367	262	386	1.816183	1.926526	2.471498	1.936324	1.388991	2.159703	0.501065227647153	0.99964275620349	-0.130097709372888	normal
NBPF20	359	529	635	595	355	532	0.528461	0.745339	0.815972	0.878853	0.505905	0.810349	0.506894004270124	0.99964275620349	0.148192475583548	normal
MARK4	349	488	513	464	403	502	1.858922	2.505256	2.426356	2.478106	2.159191	2.841666	0.263150838509988	0.99964275620349	0.207372603657122	normal
STOX1	174	218	382	245	136	243	1.330672	1.633816	2.652023	1.936358	1.110571	2.079258	0.715187861127105	0.99964275620349	-0.108812048681951	normal
MARK1	25	35	75	45	45	47	0.125419	0.17263	0.336702	0.229234	0.229403	0.253814	0.570571781821679	0.99964275620349	0.275619386675063	normal
MARK2	2340	2953	3346	2425	2514	2609	14.245475	18.627422	20.26193	15.484212	15.590876	18.380326	0.977085862171746	0.99964275620349	0.00472413137383516	normal
IGBP1	2408	3292	3521	2398	2122	2853	35.887608	46.85553	47.664481	35.876789	31.870611	45.643217	0.359619205127743	0.99964275620349	-0.138763976889204	normal
TPD52L2	4840	5889	6121	4971	4791	5454	58.709434	68.070292	64.733082	59.967094	58.084877	69.589321	0.811060256989933	0.99964275620349	0.0361976915093708	normal
TPD52L1	1381	1354	2073	1370	909	1721	26.568745	23.162849	36.853377	25.99678	17.315163	38.61431	0.64935454232789	0.99964275620349	-0.0946039205427057	normal
EOLA2	560	698	674	605	523	671	11.434396	13.718053	12.279155	12.685005	10.809131	14.752798	0.704278198940837	0.99964275620349	0.0685806333759856	normal
EOLA1	309	425	451	303	400	359	4.667677	6.259017	5.494488	5.013381	7.700428	5.877241	0.834281098896018	0.99964275620349	0.0532146729855022	normal
EFCAB14	1437	1773	2145	1496	1089	1477	6.295868	8.215324	9.067807	6.609775	4.798949	7.47909	0.139066811804749	0.99964275620349	-0.214771359108279	normal
ACTR3C	159	182	233	147	103	140	2.844118	2.379381	3.031378	2.736505	1.021382	1.810165	0.123911917183697	0.99964275620349	-0.374270440557322	normal
ACTR3B	795	772	949	798	541	829	10.230375	9.334251	10.622695	10.195243	6.956568	11.038341	0.770655450742197	0.99964275620349	-0.0533810324585388	normal
WDR13	4109	4093	3668	4061	4942	3345	49.778522	41.423583	35.525007	48.080278	58.691587	38.879111	0.383722610926329	0.99964275620349	0.244588978270046	normal
WDR12	662	856	1306	830	353	1161	2.12867	2.676165	3.686103	2.766921	1.143526	4.143659	0.753145634848383	0.99964275620349	-0.105872068119588	normal
WDR11	823	909	1433	893	672	1069	5.160121	5.5213	9.160961	5.346255	6.615674	7.06125	0.70582708226166	0.99964275620349	-0.0724104878844572	normal
WDR19	509	505	708	494	447	580	3.211731	3.044028	3.914083	3.130383	2.881099	3.862461	0.966125754900099	0.99964275620349	0.00746671390381509	normal
WDR18	4447	3850	3176	4453	5522	3121	82.031313	67.422274	51.428519	82.445175	104.451676	60.478799	0.273907357735726	0.99964275620349	0.369918684766402	normal
FAM204A	836	861	1204	782	754	1047	3.506204	2.752972	2.886363	1.645526	2.05957	3.041102	0.913575148290642	0.99964275620349	0.0191177839353856	normal
USP9X	2133	2995	3815	2789	1780	2822	4.712775	6.310991	7.378604	6.179644	3.969	6.546969	0.641147604116062	0.99964275620349	-0.0868539584223521	normal
CGGBP1	1425	1398	2112	1453	1065	1495	8.847591	8.133277	11.424869	8.836499	6.509286	9.556342	0.492491566039664	0.99964275620349	-0.112947596737662	normal
ZFP41	554	657	540	571	620	542	3.473561	4.056994	2.983232	3.662293	3.698331	3.36875	0.521561798172152	0.99964275620349	0.163518377314361	normal
MYADML2	41	21	50	29	26	50	0.453125	0.21815	0.493117	0.319197	0.293975	0.593461	0.897435537942859	0.99964275620349	0.0700856163155232	normal
CMPK1	1471	1751	2459	1549	1266	1980	13.900917	16.286068	20.830495	15.229045	12.046699	19.923676	0.745652784896689	0.99964275620349	-0.055319589513955	normal
LDLRAD2	98	174	94	129	237	136	0.674873	1.145575	0.563826	0.890161	1.647932	1.022999	0.144701969343156	0.99964275620349	0.665332925749303	normal
LDLRAD3	291	431	475	501	352	387	2.112921	2.985023	3.025204	3.913002	2.579936	3.002188	0.274758104347919	0.99964275620349	0.24737262022417	normal
APEH	6410	6375	7268	7322	5728	6899	61.800917	58.775956	61.730897	70.963667	55.639645	70.281761	0.296933245538296	0.99964275620349	0.161869190578334	normal
FAAP20	4891	3848	2952	4314	6244	2868	122.308226	90.856591	61.133714	108.043734	163.166557	75.727888	0.336100989175479	0.99964275620349	0.379883611252558	normal
KCTD13	683	729	913	754	494	711	10.89921	11.138666	12.377358	11.834454	7.158688	12.149639	0.672918498889023	0.99964275620349	-0.074633783413536	normal
CRCP	798	942	1134	971	809	1088	7.972768	7.952211	9.951755	9.751842	7.205267	11.453656	0.209793404741731	0.99964275620349	0.179893692184813	normal
KCTD10	903	1335	1493	994	656	1156	6.395712	9.274056	9.278438	7.107635	4.759257	8.630016	0.247176713370566	0.99964275620349	-0.235302914769943	normal
KCTD18	62	89	87	90	52	120	0.585588	0.802383	0.719285	0.845908	0.485895	1.185097	0.435871228092856	0.99964275620349	0.290303706553696	normal
H6PD	2160	2822	3324	482	2013	359	6.555198	8.175715	8.834966	2.398473	6.152321	1.869336	0.15249846823003	0.99964275620349	-1.21575529575192	normal
SLC25A35	880	790	1026	680	482	751	9.479297	8.162638	9.969966	7.422418	6.455461	8.697167	0.0806643088225402	0.99964275620349	-0.33513074541617	normal
SLC25A37	577	716	821	663	644	730	3.784888	4.541672	5.143092	4.109525	4.2491	5.370219	0.405249486050087	0.99964275620349	0.139444662937309	normal
SLC25A36	769	980	1401	831	618	1107	3.895397	4.525896	7.434251	4.314416	2.971631	5.646992	0.588177646628626	0.99964275620349	-0.113683901220367	normal
SLC25A30	89	116	151	164	91	115	0.674073	0.834926	0.999566	1.247215	0.691653	0.907348	0.434963134572185	0.99964275620349	0.24744247299687	normal
SLC25A33	707	783	996	861	522	856	5.072751	5.364028	6.265229	6.202378	3.777159	6.454765	0.922568903341733	0.99964275620349	0.0184979011304619	normal
SLC25A32	457	475	745	554	467	661	4.386538	4.381407	6.339912	5.417698	4.639538	6.661615	0.294836263278087	0.99964275620349	0.198836565891426	normal
SLC25A39	19222	18939	15542	19130	23066	15336	347.933751	338.135441	254.926042	348.844219	419.000332	303.883362	0.341103771660024	0.99964275620349	0.279835047716212	normal
SLC25A38	1974	1983	2072	1794	1827	1726	26.065643	25.006651	24.018027	23.781297	24.313183	23.98192	0.972845452674966	0.99964275620349	0.00687965143805299	normal
TUBA1C	33154	33945	38952	32600	29949	34526	326.241346	319.104783	335.641848	321.925069	297.137332	356.917011	0.732592959143901	0.99964275620349	0.0497971741871542	normal
TUBA1B	108129	111780	126238	107251	88610	117630	1845.20469	1821.347547	1886.480515	1837.270445	1523.217096	2109.067387	0.858948855636731	0.99964275620349	0.0246370102654938	normal
TUBA1A	4648	4879	5324	4839	3863	4777	77.13814	72.340651	77.411349	80.496555	64.522278	83.282838	0.845533406386276	0.99964275620349	0.0290633593055045	normal
RAD21	2279	2761	4812	2558	1509	3562	17.086111	19.787952	31.963749	19.505079	11.387634	28.374226	0.504065999739008	0.99964275620349	-0.18192857640637	normal
RIMKLA	191	295	277	222	241	206	0.499836	0.737667	0.636708	0.584025	0.635901	0.565882	0.95142275790049	0.99964275620349	0.0166754119912577	normal
PCID2	3038	2999	4373	3149	1916	3682	30.951403	28.271875	39.112634	32.281689	26.161082	52.099443	0.672361682268304	0.99964275620349	-0.0861021083246814	normal
POMT1	1085	1010	1110	896	1028	913	9.857239	8.783639	9.854548	8.978056	8.509338	7.737723	0.971378190242998	0.99964275620349	0.00825902362603529	normal
POMT2	1102	1207	1287	901	1063	1003	9.224541	11.612249	9.562367	8.706269	7.97602	9.044237	0.68106493041698	0.99964275620349	-0.0859142669600401	normal
AGPS	996	1224	1867	1207	932	1316	3.702777	4.397186	5.996283	4.454675	3.368175	5.146465	0.829825876124	0.99964275620349	-0.0390274670540709	normal
STOM	121	169	154	118	136	152	1.05986	1.416495	1.183838	1.037126	1.206521	1.408656	0.844943812524526	0.99964275620349	0.0566453451685626	normal
NPLOC4	5220	5102	5480	5073	5061	4879	33.570119	32.028504	30.913805	32.794658	32.380811	32.901887	0.587247591824568	0.99964275620349	0.104916407222482	normal
TMEM86B	355	226	254	299	429	212	7.890488	4.788918	4.938142	6.685591	9.615354	4.94254	0.384088155095406	0.99964275620349	0.35994118233024	normal
BCL10	134	208	296	236	94	240	1.369005	1.981305	2.826089	2.595968	1.131587	2.507389	0.961875079187724	0.99964275620349	0.0172791409833214	normal
MSTRG.8148	118	81	59	77	133	62	1.797959	1.377865	0.790443	1.430151	2.184454	1.25961	0.64419694763992	0.99964275620349	0.248140759434106	normal
PBLD	148	191	281	200	94	191	1.663732	2.214276	3.052787	2.281123	1.014469	2.216495	0.58197310652879	0.99964275620349	-0.172523826770959	normal
MSTRG.48384	30	50	45	28	38	18	1.628908	2.145189	1.841642	1.191858	1.617266	1.030493	0.546377621634722	0.99964275620349	-0.339161860613833	normal
PGPEP1	1741	1896	1853	1549	2100	1507	7.959296	7.297281	6.572181	6.090308	8.541502	6.324894	0.675706692917453	0.99964275620349	0.11093442554064	normal
SMU1	2284	2233	2519	2080	2344	1972	8.883451	8.290966	8.580965	8.120719	9.185128	8.0601	0.801181111593522	0.99964275620349	0.055075373791815	normal
MSTRG.43950	633	782	935	592	923	772	2.330622	3.145314	3.015222	2.188119	3.424608	2.986789	0.488296278883215	0.99964275620349	0.18344312756795	normal
SSRP1	23335	26346	28885	21917	22232	24346	228.879528	246.751203	248.153218	215.753599	219.696189	251.303783	0.935597764210117	0.99964275620349	-0.0124339050093984	normal
IRAK1BP1	48	79	109	146	45	134	0.308901	0.368173	0.529914	0.739828	0.225068	0.74549	0.166853763650834	0.99964275620349	0.63486048263993	normal
C1orf174	533	619	797	562	406	659	8.838928	9.444176	11.362683	9.441117	6.166552	11.441942	0.643484226919657	0.99964275620349	-0.083710939628215	normal
RBBP8NL	184	215	225	256	236	139	1.816003	2.029301	1.949863	2.547507	2.353013	1.445157	0.512501055519403	0.99964275620349	0.224205574819873	normal
GPC1	640	652	604	642	984	687	4.770583	4.687292	3.96184	4.811691	7.397862	5.380159	0.113230277306965	0.99964275620349	0.483536767292041	normal
GPC2	41	92	53	81	28	58	0.441542	0.96361	0.500633	0.875629	0.298574	0.655334	0.975044065415459	0.99964275620349	-0.0164185875068381	normal
GPC4	728	884	1289	833	490	1042	4.073889	4.722157	6.315655	4.678249	2.763108	6.125578	0.620514195809872	0.99964275620349	-0.118952376175464	normal
MPHOSPH10	539	722	1141	619	409	887	6.300326	8.187782	12.723797	7.902213	4.494839	11.88036	0.610387049972495	0.99964275620349	-0.137100731256242	normal
DUS4L	120	153	243	141	79	153	1.453138	1.782552	2.607871	1.724084	0.968676	2.22384	0.379067866635618	0.99964275620349	-0.276881203033753	normal
ANKDD1A	294	349	276	261	292	269	2.502774	2.833642	2.080135	2.199691	2.429455	2.40651	0.963553216571673	0.99964275620349	0.0127847926630631	normal
MSTRG.30543	155	181	206	178	313	160	2.817788	3.129411	3.331694	3.24515	5.721864	3.037777	0.189955751632999	0.99964275620349	0.506164140665922	normal
JPH3	27	14	55	28	39	58	0.183376	0.079689	0.423136	0.190492	0.343998	0.38006	0.3145181668705	0.99964275620349	0.608575769754279	normal
ALDH3A1	1912	1825	1711	1879	1744	1320	30.88205	29.797359	24.920696	29.767899	28.82241	22.857508	0.896181550279978	0.99964275620349	0.0346758664495632	normal
CARD19	872	867	1123	881	672	1013	21.583	20.745953	24.574486	22.132596	18.057386	27.498749	0.939599552300818	0.99964275620349	0.0125458043334731	normal
EDC3	2162	2074	2269	2244	2336	1880	15.971895	14.678912	14.872914	16.699319	17.471721	14.645081	0.435762541713622	0.99964275620349	0.178663830866233	normal
EDC4	8193	7967	7617	7979	8428	6962	47.861581	44.857042	38.878963	46.916124	49.445374	42.709549	0.518683988774423	0.99964275620349	0.152640283616354	normal
RBM12B	409	525	972	729	423	723	1.328604	1.631364	2.805239	2.386248	1.385321	2.544916	0.491156297599296	0.99964275620349	0.187738996839905	normal
ANAPC2	1794	1767	1537	1673	1762	1341	25.675943	25.422105	17.144742	23.249228	28.031249	19.219136	0.764678750908916	0.99964275620349	0.0807025304988651	normal
ANAPC5	6891	7088	7823	6197	5999	6701	78.009081	75.198296	78.312805	70.974131	69.194244	81.288442	0.854987203815625	0.99964275620349	-0.0292922556627881	normal
ANAPC4	774	864	1125	864	717	890	8.148225	8.690718	10.383647	9.129087	7.606791	9.852887	0.847514488204305	0.99964275620349	0.0282216644020963	normal
ANAPC7	3526	3322	3745	3491	3161	3409	34.232063	32.73175	35.58809	38.428041	30.383228	43.74409	0.5802546265319	0.99964275620349	0.0981350484432927	normal
PSMD14	1927	2093	3187	2075	1258	2735	34.139432	35.394466	49.45298	36.885246	22.447491	50.901897	0.738098908915848	0.99964275620349	-0.0777393875702921	normal
PSMD11	3193	4189	4849	3577	3265	3693	23.508252	29.506757	31.552197	26.608427	24.378638	28.584169	0.899903034291929	0.99964275620349	-0.0181373420812678	normal
PSMD10	1610	1512	2308	1878	1010	1948	30.405283	27.275238	38.533657	35.748259	19.207968	38.754704	0.989327775459235	0.99964275620349	-0.00301279665078897	normal
PSMD13	14142	13479	11951	13056	13877	11195	263.202996	229.31222	183.522552	241.354036	243.759357	218.150314	0.644132060937409	0.99964275620349	0.11764224135869	normal
PSMD12	1909	2377	3381	2145	1540	2660	12.161956	14.506285	19.211816	13.717234	9.897961	17.840766	0.647807614529949	0.99964275620349	-0.085934823531473	normal
NMI	149	114	166	42	53	138	3.347072	2.450945	3.271858	0.947197	1.194119	3.242737	0.109613226726496	0.99964275620349	-0.745929830628122	normal
MSTRG.38230	48	44	34	16	14	44	0.336826	0.280768	0.20371	0.103073	0.090758	0.291557	0.275433318367387	0.99964275620349	-0.675247050602053	normal
ENSG00000286112	1025	1144	974	447	2194	713	4.080335	4.349084	3.394981	1.785989	8.800682	2.980911	0.642829052208257	0.99964275620349	0.359885718701399	normal
EXOSC10	3414	4026	4450	3606	3081	3446	34.512761	38.414213	39.238762	36.245332	31.072364	36.526001	0.747957945529817	0.99964275620349	-0.0458407479580796	normal
MYLK2	73	84	72	97	197	57	0.683174	0.744602	0.843324	0.912566	1.859611	0.565527	0.115630855430608	0.99964275620349	0.862388063080504	normal
TRMT44	365	269	334	261	331	359	3.391193	2.303903	2.908249	2.372893	3.186055	3.659184	0.622967528197504	0.99964275620349	0.142159697038101	normal
MOB2	1953	1755	1437	1750	2360	1437	31.066439	26.648075	20.0158	27.943953	37.817177	25.565133	0.382025215220673	0.99964275620349	0.2892391837444	normal
MOB4	549	583	918	678	395	871	4.060354	4.109975	5.957813	5.103174	5.982629	6.769148	0.709115002068639	0.99964275620349	0.0946869521960449	normal
LRRC23	502	454	464	491	571	412	10.108091	8.61724	8.507385	10.28861	11.699012	8.510499	0.404858433758264	0.99964275620349	0.240260878495002	normal
HMGB3	4476	4500	5273	4691	3874	4187	41.365701	39.865317	39.655382	41.831751	38.489682	41.212249	0.907569890207612	0.99964275620349	0.0187215579332701	normal
HMGB2	4457	5593	10172	5899	3670	7522	89.40581	106.680809	185.921131	119.878521	76.975518	159.912148	0.8712296835558	0.99964275620349	-0.0418437702638617	normal
EEF1A2	5756	6021	4994	6083	9084	5669	90.090697	89.964262	68.505918	95.464692	143.253799	93.620319	0.10126363076894	0.99964275620349	0.508257873147138	normal
CHP1	1505	1894	2070	1459	1196	1844	13.207312	16.042318	15.719156	12.69755	10.443587	16.87008	0.495388839396187	0.99964275620349	-0.109675371291385	normal
FYCO1	226	325	395	238	187	288	1.314656	1.420504	1.970038	1.04317	0.758093	1.720648	0.331382044801346	0.99964275620349	-0.218378067283284	normal
GCHFR	2467	2538	1890	2712	3123	1827	93.959845	93.086286	63.129723	104.21235	120.041841	73.183172	0.310594902176605	0.99964275620349	0.332860815535716	normal
MND1	534	640	807	656	534	644	16.203976	18.238603	21.344272	19.642347	16.112413	20.207292	0.61143513536457	0.99964275620349	0.0812014877270192	normal
HIKESHI	2008	1897	2294	2104	2004	2091	49.054163	44.486585	47.964461	51.432782	50.182871	53.579264	0.301580859101536	0.99964275620349	0.181539003094993	normal
CALR	15625	17787	20624	16163	12666	18088	228.660341	248.141565	264.827359	237.047008	186.445925	277.577743	0.806873628307757	0.99964275620349	-0.0310377717920648	normal
ASAH2B	614	718	1069	559	364	849	3.313029	3.76829	5.05211	2.992208	1.97604	4.807316	0.312362639783491	0.99964275620349	-0.266997816327324	normal
CHPF	5553	5806	5192	5339	5874	4964	51.27142	51.161956	42.213935	49.471969	54.741272	48.113031	0.5404129342656	0.99964275620349	0.144729348074163	normal
AGMO	159	174	253	143	89	201	2.328349	1.85714	2.90364	1.702693	0.999437	2.466403	0.375741861736987	0.99964275620349	-0.269210479945267	normal
RIBC2	451	432	524	447	532	485	8.424405	7.675709	8.595337	8.359221	9.976118	9.527722	0.280316078993329	0.99964275620349	0.25151316970883	normal
RIBC1	39	44	34	67	43	23	0.699138	0.842757	0.527726	1.314061	0.756935	0.42683	0.528614934441272	0.99964275620349	0.358541613920275	normal
APOC4-APOC2	174	171	107	284	282	229	2.634637	2.471862	1.410372	4.314593	4.304996	3.646135	0.00902438375783087	0.99964275620349	0.963544504391942	up
RFC4	2241	2749	3814	2866	1846	2873	46.358332	54.881492	69.267188	58.361344	39.200525	61.409132	0.874920794492627	0.99964275620349	-0.0275758038327487	normal
RFFL	240	430	708	385	244	393	0.921633	1.557219	2.360022	1.526467	0.933685	1.568123	0.506248444997009	0.99964275620349	-0.206022621133687	normal
ZFHX2	86	103	158	91	83	92	0.256613	0.292934	0.411115	0.272776	0.248571	0.327988	0.574376292168493	0.99964275620349	-0.170529937232003	normal
RAB27A	211	207	251	250	157	288	1.737604	1.60881	1.829744	2.006473	1.261618	2.456479	0.407854352095729	0.99964275620349	0.208408879026732	normal
LSAMP	49	53	51	60	10	33	0.141561	0.147509	0.129685	0.176054	0.027445	0.102043	0.46736335402423	0.99964275620349	-0.455306647140267	normal
CYP2D6	102	85	106	54	156	48	1.793862	1.416573	1.615916	0.940606	2.732826	0.864284	0.892828243663943	0.99964275620349	0.0770333056057224	normal
CYP2D7	249	212	209	155	268	192	4.579637	3.632566	3.443429	2.634593	5.002937	3.461743	0.859029026259629	0.99964275620349	0.0653208495731445	normal
DHX40	477	719	929	492	534	808	3.700118	5.320048	6.316626	3.833226	4.169952	6.57795	0.96901639019535	0.99964275620349	-0.00948406093097284	normal
TRIM8	1028	1525	1788	1205	1077	1514	6.504063	10.169927	12.712335	9.167779	8.571237	10.963795	0.99351400028414	0.99964275620349	0.00146310787231111	normal
PFN2	845	1209	1677	1015	832	1352	10.6177	16.04891	20.311322	14.110539	11.344714	19.750362	0.912083844230126	0.99964275620349	-0.0230609885154205	normal
TRIM3	251	213	243	161	179	228	2.466804	2.287244	2.480384	1.614692	1.640224	2.512948	0.577043284930989	0.99964275620349	-0.154318096079401	normal
TRIM2	384	593	754	459	333	523	4.778684	4.303874	4.861152	4.612054	2.623235	3.628816	0.362550897244264	0.99964275620349	-0.200425984967637	normal
TRIM5	137	182	317	172	83	195	1.159594	1.506803	2.415308	1.437221	0.685343	1.883208	0.382997181666977	0.99964275620349	-0.306169043801543	normal
TRIM4	376	397	651	408	163	515	3.206337	3.439634	5.32971	3.61648	1.361745	5.171862	0.497667400417122	0.99964275620349	-0.233599377649943	normal
TRIM7	58	113	100	110	117	110	0.64755	1.043556	1.0217	1.477554	1.278682	1.447983	0.134775164481775	0.99964275620349	0.523815068438004	normal
TSN	2118	2177	3116	2175	1777	2348	17.868378	17.482526	23.065773	18.413548	15.043355	20.933482	0.748444150995951	0.99964275620349	-0.0456753809837272	normal
PPA2	956	1015	1310	1142	748	1224	16.835094	18.149074	20.208223	19.450355	12.882042	23.26898	0.59568936727839	0.99964275620349	0.0931888039482116	normal
PPA1	5901	6110	9205	6987	4364	8333	126.95615	125.585469	173.65839	150.751088	94.451416	188.495846	0.74922907564209	0.99964275620349	0.0640890137529185	normal
NUP62	2844	3012	3632	3146	2500	3319	23.194331	23.09074	27.368675	25.909524	21.177919	28.509491	0.47935688422701	0.99964275620349	0.0930755941843817	normal
SIPA1	1458	1367	1218	1477	1825	1245	11.15531	10.340807	8.158463	11.339263	14.878313	10.420642	0.232368096140804	0.99964275620349	0.352097460950537	normal
SSX2IP	520	514	683	480	245	620	2.469844	2.366054	2.91506	2.287211	1.170478	3.094911	0.457017536743829	0.99964275620349	-0.208686563044593	normal
PPAN	3458	2961	2582	3282	3599	2373	48.972375	35.631165	31.758671	45.951663	54.494411	34.258621	0.491794479043975	0.99964275620349	0.211757357145879	normal
PPAT	748	769	1126	846	547	1066	5.639562	5.530153	7.43021	6.400624	4.154329	8.439219	0.764572348797278	0.99964275620349	0.0648201080299805	normal
DCXR	11983	9850	7127	11290	15315	7449	408.252255	323.541587	218.198149	389.150367	522.611486	271.012826	0.287710527201636	0.99964275620349	0.408625615306445	normal
NFYC	1389	1568	1921	1391	1167	1400	19.166828	21.00159	23.486927	19.037163	15.762049	20.485938	0.399078756981692	0.99964275620349	-0.114730666293828	normal
NFYB	424	530	765	582	372	612	3.42951	4.191131	5.452884	4.616993	2.95896	5.211546	0.794624165540577	0.99964275620349	0.0551129154949443	normal
NFYA	672	837	1241	869	629	900	3.001256	3.569363	5.446844	3.896889	2.829199	4.223721	0.990194757998746	0.99964275620349	0.00230001274286167	normal
SMIM30	278	438	722	430	148	497	7.621347	11.52642	17.580921	11.954561	4.071169	14.468392	0.544936921967508	0.99964275620349	-0.237285327353543	normal
CCNI2	40	91	97	60	28	80	0.411207	0.89359	0.884323	0.62928	0.287316	1.218044	0.578898496672652	0.99964275620349	-0.266566963448456	normal
BAZ2B	239	362	533	263	188	344	0.81389	1.176427	1.641058	0.897179	0.644608	1.229537	0.251858779409289	0.99964275620349	-0.312041899664854	normal
GPHA2	43	47	37	18	45	32	1.604155	1.695221	1.203282	0.641835	1.912339	1.248783	0.700045716450905	0.99964275620349	-0.22305072776192	normal
NLE1	1343	1594	1564	1703	1626	1546	7.606652	8.345982	7.828797	9.138844	10.888076	9.026938	0.119783887161924	0.99964275620349	0.300657754781329	normal
SKIL	861	970	1445	978	699	1043	3.247869	3.487303	4.751274	3.72774	2.628001	4.0934	0.661209355082767	0.99964275620349	-0.0771457514537425	normal
CYTH1	832	918	1254	1058	497	1022	6.16147	6.610521	8.154482	7.846916	3.696051	9.113945	0.81270276213197	0.99964275620349	-0.0587096493701252	normal
CYTH3	225	284	397	236	207	414	1.393291	1.675243	2.235496	1.466147	1.286368	2.68888	0.719509594395003	0.99964275620349	0.100599767181421	normal
CYTH2	1528	1870	1965	1719	1289	1593	9.530834	12.039102	11.428818	11.319502	8.358419	11.579803	0.772400870682894	0.99964275620349	-0.0450083533013538	normal
DPH1	1735	2413	2612	2171	1737	2318	19.696972	25.78974	24.753092	23.341053	18.41439	26.029467	0.659975649762766	0.99964275620349	0.0661332523293751	normal
DPH2	1455	1444	2020	1427	1052	1762	16.693927	15.664401	20.358224	16.325947	11.925135	21.269919	0.806731771898907	0.99964275620349	-0.043221093167073	normal
DPH3	284	407	563	408	244	459	2.109845	3.142081	3.751957	3.168327	1.691161	3.627934	0.957523965403331	0.99964275620349	0.0134645182062235	normal
MYH7B	5579	6210	5978	5611	6425	4517	50.340517	44.48389	34.489492	45.00953	59.566937	31.743831	0.702628107221899	0.99964275620349	0.0962095830204109	normal
DPH5	682	849	1137	793	764	751	12.357018	15.449033	20.000892	12.58711	12.928733	14.512706	0.981067809544263	0.99964275620349	0.00446868122485934	normal
SPAST	492	443	688	546	203	665	2.590886	2.226461	3.237377	2.886627	1.073061	3.815097	0.860771916961813	0.99964275620349	-0.06092694978365	normal
DPH7	2022	1861	1949	1639	1915	1849	27.113227	24.101075	25.682231	24.15247	25.986683	28.54201	0.772781336713625	0.99964275620349	0.0651603456330319	normal
MSTRG.49148	73	102	130	140	154	69	1.176791	1.57946	1.76823	2.319331	2.575587	1.204656	0.246247477937091	0.99964275620349	0.502913848324699	normal
MSTRG.49149	95	145	256	210	87	119	1.588704	2.322823	3.607907	3.279806	1.828923	2.246194	0.936445930361725	0.99964275620349	-0.0323867613653957	normal
PAM	5614	7498	11516	6367	4526	7431	77.077903	58.909726	95.490425	66.760495	46.47151	66.163137	0.263369485389399	0.99964275620349	-0.224946583277531	normal
DCK	253	249	368	435	153	367	2.610067	2.732541	3.634134	4.513938	1.627577	4.289222	0.393572952606912	0.99964275620349	0.287686298757194	normal
THRA	743	1086	1055	816	695	961	6.347955	8.789673	7.513813	6.33034	5.985563	8.537938	0.809391911075754	0.99964275620349	-0.0439769550953852	normal
TAF4B	74	56	80	17	30	49	0.426876	0.307226	0.407286	0.094552	0.171226	0.297484	0.0579541826929789	0.99964275620349	-0.966977159143826	normal
CREB3	1125	1311	1267	1203	1101	1150	20.871203	23.214698	20.57457	22.385622	20.562704	22.387071	0.678048110399826	0.99964275620349	0.0770627301457569	normal
MSTRG.24692	984	748	764	901	1258	710	19.708065	12.998415	13.135123	17.47699	24.637216	14.550959	0.261702906503482	0.99964275620349	0.390211458860851	normal
GDF15	620	825	1103	846	317	1082	14.334226	18.181798	22.337135	19.700385	7.367384	26.311311	0.926744985428294	0.99964275620349	-0.0314488510864583	normal
PXYLP1	45	42	81	99	31	106	0.675111	0.647623	1.063984	2.044352	0.258674	1.820283	0.189952234577259	0.99964275620349	0.650991863213117	normal
ARCN1	3287	4453	6266	3455	2715	4903	22.8417	29.550201	38.144165	24.104025	18.80369	35.804947	0.476947012362781	0.99964275620349	-0.148307929830648	normal
AEN	1335	1240	1470	1340	1269	1424	12.057085	10.75821	11.627897	12.152707	11.548075	13.515079	0.339482589789869	0.99964275620349	0.170549774883598	normal
PPP6C	1477	1895	2348	1878	1350	1861	9.988323	12.232498	13.852822	12.750401	9.200869	13.363117	0.899573698857521	0.99964275620349	0.0191007099149252	normal
CEP128	101	192	312	95	161	277	0.695031	1.428379	1.850064	0.693289	1.05914	2.00784	0.909590358083376	0.99964275620349	0.0503682686601788	normal
HSPA4L	222	352	519	317	201	406	0.752862	0.878206	1.344363	0.831199	0.633565	1.238769	0.877189514642526	0.99964275620349	-0.04499352401194	normal
PRAC2	122	97	106	103	178	59	6.342131	4.862748	5.025022	5.47226	9.502835	3.164416	0.568774075340386	0.99964275620349	0.291321670967389	normal
MOK	192	249	272	248	145	234	3.808562	4.19145	3.710883	4.728298	2.806653	3.563867	0.946326335969875	0.99964275620349	-0.0165798092204973	normal
EIF4EBP1	9247	9850	8491	8254	13176	7773	310.414581	315.695831	249.643875	278.106689	445.580322	274.15918	0.366527055298082	0.99964275620349	0.286318281843465	normal
STING1	419	523	568	381	445	391	5.47857	6.519134	6.697107	5.217675	5.783684	5.621612	0.643419075092905	0.99964275620349	-0.106165645736419	normal
EIF4EBP2	4794	5736	6793	4736	3637	5177	17.762928	20.293566	22.047171	17.615269	13.57867	20.157726	0.170638531090383	0.99964275620349	-0.176122934277657	normal
MSTRG.56068	1368	1543	1657	1246	1333	1106	29.683595	31.229189	29.0039	25.717225	27.954296	24.640038	0.602942840409308	0.99964275620349	-0.111441483668731	normal
LRRC37A2	222	318	490	226	185	299	1.137988	1.554467	3.027623	1.162255	0.954657	1.654067	0.21353848345415	0.99964275620349	-0.328628900637955	normal
LRRC37A3	238	280	339	270	160	273	1.328604	1.844502	1.819272	2.356548	1.173818	2.23075	0.616052123709621	0.99964275620349	-0.11716586462264	normal
PDHA1	5992	6453	7263	6126	5135	6163	49.66907	51.190583	69.086374	51.270586	42.879009	53.823821	0.989322273657715	0.99964275620349	-0.00183695112789532	normal
KDF1	543	627	668	738	354	592	8.123449	8.946135	8.751524	11.082241	5.329141	9.300766	0.913742916406004	0.99964275620349	0.0270610846597913	normal
TCAP	81	50	42	51	66	54	2.330831	1.365827	1.040495	1.464189	1.903375	1.630236	0.807924257288836	0.99964275620349	0.123795619321979	normal
RILPL1	129	194	204	131	131	131	0.909343	1.694388	1.413384	0.926592	0.929458	1.018406	0.419881057229344	0.99964275620349	-0.219851118538705	normal
RILPL2	623	538	632	615	353	699	9.857394	8.137468	8.762601	9.770483	5.632757	11.635839	0.908143535599215	0.99964275620349	0.0291635672533355	normal
FMR1	427	454	589	390	160	472	2.752713	3.051776	3.284107	2.718284	1.085335	3.141076	0.230722286284755	0.99964275620349	-0.384750591505594	normal
MSTRG.52369	898	993	1146	946	760	939	5.021698	7.889512	6.481751	5.914011	4.631546	7.26502	0.887470002776842	0.99964275620349	-0.0212133759741973	normal
SEL1L3	1219	1575	2122	1412	1222	1727	9.754915	11.87969	13.404757	9.522461	9.439966	13.692343	0.882712006170755	0.99964275620349	0.0243885259124853	normal
CALCOCO1	583	960	1118	763	496	809	4.12765	6.155223	6.230521	5.354538	4.848185	5.248848	0.433389058087328	0.99964275620349	-0.174221657550616	normal
CALCOCO2	836	1051	1496	907	746	1189	6.375061	7.731534	10.063039	6.957321	5.737985	9.60465	0.760822534733888	0.99964275620349	-0.057965917037017	normal
RGS2	24	37	40	36	50	30	0.462942	0.777077	0.708417	0.715983	1.024247	0.645993	0.400340328610216	0.99964275620349	0.435662075329946	normal
RGS3	586	672	826	631	617	708	5.572195	5.367204	6.528616	4.541493	4.168589	5.309061	0.539615596726533	0.99964275620349	0.101400395697783	normal
RGS9	48	61	103	108	98	87	0.48514	0.583481	0.911585	1.096282	1.028908	0.917616	0.0532484797514908	0.99964275620349	0.700835774068084	normal
MSTRG.61536	617	924	1020	549	690	786	8.418368	10.779028	11.023205	6.405518	7.919464	9.131231	0.565014743799894	0.99964275620349	-0.131757507934061	normal
FSD1L	145	204	270	178	122	238	0.741681	0.756516	0.992241	0.638578	0.438683	0.916341	0.944679065352116	0.99964275620349	-0.0194737870626974	normal
CDK2AP1	1528	2110	3020	1898	1533	2372	28.349075	39.737347	53.770503	37.654252	27.265361	50.105978	0.985407913376464	0.99964275620349	0.00353395461193473	normal
CDK2AP2	4179	4277	4126	3921	3857	3386	128.426854	125.303095	111.198148	120.637671	119.100227	108.968519	0.981575014898451	0.99964275620349	0.00505508262425893	normal
MSTRG.40105	30	47	50	39	32	42	1.638951	2.415163	2.376326	2.133725	1.720168	2.406703	0.958683382816669	0.99964275620349	0.0224372585833068	normal
MLYCD	523	627	771	488	525	625	1.844077	1.364883	1.598668	1.041494	1.123503	1.396193	0.854468536909611	0.99964275620349	-0.0341559926547595	normal
MRPS9	2279	2127	2807	1701	1923	2233	44.73	39.857578	48.266762	33.509411	38.03083	46.051769	0.544163888773635	0.99964275620349	-0.114444182543395	normal
MRPS7	4711	5006	5422	5011	4233	4974	113.725824	107.055167	115.275659	127.279726	104.548027	114.710724	0.583230723071068	0.99964275620349	0.0821884704584932	normal
MRPS6	5562	5494	5932	5676	4293	4821	161.62318	151.642479	148.56519	166.215742	125.689005	146.211811	0.853876744188641	0.99964275620349	-0.0331734944277131	normal
MRPS5	3365	3338	3414	3178	3604	2910	28.229641	26.729232	25.06415	26.805446	30.503415	25.315408	0.589228014774563	0.99964275620349	0.125769989171496	normal
IFI35	255	250	281	192	351	163	5.947674	5.523752	5.785067	4.342935	7.957855	3.892067	0.843662284162791	0.99964275620349	0.0787821173106185	normal
IFI30	4089	5333	5016	5625	4262	2788	114.883369	143.056656	123.429482	158.644135	120.629837	82.294701	0.972729590647027	0.99964275620349	0.0099459392481744	normal
CD24	4577	4417	5539	4302	2564	4270	58.390976	53.540474	61.766823	55.848908	33.40868	56.980353	0.224651616503021	0.99964275620349	-0.228214866098548	normal
NKIRAS2	1241	1353	1633	1265	1062	1279	11.799691	14.620358	16.14504	14.676592	10.071914	15.215357	0.741181420266328	0.99964275620349	-0.0464030697490092	normal
NKIRAS1	1166	129	830	793	717	688	7.965563	2.043764	5.122389	5.4277	4.926836	5.088214	0.82145049214465	0.99964275620349	0.190716968540484	normal
FAT2	64	56	61	45	59	25	0.120609	0.099245	0.099807	0.083759	0.111618	0.047908	0.595080189615235	0.99964275620349	-0.277316167687384	normal
FAT1	799	1335	2125	1137	512	1486	1.575002	3.100087	3.694281	2.34679	1.017031	2.933177	0.458382281088883	0.99964275620349	-0.252975179284536	normal
GFUS	3940	2892	2754	3672	4238	2826	88.130239	59.846326	51.484059	81.870527	97.329963	64.520122	0.301204647470585	0.99964275620349	0.330756146838106	normal
MSTRG.575	75	177	175	104	52	162	0.334593	0.755547	0.687199	0.466809	0.231809	0.760665	0.554977984526681	0.99964275620349	-0.259900273189888	normal
LSM8	1069	1005	1422	1027	815	1103	5.967675	5.506068	8.105285	6.336723	4.449419	6.48826	0.6733701755183	0.99964275620349	-0.0682157231006011	normal
LSM4	11295	10667	10120	11280	10839	8838	200.04874	178.873101	160.628389	194.723765	186.090582	161.745701	0.618952140626251	0.99964275620349	0.121282284545925	normal
COL27A1	208	249	247	318	157	173	0.82602	0.923731	0.867525	1.21817	0.561292	0.744866	0.884966475608587	0.99964275620349	0.0468611840205935	normal
LSM5	2375	2799	3017	2388	2082	2324	30.761789	41.269547	37.794262	30.747277	31.073312	34.723011	0.559616509058251	0.99964275620349	-0.0866429779294127	normal
HMBS	3481	3354	3055	3561	3101	3405	65.07347	59.061723	49.51582	66.331094	57.74286	67.438012	0.399290831110618	0.99964275620349	0.180366478304366	normal
TMEM241	261	291	410	400	264	379	2.665819	2.791073	3.361938	3.782239	2.463466	3.831898	0.145346024024545	0.99964275620349	0.30252486075542	normal
TMEM242	540	607	837	545	456	616	4.134415	4.482496	5.39045	3.75827	3.117616	5.176458	0.52909993223869	0.99964275620349	-0.104173313496256	normal
AKR7A2	3286	3963	3824	3875	3609	3243	67.521408	77.930335	69.675457	79.479922	74.203476	69.833729	0.479618582807851	0.99964275620349	0.141557010937326	normal
AKR7A3	118	176	151	113	207	93	2.687368	3.836004	3.0053	2.573415	4.763839	2.227985	0.760835621499101	0.99964275620349	0.134119645378159	normal
DDA1	2128	2372	2380	2151	1920	1872	14.605453	15.587201	14.310388	14.82469	13.276874	13.804448	0.868498371738294	0.99964275620349	-0.0312488518268441	normal
GAMT	649	552	401	607	792	394	15.874547	12.876599	8.574525	14.860214	19.698121	10.10819	0.396351052527522	0.99964275620349	0.338136514736481	normal
PLCD3	3365	3840	4545	3642	3509	4219	15.2316	16.694057	18.148752	16.871873	16.003136	20.29571	0.310262525341423	0.99964275620349	0.139621175690742	normal
PLCD1	127	194	250	137	238	163	1.176328	1.730548	2.0448	1.28586	2.485518	1.604455	0.643060365489332	0.99964275620349	0.168648149043648	normal
SOS2	130	198	384	145	100	177	0.653991	1.445038	2.205436	0.731556	0.788164	0.933719	0.133323182208029	0.99964275620349	-0.528015150987601	normal
SOS1	393	550	791	552	250	650	1.284345	1.791341	2.441407	1.814965	0.854561	2.640463	0.788323927892164	0.99964275620349	-0.0824091234664313	normal
CAB39	1013	1071	1460	1142	727	1295	7.34344	7.411881	9.2652	8.308629	5.309945	9.859084	0.978921364820927	0.99964275620349	0.0050512608618235	normal
CKMT1A	570	717	761	665	537	475	8.901279	10.876559	11.075842	10.481514	9.49205	7.828226	0.678233900425487	0.99964275620349	-0.0933709395558786	normal
CKMT1B	744	699	628	700	609	628	11.625531	10.514305	8.889291	10.931644	10.680582	11.338267	0.810106111677769	0.99964275620349	0.0588824140057475	normal
BCL2L15	575	565	692	575	445	547	3.283057	3.042296	3.464147	3.200969	2.485582	3.184698	0.773772909365	0.99964275620349	-0.0511066242137153	normal
BCL2L11	322	508	795	435	29	484	2.90141	3.482406	4.50966	2.391841	0.884308	3.200548	0.502523206738589	0.99964275620349	-0.636699474625407	normal
BCL2L13	626	684	934	635	426	740	4.186289	4.008476	4.924629	4.240511	2.956153	4.683051	0.457035162639351	0.99964275620349	-0.143843421424031	normal
NTMT1	1779	1878	1569	1324	2194	1502	44.85924	45.179431	36.9743	30.579883	52.337048	38.764805	0.664888043443446	0.99964275620349	0.13628668755995	normal
MSTRG.38913	52	31	42	43	26	36	1.168326	0.459468	0.779266	0.974515	0.579042	0.581197	0.821290580076533	0.99964275620349	-0.113429180810554	normal
HSD11B2	1789	1911	2026	1742	2146	1820	26.831621	27.434361	27.184014	26.229067	31.719181	29.393796	0.393061561157043	0.99964275620349	0.19135618347602	normal
ISYNA1	253	330	238	250	322	204	4.319945	3.876731	3.374328	4.295847	4.228564	3.468889	0.744567193798184	0.99964275620349	0.113358625276548	normal
GTF2H3	439	455	576	484	194	810	3.694454	3.619719	4.205799	4.139323	1.623549	7.16394	0.720128545345893	0.99964275620349	0.137104403961901	normal
GTF2H2	176	210	310	331	101	196	2.893076	2.774347	3.635262	5.064386	1.349682	2.750628	0.947507589462775	0.99964275620349	0.0254447771127652	normal
GTF2H1	916	943	1489	776	670	1295	9.323359	8.517854	12.881082	8.102443	6.832928	13.570414	0.647110469656409	0.99964275620349	-0.109846563388506	normal
GTF2H5	1022	1039	1140	1091	706	947	4.046738	8.370005	4.432653	4.156956	2.882218	3.916251	0.746654795105415	0.99964275620349	-0.0622127816986503	normal
GTF2H4	1139	1146	1312	1143	1207	1051	18.467178	17.738124	18.691872	18.590954	19.705627	17.910402	0.594909468218608	0.99964275620349	0.111907794736559	normal
ALDH1B1	1176	1150	1517	1139	976	1313	10.780692	10.06189	12.176476	10.480692	9.011879	12.638911	0.934604467721646	0.99964275620349	0.0126054424195153	normal
COX7A2L	1346	1375	1808	1307	1004	1456	16.508398	16.129942	19.067007	15.943494	12.294548	18.598879	0.545081134730684	0.99964275620349	-0.0905863213385465	normal
SMARCC2	1534	6247	6392	1801	6956	5384	10.137275	32.901485	30.601957	11.853904	38.21735	31.008122	0.703921526047576	0.99964275620349	0.29237231302887	normal
SMARCC1	3066	3947	5090	3155	2747	4113	13.438479	16.495613	19.47516	13.834916	12.089404	18.943968	0.607502189097449	0.99964275620349	-0.0829065757211753	normal
RYK	511	783	1096	565	466	731	4.648872	6.799045	8.734366	5.324556	4.266101	6.985054	0.305511862848019	0.99964275620349	-0.233893091589203	normal
BLOC1S6	829	794	1332	842	717	1043	5.732772	5.241698	8.55714	5.967552	4.992883	7.696833	0.958235376283491	0.99964275620349	0.0101408951366067	normal
BLOC1S4	295	447	502	471	184	420	5.492644	7.931004	8.172749	8.784801	3.439941	8.206774	0.876713183791214	0.99964275620349	-0.0487033442806475	normal
BLOC1S2	640	776	921	572	434	866	8.627974	8.015523	8.794163	6.813157	5.817655	10.324161	0.485094599573181	0.99964275620349	-0.15742436536858	normal
BLOC1S1	6599	5581	4424	6087	7961	3614	295.243803	238.151732	174.948178	261.960694	353.709934	164.731754	0.470623161589277	0.99964275620349	0.274198924837461	normal
NADK2	488	550	782	569	316	588	3.372172	3.625459	4.764118	3.948617	2.202127	4.269629	0.56578633882056	0.99964275620349	-0.131077668212704	normal
SLC38A5	14987	13722	12580	13138	16295	11947	161.103193	137.768856	121.931417	138.713486	173.647984	136.404413	0.50618085481315	0.99964275620349	0.182773793843951	normal
SLC38A7	1458	1514	1496	1248	1682	1197	8.897126	8.863492	7.999106	7.639202	10.335797	7.663884	0.754629193902919	0.99964275620349	0.084484261914154	normal
SLC38A6	160	198	179	125	199	141	3.4968	3.047408	2.858128	1.435764	2.675893	2.180165	0.999178449016457	0.999939322035811	-0.000360043666586902	normal
SLC38A1	3924	5127	8290	4760	3265	788	13.453348	16.798657	24.983086	16.379704	11.274541	6.681418	0.334537873512706	0.99964275620349	-0.709251591927225	normal
SLC38A3	294	418	428	328	341	370	2.758501	3.736877	3.521269	3.090934	3.223561	3.646333	0.772807772798832	0.99964275620349	0.0619784398377839	normal
SLC38A2	4380	6789	10889	6194	3839	8275	25.353266	37.521124	55.229103	35.989785	22.419965	50.338514	0.80217592833165	0.99964275620349	-0.0682229427693714	normal
SLC38A9	284	334	415	270	156	302	3.112926	3.633709	4.318674	3.063398	2.129965	3.696694	0.162456176812804	0.99964275620349	-0.339897686371608	normal
YBX1	15689	20271	28006	18111	11728	26197	146.289863	180.413993	228.961079	169.427706	110.250429	256.533329	0.93881710664348	0.99964275620349	-0.0179620666187052	normal
YBX3	2141	3164	4007	2357	2019	3723	33.103131	48.010086	56.946397	37.814319	32.228004	63.573377	0.947965893077535	0.99964275620349	-0.0146436888765861	normal
YBX2	2390	2422	2584	2444	2481	2098	40.697677	40.534882	40.382241	42.482194	42.725036	39.016256	0.598510889530654	0.99964275620349	0.113140384577961	normal
STIP1	18366	18993	18945	15228	17192	16209	244.793811	240.251074	218.765145	201.709811	228.330244	227.214058	0.882001869866462	0.99964275620349	-0.0305743391877694	normal
CHIC2	84	118	188	185	76	126	2.085928	2.951057	4.268541	4.645872	1.898157	3.309003	0.619175370301084	0.99964275620349	0.188698056045247	normal
CHIC1	203	211	303	254	135	196	0.820122	0.811701	1.072109	1.027544	0.545923	0.83005	0.672821130525646	0.99964275620349	-0.114208127259616	normal
MSTRG.36157	137	170	80	161	126	148	4.082642	4.861732	2.081677	4.855922	3.832737	4.679562	0.468108605486384	0.99964275620349	0.293891357950673	normal
MSTRG.24320	54	54	51	35	9	27	1.374381	1.295662	1.12398	0.876436	0.210124	0.705035	0.0658741113639609	0.99964275620349	-1.04742377438056	normal
VSNL1	681	870	1267	818	555	916	7.976368	9.641261	12.960917	9.810233	6.528738	11.475556	0.595465741595355	0.99964275620349	-0.107365675528345	normal
SDCCAG8	399	437	633	526	298	495	4.422117	5.335795	6.451595	6.414411	3.49695	6.098232	0.916421204651887	0.99964275620349	0.0234789450176475	normal
CDIPT	2195	2582	2500	2331	1821	2173	34.355933	39.085796	34.807117	35.527055	27.703127	34.772654	0.8424676490132	0.99964275620349	-0.033552773504628	normal
NCOA2	259	233	467	223	160	272	0.927814	0.731997	1.397832	0.736205	0.530208	0.941287	0.201425791321872	0.99964275620349	-0.354068035539321	normal
NCOA3	293	514	645	360	388	575	1.020721	1.709249	2.103133	1.259716	1.361704	2.103845	0.778308220331853	0.99964275620349	0.0764252616103729	normal
NCOA1	366	504	699	382	357	441	1.371255	1.802429	2.405173	1.43507	1.345157	1.873607	0.333413529887253	0.99964275620349	-0.199902514603684	normal
NCOA6	1023	1427	2142	1365	955	1589	3.091227	5.406167	7.106928	4.119284	3.253655	5.103291	0.885539648101139	0.99964275620349	-0.0309578016369953	normal
NCOA7	181	250	332	242	135	329	0.799524	1.228456	1.430157	1.220853	0.599424	1.72446	0.84943896669934	0.99964275620349	0.0580307242376484	normal
NCOA4	2380	2695	3910	2801	1593	2820	18.930493	20.473982	27.465714	22.371176	12.776407	23.57338	0.492055368691382	0.99964275620349	-0.138519897130784	normal
NCOA5	2155	2737	3222	2358	1790	2598	18.550144	22.499567	24.300011	20.376932	15.522048	23.525649	0.545939627319749	0.99964275620349	-0.0854394765179068	normal
CISH	79	37	35	38	35	46	1.00781	0.475692	0.386368	0.483186	0.483725	0.611562	0.66396086343036	0.99964275620349	-0.245578308946547	normal
STARD3NL	735	755	1113	683	417	910	13.523098	11.897358	16.1242	11.318959	6.832855	16.71832	0.386503322515448	0.99964275620349	-0.209341865256371	normal
SREK1	1160	1284	2219	1502	998	1597	4.888579	5.315567	8.430949	6.697602	4.214772	7.015977	0.951613896911682	0.99964275620349	0.0128030714215522	normal
ERO1B	31	53	90	104	38	30	0.167438	0.278441	0.434145	0.579032	0.210273	0.172889	0.711285074051988	0.99964275620349	0.219281813199584	normal
ERO1A	1437	2117	2743	1784	1277	2191	7.760866	10.978064	13.140427	9.716571	6.948652	12.789588	0.723864299858313	0.99964275620349	-0.0713328020980075	normal
CDIP1	78	73	54	61	20	52	0.717801	0.648863	0.4966	0.562654	0.182178	0.566787	0.305282140849041	0.99964275620349	-0.528807636729288	normal
ZNF497	281	368	277	260	321	217	2.248342	3.194757	2.052423	2.57211	2.69937	1.823898	0.949118592597419	0.99964275620349	-0.0208787486837729	normal
ZNF496	1030	1001	1035	879	994	1164	5.218604	4.660535	4.37078	4.441393	3.191288	6.118275	0.475156035503066	0.99964275620349	0.154009133946071	normal
ERF	579	765	933	653	636	817	6.010664	7.587367	8.478848	6.862916	6.641066	8.914875	0.634111501638418	0.99964275620349	0.0836509201529527	normal
ZNF493	108	144	221	129	124	173	1.573359	2.011983	2.910523	1.861047	1.56349	2.624281	0.834436534172353	0.99964275620349	0.0599238271668505	normal
ZNF490	182	253	273	120	90	182	0.827186	1.194491	1.083815	0.546482	0.408978	0.891259	0.0164628968514222	0.99964275620349	-0.687759173258075	down
ERH	4840	4763	5828	4945	3732	5049	169.819003	159.872962	179.137942	174.162924	131.887054	186.325034	0.998262279501844	0.999744796586704	-0.000316776011182587	normal
MSTRG.23951	624	469	416	479	696	298	18.142012	12.903023	10.458785	13.578491	20.236855	8.940268	0.710910990199825	0.99964275620349	0.155336758704884	normal
MSTRG.52161	273	324	369	365	248	288	2.22438	3.25978	2.991724	3.527847	2.072983	3.09079	0.710441626599752	0.99964275620349	0.0812930284708852	normal
SCN1B	48	75	72	121	90	87	0.72831	1.129359	0.905895	1.999282	1.186698	1.388557	0.0225625866387887	0.99964275620349	0.806224500058253	up
EEPD1	3962	5388	6084	4208	3647	4948	23.628195	30.676714	31.778313	25.186993	21.910725	31.00515	0.568945884633336	0.99964275620349	-0.0821916025686878	normal
FRYL	543	597	865	508	471	662	1.287159	1.403407	1.798627	1.209072	1.124858	1.674699	0.605732929818127	0.99964275620349	-0.0957298161608863	normal
DEXI	1051	1088	1028	962	692	850	20.685477	18.218684	16.874511	16.81808	12.482032	15.783033	0.375801624797069	0.99964275620349	-0.184136654894711	normal
FUOM	269	193	141	252	424	172	10.998477	7.023097	4.961101	9.938303	17.541139	7.077367	0.165883487105015	0.99964275620349	0.672567359144488	normal
IDI1	1250	1091	1669	1485	897	1371	10.318269	10.709766	15.345789	15.203633	7.436298	14.68794	0.714353723153457	0.99964275620349	0.0749444280349413	normal
TMEM185B	1299	1603	1798	1538	1361	1640	6.085522	7.174479	7.38048	7.235274	6.424006	8.074949	0.333792236135472	0.99964275620349	0.136036703363118	normal
TMEM185A	507	497	424	431	512	388	5.533978	5.103504	3.969989	5.346775	5.315727	4.414756	0.801209678702858	0.99964275620349	0.0749968248082055	normal
UBXN10	38	36	25	48	27	10	0.189205	0.169245	0.106709	0.239158	0.133085	0.047492	0.928662566731969	0.99964275620349	-0.0635166036808251	normal
UBXN11	2529	2285	1811	2576	3684	1582	36.978785	29.995477	26.472021	40.579187	59.895467	25.466483	0.256933366036993	0.99964275620349	0.438993448518962	normal
FCHSD1	1391	1505	1457	1284	1100	1167	10.893288	11.007282	9.72843	9.378292	10.312857	9.697831	0.519380396031148	0.99964275620349	-0.123764812506291	normal
FCHSD2	346	395	494	303	169	517	2.039045	2.308376	2.653377	2.224221	0.99688	3.200697	0.583419170333946	0.99964275620349	-0.180010726320916	normal
MSTRG.3106	44	153	100	86	62	64	0.813407	2.827034	1.655439	1.947981	1.40506	1.184146	0.555299071974527	0.99964275620349	-0.283197473968759	normal
TRAIP	1212	1265	1558	1265	1291	1365	17.500371	17.374777	19.923438	17.969572	18.356524	20.431805	0.371109212175443	0.99964275620349	0.150105021593365	normal
MSTRG.3109	273	310	388	272	173	291	2.729095	3.239104	2.889977	2.48868	1.08048	3.20762	0.297318519804142	0.99964275620349	-0.229321820289356	normal
UBA52	31010	28244	23516	25996	31565	20141	929.060492	786.727246	654.463041	615.367258	770.098676	517.58816	0.778926535894306	0.99964275620349	0.0864637787513769	normal
DND1	68	91	147	58	223	76	1.171124	1.510749	2.227876	1.002949	3.902489	1.385534	0.352379227608535	0.99964275620349	0.545502529406637	normal
MSTRG.49264	758	999	1180	1031	620	1019	5.650214	7.360123	6.36201	7.670662	6.243063	7.959185	0.847455317044018	0.99964275620349	0.0374089342670983	normal
NID1	473	678	925	529	261	740	2.263535	3.098875	3.879852	2.541727	1.257947	3.725255	0.381187654666418	0.99964275620349	-0.273350941074703	normal
BTG3	217	189	320	165	163	249	4.277748	3.539203	5.527867	3.282874	3.053687	5.233127	0.59222773990684	0.99964275620349	-0.144865502015809	normal
BTG1	2652	3277	5176	3265	1920	3901	16.071139	18.787464	27.248304	19.828038	11.596062	24.613926	0.658085387240879	0.99964275620349	-0.103160432943615	normal
MSTRG.11629	1118	1254	1466	1040	1021	826	7.884459	10.38672	12.320464	10.218372	12.433344	9.054956	0.339036860046961	0.99964275620349	-0.206628943923691	normal
MSTRG.25443	27	39	37	43	11	32	1.086306	1.498372	1.333377	1.741768	0.446492	1.369165	0.840289424429615	0.99964275620349	-0.120706403876871	normal
ELOB	8766	7062	5034	7884	10557	4885	246.842795	190.272016	123.951711	233.508357	309.470948	147.696821	0.398160798392639	0.99964275620349	0.334896800594764	normal
ELOC	1018	1089	1110	926	596	1093	27.093099	19.423675	17.185434	16.017998	8.530636	24.111106	0.463891704162131	0.99964275620349	-0.155771164245439	normal
ELOA	1735	1929	2296	1966	1725	1874	9.951921	10.565503	11.535057	11.323326	9.969036	11.298466	0.54347161733312	0.99964275620349	0.0898981465423948	normal
FANCG	1902	2405	2521	2298	2492	2099	20.87612	25.285283	25.87565	26.249647	27.666145	24.515503	0.294655777746647	0.99964275620349	0.217358539150008	normal
CFLAR	522	646	755	575	460	655	5.736062	4.810929	5.013796	4.510932	3.255804	5.283634	0.971300758692754	0.99964275620349	-0.00587900137224995	normal
FANCE	242	307	317	249	152	307	2.604101	3.149306	2.98524	2.691917	1.642826	3.468986	0.595222161823612	0.99964275620349	-0.13741535541286	normal
FANCC	924	932	1062	837	962	857	6.994731	7.308508	7.042374	5.953952	7.271868	6.973238	0.7901755696335	0.99964275620349	0.0575910695417094	normal
FANCB	286	311	306	192	250	306	2.101811	2.438763	1.833283	1.471435	1.984919	2.568267	0.714387174490602	0.99964275620349	-0.0996799026425292	normal
FANCA	1839	2215	2610	1527	1518	2191	16.007709	16.035914	16.214474	13.790707	13.306376	18.245196	0.334274878303289	0.99964275620349	-0.166623666106764	normal
HNRNPAB	9545	10539	12892	9398	7515	10721	151.886908	158.518229	179.13273	148.910969	120.921656	177.760397	0.529524833301929	0.99964275620349	-0.0793391353680089	normal
FANCM	143	186	227	153	122	208	0.706656	1.190277	0.919444	0.754432	0.475219	0.980148	0.925632901864655	0.99964275620349	-0.0240416103696407	normal
FANCL	1140	1409	2136	1433	1094	1766	17.470474	19.808395	26.571326	21.603627	13.303104	25.623247	0.714857594094614	0.99964275620349	0.0704136190234499	normal
FANCI	4581	5223	5493	4744	3774	4539	28.415798	29.98664	33.479904	30.778398	25.40818	31.652468	0.707675225129139	0.99964275620349	-0.0551959306414969	normal
CA5B	116	131	164	153	115	125	0.467555	0.747085	0.745085	0.61991	0.609541	0.671086	0.638107570572936	0.99964275620349	0.125820616722517	normal
HNRNPA3	8292	11050	14644	10380	6766	11280	45.30999	57.220529	68.411908	57.426881	38.112646	63.640889	0.690153392394488	0.99964275620349	-0.0717428329730933	normal
HNRNPA0	4088	4985	7098	5220	3432	6039	13.022758	15.16307	19.807161	16.692444	11.015584	20.21512	0.808413205727708	0.99964275620349	0.0452755752451091	normal
HNRNPA1	49510	53975	74099	52097	39215	62915	485.418716	484.576791	598.196944	567.767453	337.335689	663.284928	0.868118524021285	0.99964275620349	-0.0251829819053635	normal
MSTRG.46204	215	294	376	222	150	252	1.226319	1.446013	1.831171	1.100134	0.748446	1.688144	0.179229776841075	0.99964275620349	-0.318941525181344	normal
MSTRG.46205	69	43	101	46	57	63	1.210558	0.727493	1.56424	0.808423	1.007292	1.161137	0.729349534135994	0.99964275620349	-0.15057642428759	normal
HOXA7	1286	1283	1607	1256	995	1299	17.787757	16.960232	19.675299	17.500991	14.258173	19.072575	0.689517059293212	0.99964275620349	-0.0596330385558456	normal
HOXA5	251	357	443	393	255	431	4.168142	5.66342	6.459276	6.543617	4.25716	7.513203	0.327504399465111	0.99964275620349	0.221778069980615	normal
HOXA4	291	407	517	348	380	401	5.336285	6.477895	7.571665	6.241745	6.273668	7.10832	0.621850627035395	0.99964275620349	0.109041779132719	normal
HOXA3	772	1001	1286	875	783	951	7.600072	8.660616	10.972965	8.717928	7.871533	9.40162	0.858867706416236	0.99964275620349	-0.0285836052504759	normal
HOXA2	51	81	89	46	18	55	0.839439	1.260767	1.281533	0.748855	0.289301	0.947394	0.118108611547971	0.99964275620349	-0.736664189647568	normal
HOXA1	158	165	295	178	117	209	1.72029	2.071793	3.188333	1.939708	1.286328	2.748327	0.723477137790404	0.99964275620349	-0.101249724778946	normal
MSTRG.51530	37	28	38	23	44	32	1.614663	0.741374	1.012401	0.465221	0.920499	0.684341	0.787458125970761	0.99964275620349	0.148172788355204	normal
HOXA9	1136	1400	2146	1380	749	1725	15.694199	18.5543	31.46022	19.366498	12.939623	25.243173	0.687139279047811	0.99964275620349	-0.103866483392337	normal
CEP57	561	888	1444	665	511	1061	5.281657	7.716696	11.57168	6.251911	4.639704	10.431518	0.577120793906567	0.99964275620349	-0.164481823467465	normal
CEP55	1856	1976	3025	2194	1311	2390	19.401534	19.860007	28.197585	23.735467	13.802278	26.326192	0.843665716551519	0.99964275620349	-0.0402958525304722	normal
B9D2	261	236	241	355	259	291	7.383868	6.706234	6.204996	9.871578	7.631283	8.736121	0.0819742886208716	0.99964275620349	0.450923165846326	normal
HSPD1	24708	27319	37639	25863	20186	33194	305.489994	322.340395	407.330839	320.897134	251.418772	430.860938	0.997131815002742	0.99964275620349	0.00057539636215994	normal
FUT4	797	939	1381	1097	822	1254	3.700079	4.16428	5.619541	5.113808	3.844049	6.117212	0.217803542847751	0.99964275620349	0.21838389207481	normal
MTX3	137	202	314	134	98	245	0.478623	0.672329	0.962171	0.468986	0.343543	0.899461	0.462189071781589	0.99964275620349	-0.264806248764884	normal
MTX2	790	665	1007	734	492	834	16.351971	13.110055	17.774922	15.007432	8.636106	18.086789	0.659818516918424	0.99964275620349	-0.0935741406410186	normal
MTX1	3269	1493	1957	3325	2650	1406	66.291973	24.989223	30.702294	63.569128	50.546976	26.423063	0.502320812441587	0.99964275620349	0.284248814845938	normal
MSTRG.10172	52	6	21	33	40	14	0.960977	0.101621	0.325943	0.605532	0.747312	0.254381	0.752350568738576	0.99964275620349	0.279772170927799	normal
TEKTIP1	61	59	93	83	36	92	2.475663	2.315102	3.440614	3.423969	1.491072	3.953495	0.726581785083641	0.99964275620349	0.145338322246449	normal
PNMT	53	45	34	50	87	25	1.518436	1.250818	0.912143	1.452895	2.507267	0.749678	0.424983266382671	0.99964275620349	0.504171956156371	normal
LIAS	495	553	718	540	473	526	4.250994	4.840375	7.325365	4.692221	3.962338	4.921149	0.98363816600881	0.99964275620349	-0.00348724008655559	normal
ATP10A	160	152	191	162	124	202	0.732818	0.586949	0.766313	0.694427	0.77383	1.0329	0.644303175029448	0.99964275620349	0.118550624236701	normal
ATP10D	23	60	81	77	31	63	0.093955	0.237054	0.333548	0.318235	0.129634	0.283503	0.606271510365271	0.99964275620349	0.270462972751281	normal
KRIT1	316	342	627	343	175	582	1.366353	2.327405	2.371074	2.051024	1.024826	3.654039	0.875940784130609	0.99964275620349	-0.0569939947296154	normal
TRABD2A	41	36	33	39	59	61	0.610187	0.84747	0.551139	0.629894	1.710179	1.477648	0.144536704383706	0.99964275620349	0.697472452440049	normal
CDPF1	623	559	531	527	723	439	11.980903	9.940304	8.651966	9.843679	13.941568	8.58073	0.601093733918926	0.99964275620349	0.17225681906754	normal
SCRIB	5852	6316	5905	6921	5860	6234	31.589546	32.939033	28.617117	37.758793	33.111106	36.191327	0.207507458114252	0.99964275620349	0.239690159879187	normal
TYMS	1435	2195	3178	1796	1357	2536	26.816191	39.678375	49.804675	33.813022	23.801637	49.822419	0.803276088563336	0.99964275620349	-0.0598809254851205	normal
TYMP	63	56	49	54	72	30	1.073706	0.893455	0.756126	0.919066	1.240299	0.489393	0.864215041489662	0.99964275620349	0.091662237340825	normal
WWP2	6201	6243	6525	6036	5878	5941	47.182809	43.912151	40.821699	46.179806	44.299328	40.601722	0.631606155882511	0.99964275620349	0.0885782938551471	normal
WWP1	156	228	323	351	191	301	0.88348	1.234971	1.605453	2.000826	1.092389	1.975922	0.104961111635837	0.99964275620349	0.451228303539305	normal
TPI1	58468	61582	57043	54616	62826	49524	1146.869791	1208.421858	1008.23383	1126.558849	1203.537709	1065.550104	0.67454456762998	0.99964275620349	0.100733186717806	normal
MFSD14B	423	584	1030	725	380	850	3.449736	4.546466	7.361463	5.931185	3.116595	7.285335	0.643012794841812	0.99964275620349	0.139467371170322	normal
MFSD14A	202	457	559	253	0	422	2.011739	4.356278	4.886377	2.529108	0	4.426437	0.688559692122471	0.99964275620349	-0.732314152589744	normal
CTSH	95	153	129	137	149	146	0.426243	1.508139	1.414084	0.868402	0.986998	1.886807	0.203948001344732	0.99964275620349	0.390601084246993	normal
CTSK	139	99	128	81	130	81	1.049266	0.713063	1.524941	0.669822	1.098027	0.710448	0.764069270193349	0.99964275620349	-0.124604195898919	normal
CTSL	49	73	87	120	43	63	0.538335	0.805752	0.995908	1.575264	0.468951	0.844119	0.5174291121889	0.99964275620349	0.293809636305138	normal
FHOD1	2243	2498	2571	2574	2151	2538	16.890853	17.976711	17.105962	18.900372	16.147293	20.018566	0.302992381011256	0.99964275620349	0.161954158157735	normal
CTSA	6222	6321	6240	5340	6235	4940	80.053013	79.116731	77.273268	77.434257	89.144734	54.568046	0.99119194325605	0.99964275620349	0.00262032971292701	normal
CTSB	5699	5551	6308	5358	4676	5827	42.492687	39.587699	42.616547	45.464167	35.000369	45.617892	0.891792109734366	0.99964275620349	0.0211661604243992	normal
CTSC	4706	4448	7395	5263	3138	5802	72.438577	65.86751	101.138356	72.67648	40.808447	81.844372	0.831991708947031	0.99964275620349	-0.0450155143976604	normal
CTSD	23340	21015	17745	22261	28080	15269	315.341039	271.24122	210.139372	301.875041	382.203883	218.019261	0.426170815219031	0.99964275620349	0.265412610015592	normal
CTSZ	8982	9772	11512	10828	9341	9617	36.831278	32.668004	35.064484	34.849622	39.261637	39.516349	0.283359363547319	0.99964275620349	0.165580560131691	normal
CTSV	82	81	156	134	2	130	0.500786	0.488395	0.86953	0.825336	0.010117	0.880928	0.874617174654733	0.99964275620349	-0.138345424110973	normal
INCA1	77	66	79	124	78	36	1.820493	1.609096	1.511226	3.170636	1.581762	0.760453	0.574952874058572	0.99964275620349	0.290171335752596	normal
AMMECR1	750	1119	1446	879	552	1109	4.397355	5.634932	6.663823	4.786438	3.086715	6.265002	0.395565419598106	0.99964275620349	-0.202071533946344	normal
EMD	1377	2048	2232	1631	1660	1913	30.845622	52.451283	46.704718	37.494329	38.642783	45.572346	0.652149995004054	0.99964275620349	0.0810664910713254	normal
MSTRG.12464	124	211	189	184	122	169	1.77077	2.94551	2.41822	2.665545	1.752052	2.778661	0.898824127345059	0.99964275620349	0.036210751294923	normal
C4orf3	723	837	804	860	613	697	7.492822	8.285691	7.286013	8.965494	6.417589	7.592496	0.829512792452193	0.99964275620349	0.0441284787285583	normal
AFF4	415	651	939	527	429	810	1.206309	1.807004	2.393034	1.539865	1.257933	2.477346	0.948722179956039	0.99964275620349	0.0171883506797843	normal
AFF1	546	650	891	693	393	676	1.573483	1.905431	2.414879	2.006438	1.13966	2.246288	0.75921155872978	0.99964275620349	-0.0658995561864333	normal
PDPR	2551	3132	3428	2157	2629	2740	8.280812	9.748749	9.941738	7.46927	8.600746	9.374609	0.685736325892016	0.99964275620349	-0.0781137528712202	normal
STK40	1727	2644	2908	1855	1951	2285	12.317677	18.90004	18.987415	13.408593	14.101405	18.261871	0.778001116630337	0.99964275620349	-0.0530443216276259	normal
UBA6	1441	1780	2210	1616	1139	1803	4.193286	4.945325	5.657285	4.785822	3.337042	5.511028	0.641994709845006	0.99964275620349	-0.0743488017069831	normal
PDP1	115	116	205	163	53	190	0.727913	0.70218	1.138214	1.037996	0.33962	1.27114	0.900127868164724	0.99964275620349	0.0538350568449042	normal
PDP2	462	576	836	621	385	11	1.988416	2.179676	2.943485	2.574486	1.536819	0.472429	0.618089024784015	0.99964275620349	-0.619334784873712	normal
UBA5	872	750	1209	894	579	989	5.156259	5.216455	6.267425	5.445475	3.471304	6.146298	0.883524421357311	0.99964275620349	-0.0312720315082722	normal
UBA2	1784	2175	3441	2077	1446	2985	15.082237	14.507994	21.197063	14.514373	10.926265	21.965621	0.997317724498777	0.99964275620349	0.000796682366618458	normal
UBA3	642	573	1095	688	362	795	8.423351	7.185027	12.60387	9.066601	4.789338	10.982871	0.594850045923381	0.99964275620349	-0.148541850254548	normal
UBA1	29553	33212	33375	26796	33220	27497	235.308828	257.226186	240.115745	229.158808	273.20507	236.769309	0.783529273872669	0.99964275620349	0.0611456288625639	normal
PWP2	620	945	895	1012	1139	962	5.391356	7.863802	6.815167	8.840185	9.982887	8.829179	0.0199527660859078	0.99964275620349	0.548916667981608	normal
PWP1	1339	1380	1722	1210	1193	1394	14.579757	14.338636	16.419451	13.222284	13.086353	15.94787	0.79854392555116	0.99964275620349	-0.0401416023229039	normal
PHF20	562	754	1049	754	509	897	4.795426	6.498185	8.511457	7.083485	3.022045	7.325911	0.786258180099858	0.99964275620349	0.0577427481988758	normal
PHF23	2752	2635	3014	3025	2320	2572	39.394676	35.820049	37.173442	43.273371	32.839785	38.322933	0.638695931126332	0.99964275620349	0.0846517498962824	normal
PSMB4	6475	7149	7490	6151	5900	6299	195.790344	206.406967	198.364899	186.701172	179.749527	200.148712	0.890552277457906	0.99964275620349	-0.022366257702499	normal
RPAIN	2315	2331	2655	2390	1981	2282	49.670245	47.616812	47.156091	51.74474	43.378843	50.674077	0.802896853015839	0.99964275620349	0.0395715239723339	normal
PNO1	826	816	1080	738	575	1059	10.247717	9.641942	11.702877	9.164001	7.160855	13.765962	0.858795738928163	0.99964275620349	-0.0371808520049397	normal
GPR63	71	96	89	64	99	78	0.328191	0.425681	0.361912	0.298489	0.46143	0.378429	0.755480999841006	0.99964275620349	0.120737445372798	normal
GNS	775	918	1156	578	543	724	4.406019	4.989098	5.759987	3.299227	3.113733	4.324487	0.00727505908432992	0.99964275620349	-0.437654181570734	normal
JARID2	199	229	404	253	287	354	0.918054	1.082594	1.633204	1.170982	1.332877	1.719963	0.222815609078238	0.99964275620349	0.327185244577968	normal
GNE	73	131	163	123	58	161	0.381902	0.654908	0.752067	0.647675	0.302902	0.887547	0.855852717263732	0.99964275620349	0.0724515704487322	normal
TMEM33	1503	1528	2175	1468	1114	1989	6.91154	8.122199	7.528378	9.499068	4.264575	9.796609	0.931212312084591	0.99964275620349	-0.0165074281073201	normal
RMI2	1142	1262	1324	1013	914	1117	22.199677	23.557295	22.553257	19.773142	17.905247	22.82123	0.461595327434338	0.99964275620349	-0.119908028081929	normal
SCD5	157	238	320	165	139	239	1.432227	2.069085	2.561018	1.513424	1.277142	2.305063	0.472589261850512	0.99964275620349	-0.200222362995938	normal
POGK	1382	1479	1807	1611	1497	1696	6.496454	6.2682	7.541778	7.591637	6.962402	8.399903	0.119489335319886	0.99964275620349	0.228803822598835	normal
ANO10	535	718	634	505	753	459	4.691157	6.921359	5.101142	6.826225	8.141653	4.70205	0.795001822864525	0.99964275620349	0.0822446067056963	normal
POGZ	1108	1619	2026	1076	1034	1476	4.620171	6.555262	7.796537	4.498064	4.392692	6.517713	0.288105681399939	0.99964275620349	-0.206445089928766	normal
STON2	631	822	1177	680	645	823	1.58033	1.965022	2.581632	1.707565	1.626755	2.164007	0.663637771886846	0.99964275620349	-0.0825625781079072	normal
PRUNE1	632	791	895	628	384	674	6.459686	6.928754	8.535954	5.816051	3.544705	6.620056	0.143914616541376	0.99964275620349	-0.293945821829241	normal
PEX11G	155	166	135	168	159	120	3.987082	4.079264	2.955867	4.435975	4.109752	3.234772	0.671763869970597	0.99964275620349	0.145044996250353	normal
NRCAM	107	124	232	126	46	115	0.439703	0.51256	0.840921	0.520415	0.189319	0.497254	0.214760405139961	0.99964275620349	-0.50295469894496	normal
LYZ	82	102	154	124	55	137	1.508968	1.807786	2.490632	2.320815	1.027244	2.680437	0.839049198632998	0.99964275620349	0.0758432293228833	normal
MSTRG.13372	449	530	399	428	433	312	5.709828	7.356014	2.870399	6.538903	3.848124	3.297063	0.860125263734719	0.99964275620349	-0.0540180718821019	normal
LYN	674	725	1150	673	608	831	3.18529	3.271014	4.782965	3.193052	2.89485	4.141505	0.708568636202789	0.99964275620349	-0.0702539558742395	normal
IP6K2	3378	4278	5103	3569	3096	3793	59.111636	67.874882	79.892634	63.954727	56.517606	71.673571	0.468953767034363	0.99964275620349	-0.0945033754706493	normal
IP6K1	1552	1717	1842	1793	1684	1315	9.631775	10.180286	10.014568	11.170811	10.530229	8.573228	0.649967141309443	0.99964275620349	0.103422071767386	normal
MYO15B	11083	10912	10980	10717	12998	9341	88.368559	79.147701	63.384048	90.877119	115.656993	65.269459	0.440781471604085	0.99964275620349	0.196806436476712	normal
MYO15A	19	44	44	59	33	37	0.043131	0.125958	0.088588	0.30746	0.076027	0.089056	0.35571037777183	0.99964275620349	0.475708516234945	normal
KATNBL1	302	341	458	285	354	455	3.202348	3.505385	4.553	3.326806	3.721987	5.331898	0.435975070998422	0.99964275620349	0.188039273507808	normal
NFKBIB	1676	1730	1737	1398	1413	1662	24.513818	24.244113	22.863923	20.759421	20.230467	26.115706	0.858009094177895	0.99964275620349	-0.0338101340194791	normal
NFKBIA	396	385	527	626	201	530	7.039011	6.528842	8.056607	11.155506	3.603724	9.917087	0.572262498959962	0.99964275620349	0.19383155261608	normal
NFKBID	212	231	246	288	317	271	3.726296	3.56438	3.108065	5.018254	5.798898	4.281368	0.034467087384997	0.99964275620349	0.54065683583131	normal
NFKBIE	368	320	300	282	341	309	4.177401	3.326906	2.966528	3.136625	3.763399	3.549317	0.780219700139329	0.99964275620349	0.0822913846182395	normal
NFKBIZ	39	38	47	63	17	36	0.273395	0.250224	0.2859	0.443687	0.119533	0.266585	0.93272966657561	0.99964275620349	0.0469593004521222	normal
MSTRG.21350	17	41	61	31	13	51	0.178904	0.42251	0.560846	0.330981	0.185029	0.546038	0.833080882996242	0.99964275620349	-0.134562113881629	normal
PLAC8	160	211	222	184	161	165	3.284642	4.10468	4.621077	3.764941	3.246064	3.611774	0.917022534464961	0.99964275620349	-0.02551964468755	normal
PRSS36	77	73	43	87	86	22	0.75572	0.687921	0.371117	0.861824	0.849287	0.223102	0.762164604906965	0.99964275620349	0.193264326865142	normal
DLX6	38	68	80	99	77	70	0.567805	0.808682	0.911604	1.190858	0.930732	0.930504	0.108300765069331	0.99964275620349	0.623435437150052	normal
DLX1	57	93	75	64	37	93	0.710842	1.28647	0.79272	0.786382	0.436218	1.173071	0.864299508553352	0.99964275620349	-0.0723919298429524	normal
DLX3	102	119	151	120	116	134	1.078962	1.203182	1.416875	1.352963	1.240895	1.497512	0.478639795080431	0.99964275620349	0.187293586810827	normal
NACA	28378	29067	34037	25111	22006	28437	576.911983	530.142336	654.012646	459.724682	435.97846	658.656142	0.44885985298932	0.99964275620349	-0.103506161121669	normal
ACTB	135211	178728	206069	133440	126833	158755	2065.379946	2607.771084	2751.168799	2049.50999	1955.052319	2553.547852	0.401813372079729	0.99964275620349	-0.118360602932871	normal
VAV1	69	63	51	29	12	55	0.653246	0.568627	0.42864	0.272633	0.113019	0.545528	0.145115259522464	0.99964275620349	-0.851869086959014	normal
VAV2	1463	1681	2258	1474	1436	1710	7.982287	8.730016	11.683854	8.049326	7.868132	10.61914	0.862350153548963	0.99964275620349	-0.0263385535992569	normal
NR6A1	932	839	894	596	719	681	3.658867	3.145826	3.074326	2.348444	2.845884	2.810733	0.322631407877508	0.99964275620349	-0.240343882439528	normal
MARS1	2333	4502	6459	3031	2227	4736	25.90288	53.029404	63.067905	34.923147	26.525974	59.637583	0.488327285130693	0.99964275620349	-0.206116888843664	normal
MARS2	115	140	262	160	148	225	1.05049	1.218995	2.101602	1.464462	1.360732	2.160405	0.394084216545422	0.99964275620349	0.262197523527854	normal
MSTRG.11427	42	61	65	28	29	24	0.660903	0.917556	0.900899	0.434521	0.45537	0.399646	0.0614801138773419	0.99964275620349	-0.844101092594769	normal
PYGO2	2227	2565	2820	2470	2443	2426	19.456192	21.400734	21.583006	21.665784	21.47752	22.310024	0.411011080867531	0.99964275620349	0.13885537014042	normal
FERMT2	81	124	202	77	37	132	0.662524	0.970681	1.526699	0.621047	0.305996	1.152043	0.229090017201036	0.99964275620349	-0.547828080820056	normal
FERMT3	107	119	161	100	189	96	1.061661	1.018987	1.226343	0.841668	1.43085	0.791479	0.5572390432002	0.99964275620349	0.246806792704035	normal
FERMT1	1198	1267	1618	1199	991	1399	7.171918	7.238279	8.474082	7.208055	5.999024	8.322532	0.953714900374187	0.99964275620349	-0.00844613546251537	normal
CRNKL1	1571	1431	1797	1596	1494	1480	9.892577	9.461465	10.918773	11.07541	9.477624	10.751254	0.548068911650578	0.99964275620349	0.113576146241531	normal
SYNGR2	11099	13002	12974	11252	10530	11168	189.032339	213.873995	194.72232	192.631503	177.906906	197.138617	0.951570666724391	0.99964275620349	0.00997694843550521	normal
MSTRG.35839	61	78	75	63	88	71	0.551968	0.67694	0.595104	0.577391	0.809496	0.677531	0.504770357577743	0.99964275620349	0.256562833559601	normal
MSTRG.35836	332	357	335	375	191	368	1.922487	2.854658	1.9773	2.27537	1.164853	2.699057	0.997560256127913	0.99964275620349	0.000846999668732282	normal
C9orf64	246	326	554	418	278	473	2.796253	3.498414	5.451536	4.82227	3.224971	5.59433	0.320467917907444	0.99964275620349	0.26089459617854	normal
USP6NL	131	198	245	176	145	206	0.813581	1.241269	1.410798	1.131161	0.958146	1.500349	0.767825925357806	0.99964275620349	0.0745720348022011	normal
GRIN2D	56	50	42	45	88	42	0.2814	0.239754	0.182366	0.226201	0.441849	0.218843	0.411962265040794	0.99964275620349	0.44560573819508	normal
USP12	323	463	539	301	235	522	2.67977	2.852155	3.271693	2.406735	3.402222	4.05783	0.57433227995804	0.99964275620349	-0.157446086279306	normal
USP13	707	747	806	641	509	550	2.613024	2.653929	3.040457	2.839125	2.092183	2.457289	0.218661290400707	0.99964275620349	-0.235825943278956	normal
USP10	1223	1759	2439	1238	1154	1749	10.194937	14.147406	17.870098	10.908689	9.724754	15.642382	0.377611574099951	0.99964275620349	-0.183972834252662	normal
USP11	2855	3758	4304	2942	3016	3412	23.910286	30.013189	31.536654	24.801668	25.485837	30.036834	0.890996606099471	0.99964275620349	-0.0217184843263345	normal
USP16	515	773	1228	516	452	808	4.751844	6.916942	10.093097	4.853661	4.265934	7.894313	0.280179369232102	0.99964275620349	-0.292437262104598	normal
USP14	1875	1980	2987	1967	1306	2210	10.465524	10.58767	14.711519	11.023602	7.351753	12.970758	0.450989643882031	0.99964275620349	-0.138862797256349	normal
USP15	748	943	1223	797	578	1018	5.674794	2.47558	2.904823	2.991778	2.912647	4.074579	0.587011784838949	0.99964275620349	-0.105203442157616	normal
USP18	150	101	146	162	5	114	2.237521	1.436898	1.91762	2.491199	0.065429	1.777077	0.590655933367475	0.99964275620349	-0.422708160572613	normal
USP19	1136	1385	1698	1263	1132	1334	7.175876	9.152691	10.287242	8.095437	7.022928	9.243369	0.909742592151421	0.99964275620349	0.0161945840991748	normal
INPP1	721	720	1068	692	480	860	10.455012	9.412424	13.060351	10.061425	6.564262	13.120235	0.519521304072239	0.99964275620349	-0.131338159926699	normal
IFFO1	45	53	43	28	41	40	0.435486	0.496832	0.363251	0.272986	0.399206	0.40843	0.68201292946468	0.99964275620349	-0.194516684038301	normal
CRKL	1215	1623	2038	1521	921	1639	6.309365	8.178048	9.276371	7.932116	4.821394	8.947162	0.690152225539112	0.99964275620349	-0.079284892628188	normal
IFFO2	388	331	388	270	295	326	1.741246	1.416317	1.524876	1.213817	1.33411	1.535425	0.561673728211538	0.99964275620349	-0.142298589115667	normal
UBAC2	6232	5928	6436	6066	5069	5939	84.617015	70.280444	70.720758	78.44824	67.49206	79.054034	0.812310141174113	0.99964275620349	0.0410538544503598	normal
UBAC1	1170	1243	1350	1286	882	1319	17.726544	17.853745	17.962692	19.250295	13.369695	21.106774	0.779623200896479	0.99964275620349	0.0485778500153876	normal
SUPT5H	9538	7934	7377	8104	10710	7005	71.455551	56.818423	48.6413	59.898846	79.450882	55.148238	0.442814697020838	0.99964275620349	0.235689170908959	normal
SLC35E2B	997	1393	2087	918	815	1656	4.393549	5.942891	8.020524	4.069752	3.764252	7.714887	0.437644629153451	0.99964275620349	-0.208459854959837	normal
FXR1	1272	1519	2316	1522	1034	1718	10.102386	11.214605	16.578104	12.780371	7.708528	12.764787	0.737066451332753	0.99964275620349	-0.0651110079753901	normal
FXR2	1828	2142	2411	2075	1641	2296	18.035213	20.082788	20.591247	20.196366	16.496552	23.075417	0.520987332158152	0.99964275620349	0.0878802859022019	normal
RHBDD2	3578	4049	3912	3527	3549	3244	57.24772	69.529316	57.071196	59.474209	61.142916	56.081263	0.909689356548051	0.99964275620349	0.0227892109928681	normal
RHBDD3	1572	1300	1192	1376	1924	1052	25.022052	20.037755	16.803376	22.38054	30.77019	17.696821	0.407082974620984	0.99964275620349	0.287688807186285	normal
RHBDD1	389	511	610	498	571	495	2.38233	2.689204	3.076366	2.739365	3.151466	3.163486	0.239365591917525	0.99964275620349	0.267738442132761	normal
KLC2	1631	2009	2072	1783	1562	1837	14.515591	17.391039	16.142598	16.223027	14.436483	17.652958	0.793197220663406	0.99964275620349	0.0396795094599853	normal
KLC3	34	37	33	39	58	29	0.509387	0.542185	0.438004	0.558517	0.851358	0.473351	0.367978531752564	0.99964275620349	0.487965741236664	normal
KLC4	1062	1253	1423	1230	961	1204	12.577936	14.061342	15.046626	14.694814	10.552849	13.723056	0.774630453789332	0.99964275620349	0.0413851324868075	normal
CHCHD2	17739	19446	22744	19160	13454	20942	617.878906	646.722717	693.886414	669.923035	472.108093	766.44342	0.986030949316168	0.99964275620349	0.00257384811635309	normal
CHCHD3	2689	2981	4509	3270	1890	3759	60.6727	74.885255	105.105816	75.059507	46.580219	106.370654	0.943130853419481	0.99964275620349	-0.0154499537814356	normal
RPL7A	59722	66964	73926	65038	54367	61838	1804.379177	1919.15478	1942.848263	1968.725236	1636.428894	1966.548118	0.811298765982303	0.99964275620349	0.0332670039257461	normal
CHCHD6	743	849	763	869	804	691	21.137983	24.243315	19.087941	24.757752	22.752361	20.196446	0.437287742570031	0.99964275620349	0.185066893517739	normal
CHCHD7	2530	2218	2853	2267	2001	2360	45.623633	39.000367	46.960923	41.634624	36.569188	45.312283	0.887952766738985	0.99964275620349	-0.024169904380889	normal
CHCHD4	523	503	729	517	409	515	9.976284	9.262407	12.341707	10.02698	7.132907	10.45471	0.584525895068	0.99964275620349	-0.0979605668739161	normal
CHCHD5	1111	1174	903	1317	1096	926	53.695306	50.33044	34.862706	63.89586	50.249575	42.9809	0.415935525366418	0.99964275620349	0.22655922219299	normal
OVCA2	919	921	832	770	641	595	24.719196	23.656166	19.613611	20.802458	17.371622	16.823839	0.311307806704364	0.99964275620349	-0.249475364699204	normal
ZNF519	134	168	176	141	117	156	0.691454	0.867329	0.838795	1.328625	0.478245	0.806412	0.900926161003601	0.99964275620349	-0.0308144298268301	normal
ZNF512	1081	1479	1706	1149	1045	1622	8.098966	10.790505	11.28685	8.640711	7.892359	13.334904	0.903308340813287	0.99964275620349	0.022452117630467	normal
ZNF513	197	299	286	232	207	227	2.539744	3.746622	3.282957	3.007949	2.690635	3.101069	0.864248035541522	0.99964275620349	-0.0406407123866851	normal
ZNF510	264	247	344	207	196	227	1.121305	1.048106	1.283068	0.884652	0.838451	1.01337	0.250229644309919	0.99964275620349	-0.253025587565312	normal
ZNF511	2268	2231	2381	2433	1971	2089	53.034242	45.743134	47.211743	56.28281	45.536419	50.402392	0.647180660800099	0.99964275620349	0.0861606640970318	normal
ZNF516	58	118	163	74	75	172	0.182732	0.359836	0.481567	0.23577	0.251143	0.577783	0.78117399753593	0.99964275620349	0.122876338187126	normal
ZNF517	115	143	93	167	106	193	1.124958	1.166902	0.925576	1.825579	0.907241	1.835519	0.130485469200584	0.99964275620349	0.532425702788569	normal
ZNF514	151	189	307	239	135	210	0.677206	0.903959	1.20802	1.235906	0.608027	0.985493	0.853028134937265	0.99964275620349	0.0529307911280952	normal
TMTC2	81	94	141	125	102	169	0.392879	0.436337	0.862998	0.611777	0.49871	0.910015	0.0807777549594773	0.99964275620349	0.514993563015879	normal
TSPYL4	466	523	705	502	347	524	3.142011	3.365067	4.167752	3.399815	2.354016	3.710471	0.503311261146864	0.99964275620349	-0.121892510741264	normal
TSPYL1	1632	1904	2507	1815	1389	2040	8.917752	9.9249	11.993735	9.946249	7.628403	11.692286	0.888573274797878	0.99964275620349	-0.020276669760724	normal
TSPYL2	1396	1583	1695	1658	1636	1327	13.78016	14.99003	14.729736	16.412899	16.249239	13.827152	0.403641049898676	0.99964275620349	0.181243371757391	normal
TESMIN	316	373	238	404	156	383	6.092593	3.289301	3.237014	4.427477	1.907277	4.062299	0.743939533625533	0.99964275620349	0.122991515818915	normal
MSTRG.48306	1771	2206	2714	1988	1320	2091	28.749932	35.105373	38.573132	32.519496	21.097935	35.59749	0.420054558643062	0.99964275620349	-0.132138960798932	normal
LMBRD2	227	333	413	284	239	309	0.77395	1.085978	1.235322	0.973566	0.820522	1.110319	0.908910927600482	0.99964275620349	-0.0246490030670648	normal
B4GALNT4	55	80	62	56	93	54	0.406333	0.563165	0.509436	0.649615	0.840161	0.426062	0.576432401042046	0.99964275620349	0.259652756629164	normal
B4GALNT1	388	656	619	384	405	540	2.246988	3.473402	3.026007	2.098175	2.142954	3.281234	0.576669196111536	0.99964275620349	-0.133333180452133	normal
B4GALNT3	574	564	587	592	737	614	3.03659	2.760721	2.635926	3.023955	3.755281	3.299884	0.155010768034168	0.99964275620349	0.360799177470061	normal
ATP5MC1	5647	5178	4175	4940	6819	3389	253.445921	219.319882	166.719387	222.756218	309.053854	158.361922	0.564921931181102	0.99964275620349	0.205041228162822	normal
ATP5MC3	4187	4374	5369	4533	2859	4975	56.59647	55.28544	64.821674	71.289662	45.696266	64.986418	0.941979505925704	0.99964275620349	-0.0129049264574726	normal
ATP5MC2	15354	15689	14647	14481	15475	12026	517.789558	531.970975	493.441465	514.887581	556.836288	483.625258	0.80283229427273	0.99964275620349	0.0605975751960513	normal
NUDC	28587	22512	19049	24403	28204	16883	450.092115	339.752701	264.320142	385.453527	447.954254	280.622075	0.644339190916922	0.99964275620349	0.155037132810793	normal
NUMBL	596	609	754	392	407	586	4.65973	4.530836	5.195088	3.062704	3.217888	4.846457	0.115256429663615	0.99964275620349	-0.325755271679228	normal
MSTRG.1463	39	60	50	41	86	36	1.952814	2.86718	2.219557	2.074898	4.364232	1.893329	0.497669750697597	0.99964275620349	0.37613584746059	normal
NRP1	336	430	425	339	202	270	1.887565	3.576051	3.068812	1.975113	1.141219	1.867903	0.102283450837762	0.99964275620349	-0.38697228419199	normal
C12orf60	66	101	197	104	47	122	0.963174	1.64748	2.844203	1.530772	0.724424	2.288716	0.635385949690233	0.99964275620349	-0.207987159544459	normal
PSMA3	2333	2439	3459	2315	1570	2841	68.361325	68.460122	88.789722	68.989237	46.612765	87.72668	0.518291093758491	0.99964275620349	-0.120304119096002	normal
GSTA4	112	209	246	184	163	216	1.824297	3.36698	3.630041	3.632747	2.684464	4.005603	0.483570286925338	0.99964275620349	0.200165771715886	normal
SAV1	338	475	587	370	255	469	3.03773	4.093488	4.612637	3.349731	2.317197	4.429471	0.442122876547018	0.99964275620349	-0.176077575375594	normal
XNDC1N	38	74	61	46	36	64	0.76073	1.953547	1.722428	1.131407	0.689668	1.604205	0.863820941403567	0.99964275620349	-0.0742210586404993	normal
MSTRG.58752	85	161	170	101	58	155	0.741195	1.338692	1.338731	0.796568	0.460408	1.286847	0.538839990736385	0.99964275620349	-0.23922201893654	normal
DYNLT1	3525	3403	3840	3361	3088	3014	134.027039	123.542374	127.884758	128.285522	118.285599	120.426308	0.971080499487815	0.99964275620349	-0.00678537500765945	normal
MSTRG.58758	154	171	205	203	171	144	4.699964	4.301533	4.677723	7.224178	4.498325	5.129767	0.552487523490883	0.99964275620349	0.165658745976041	normal
DYNLT3	295	400	694	311	153	482	3.890654	5.191525	8.00671	4.265322	2.273081	6.727725	0.304251853763413	0.99964275620349	-0.373513442732346	normal
STRAP	4437	5613	7836	4830	3157	6484	66.527902	80.593262	105.05269	73.562512	47.113338	102.253679	0.55277678681711	0.99964275620349	-0.128833446677749	normal
RNF208	513	426	311	473	648	234	12.375345	6.760561	5.857288	7.603732	14.189953	4.961686	0.505722372301278	0.99964275620349	0.304278561319102	normal
RNF207	463	647	707	449	594	546	3.224698	4.778218	5.083352	3.328692	4.169901	4.729213	0.931816075048859	0.99964275620349	0.0206610636496585	normal
PSMA6	4057	3665	5357	5148	3910	4199	117.834547	101.564571	134.980908	140.275125	110.634689	135.261676	0.252944086477278	0.99964275620349	0.208402231941037	normal
STRA6	5132	5328	4969	5182	6586	4265	51.230237	51.603537	44.796696	52.335772	66.470689	46.098587	0.366939247752353	0.99964275620349	0.252768371860821	normal
KIFC2	1176	1160	1009	906	850	895	10.315735	9.592018	7.963663	8.214792	8.421469	8.630638	0.444624725634682	0.99964275620349	-0.178645461393967	normal
KIFC3	1260	1776	1836	1279	1401	1766	11.316616	14.813864	13.830686	10.848035	14.447711	15.920535	0.763110721031836	0.99964275620349	0.0578540191383845	normal
KIFC1	2263	2660	3046	2566	1668	2578	27.235241	31.076846	32.246049	31.457429	20.014648	32.217639	0.716708003981575	0.99964275620349	-0.0585752012548949	normal
PSMA7	12996	11913	13353	12384	9864	12301	374.429812	327.399178	338.10033	359.41478	286.715871	375.279138	0.941122954510115	0.99964275620349	0.0127410949199109	normal
PROS1	334	483	677	372	283	438	2.744835	3.79273	4.876198	3.0736	2.340008	3.786695	0.26870085281959	0.99964275620349	-0.249214350724386	normal
CRADD	66	87	202	112	91	147	1.549827	1.987489	4.258585	2.819457	2.357296	3.702903	0.581729970975055	0.99964275620349	0.217652940427064	normal
NCKAP5L	1260	1610	1466	1252	1403	1390	7.827054	9.390937	7.811553	7.776145	8.58632	8.900656	0.68078622352571	0.99964275620349	0.0858302586145738	normal
PLA2G12A	466	484	560	525	339	597	2.502313	2.485112	2.81323	3.269544	1.837651	3.375784	0.609863700895793	0.99964275620349	0.107029283842143	normal
HSBP1L1	82	130	207	111	88	150	3.092863	4.702893	6.76311	4.223687	3.05853	6.001286	0.881892687732991	0.99964275620349	-0.050530344831905	normal
TNKS2	358	571	896	557	242	674	1.590541	2.424464	3.488943	2.484385	1.080603	3.148333	0.721164926207862	0.99964275620349	-0.122407555515025	normal
LYRM1	1167	1648	1956	1345	1034	1597	21.178548	27.344905	33.151741	24.118759	18.421058	30.15886	0.655959451473702	0.99964275620349	-0.0769524456963194	normal
EPOR	225	298	367	333	246	313	3.062159	3.780128	4.318097	4.670669	3.304365	4.697294	0.339202563476522	0.99964275620349	0.196023860226943	normal
EPOP	1577	1624	1853	1565	1665	1665	13.445843	13.220675	13.836977	13.398454	14.29978	14.92043	0.441576544496542	0.99964275620349	0.141456290063599	normal
HS6ST1	480	429	550	480	287	459	3.150321	2.692694	3.166238	3.160396	1.896011	3.262141	0.671754563988366	0.99964275620349	-0.0956197751702583	normal
TCERG1	1447	1881	3193	2052	1186	2325	8.644771	11.560677	17.071146	12.289102	7.111555	14.833006	0.90172357894949	0.99964275620349	-0.0310346102325521	normal
CNBP	5973	6447	9200	7118	4496	8453	61.5173	64.242808	87.343523	73.86661	62.830478	89.456309	0.740322585307053	0.99964275620349	0.0636629180392124	normal
MSTRG.39492	40	56	85	53	53	45	1.076896	1.235917	2.260991	1.249572	1.252326	1.099086	0.947621420337529	0.99964275620349	-0.027195567927066	normal
MSTRG.39496	806	748	794	819	822	682	5.922101	4.827738	6.633228	5.569195	4.601009	6.14171	0.496438857333317	0.99964275620349	0.165725598532539	normal
INTS13	1592	1871	3178	1756	1073	2567	16.77169	20.785936	30.077703	18.568958	11.383904	28.611202	0.664389705165949	0.99964275620349	-0.117598876607111	normal
INTS12	162	240	389	313	170	284	2.274168	3.691979	4.855744	4.437395	2.394855	4.603544	0.588143561553245	0.99964275620349	0.163609098550666	normal
INTS11	6615	6309	5833	6320	8443	5403	85.136221	75.472478	65.676126	83.063125	114.263913	74.729071	0.312873434138612	0.99964275620349	0.296674035702891	normal
INTS10	2353	2282	2712	2088	1680	2512	29.632657	26.778819	28.690364	26.404723	29.685872	34.134566	0.690922119216007	0.99964275620349	-0.0652990878391439	normal
INTS15	1172	1195	1289	1190	1323	1240	15.692422	16.290912	15.850729	16.676739	18.243125	18.389896	0.279565490697879	0.99964275620349	0.22407646898524	normal
INTS14	1565	1740	2511	1421	1377	2140	16.62844	18.745521	27.682852	17.767167	14.72723	27.156155	0.808079300146491	0.99964275620349	-0.0468487162684352	normal
RRP1B	2315	2478	2899	2604	2308	2807	12.654979	12.932558	13.880479	14.289464	12.709948	16.122272	0.17897477235381	0.99964275620349	0.184301994409053	normal
TXN2	6245	5742	5288	5341	6769	4496	133.89181	121.096853	101.208851	115.144771	145.431237	103.492767	0.65785825448343	0.99964275620349	0.128686522237174	normal
AGAP1	691	693	1044	806	454	815	1.883933	1.910009	2.468556	2.061833	1.165037	2.205864	0.804894604665638	0.99964275620349	-0.0544485975889074	normal
AGAP2	86	114	129	165	72	93	0.514502	0.558208	0.578567	0.849108	0.37279	0.500935	0.628765630384374	0.99964275620349	0.181073736007679	normal
AGAP3	6728	6856	6152	6597	7517	6058	66.431572	65.146187	55.073629	66.186767	78.817988	63.810579	0.393297871064475	0.99964275620349	0.210788453540632	normal
AGAP4	266	369	574	328	220	484	3.032621	3.92158	5.659017	3.802391	3.042829	5.76993	0.8951796889551	0.99964275620349	-0.0383541561230282	normal
AGAP5	44	101	189	89	76	137	0.441563	1.119727	1.688409	0.904509	0.779468	1.641408	0.828901578647122	0.99964275620349	0.0994912610979975	normal
AGAP6	679	652	1835	1241	931	1248	6.982283	6.426724	16.790413	12.872948	9.672598	13.956381	0.255126499011748	0.99964275620349	0.357927945644462	normal
NAE1	3517	4456	6722	4362	2818	5670	56.079801	67.319098	91.487612	68.309401	46.334458	92.938362	0.969688673996908	0.99964275620349	-0.00849633743267216	normal
AGAP9	371	590	857	453	368	609	4.30643	6.541886	8.729349	5.28765	4.305055	7.4363	0.586894840300173	0.99964275620349	-0.137817214821816	normal
GDPD3	129	146	129	90	139	95	3.298857	3.588245	2.892748	2.301948	3.589154	2.560497	0.753193336357193	0.99964275620349	-0.118382498224804	normal
SLC23A2	373	758	858	533	401	681	1.487193	2.916783	2.995356	2.132135	1.607805	2.851549	0.708388157924932	0.99964275620349	-0.101392037431341	normal
ENSG00000286192	976	284	1590	416	181	10	4.754753	1.319425	6.783891	2.032059	0.88634	0.048414	0.122135762607746	0.99964275620349	-1.98177861129819	normal
GDPD5	1928	1651	1495	1830	2932	1267	13.112146	15.525978	14.824741	19.736268	33.803635	11.006715	0.237703076752215	0.99964275620349	0.454302447289171	normal
YWHAZ	16957	20380	27071	17100	13842	20048	156.06165	134.506006	207.771439	123.85283	78.146072	151.40356	0.280575208329034	0.99964275620349	-0.148234018857517	normal
YWHAQ	7334	8861	12438	7818	5756	10059	92.630878	106.967541	137.705697	99.081219	72.634026	133.572901	0.604141671438499	0.99964275620349	-0.0935116527624723	normal
YWHAH	3667	4851	5856	4038	3133	4539	58.586777	73.563658	81.75667	64.449779	50.16647	75.715825	0.449084433771546	0.99964275620349	-0.109344057393466	normal
YWHAB	15509	18262	22598	14752	12343	18378	142.393913	159.769166	180.466068	133.547558	114.027829	175.251736	0.344208434162961	0.99964275620349	-0.130004382003536	normal
CHST11	237	262	282	160	170	269	1.147443	1.203732	1.188005	0.778476	0.827691	1.36486	0.411253965250997	0.99964275620349	-0.218603940784505	normal
CHST13	681	773	753	843	733	661	9.854819	10.674544	9.550093	12.251969	10.682878	10.055904	0.364121278348598	0.99964275620349	0.201348280103877	normal
SLC20A1	1672	1956	2427	1514	1114	1938	14.07724	15.792331	18.207193	12.793156	9.447071	17.233846	0.174829629325646	0.99964275620349	-0.236846580632837	normal
CHST15	375	529	513	462	319	541	2.249454	3.008128	2.63996	2.805577	1.879193	3.392317	0.768590347383821	0.99964275620349	0.0636045166465755	normal
CHST14	369	460	520	429	270	478	4.70499	5.60112	5.810424	5.489474	3.463741	6.401764	0.882295852675944	0.99964275620349	-0.0315017555417448	normal
ROCK1	449	475	849	516	267	720	1.131326	1.141543	1.915322	1.332418	0.678868	1.975305	0.833670597236941	0.99964275620349	-0.0654590101674697	normal
ROCK2	1197	1727	2514	1415	917	1853	3.900381	5.373077	7.176023	4.62599	3.008428	7.070301	0.440143284336146	0.99964275620349	-0.187298682799496	normal
MSTRG.8261	43	70	56	71	51	54	0.631771	0.663061	0.543985	0.700693	0.510289	0.564141	0.556874443562176	0.99964275620349	0.238071950033615	normal
MSTRG.8268	53	97	123	81	89	91	0.400654	0.69415	0.814839	0.613193	0.677209	0.756466	0.648146138180223	0.99964275620349	0.165007676186893	normal
AGER	501	514	415	477	622	406	9.622115	9.402127	7.122421	9.441392	11.599981	8.745392	0.425173783338093	0.99964275620349	0.2591599998479	normal
MSTRG.45054	450	462	359	349	426	290	3.000264	2.721433	1.883006	2.383838	2.882404	2.294422	0.815244454435208	0.99964275620349	-0.076597547307657	normal
WNK2	2921	3136	3350	3058	3117	2496	36.56579	29.137327	25.697237	29.116572	34.395378	23.172879	0.722983286236623	0.99964275620349	0.0774467997297762	normal
LRRC1	276	306	505	305	318	401	2.449692	2.588624	3.901449	2.687157	2.804946	3.699553	0.58785885039181	0.99964275620349	0.126301353531742	normal
RFNG	2608	2535	2046	2595	3184	2139	39.281466	36.302857	26.822136	39.403661	47.802344	33.913688	0.293683167596034	0.99964275620349	0.317580116212907	normal
MORN4	183	326	304	219	189	235	2.323446	3.934534	3.254227	3.285756	2.245765	3.012123	0.569412231985589	0.99964275620349	-0.146137713265615	normal
PLD6	138	158	197	199	209	193	1.484386	1.619259	1.849756	2.141899	2.264053	2.179847	0.0534317578880459	0.99964275620349	0.490665141005222	normal
MORN1	241	361	291	358	424	268	3.114673	3.584666	2.741395	3.852111	5.111206	3.055123	0.171448225440406	0.99964275620349	0.443535511139774	normal
PLD1	38	56	106	67	37	104	0.56991	0.359968	0.789069	0.309574	0.171481	1.152474	0.593627828793975	0.99964275620349	0.254510631771895	normal
PLD3	3751	4183	4106	4206	4830	3909	54.808329	55.033741	43.243454	56.880233	69.059964	56.47964	0.186856058754051	0.99964275620349	0.29795280769419	normal
ARNT	436	464	614	349	398	428	2.56473	2.607678	3.166828	2.063316	2.362293	2.644556	0.421535192129447	0.99964275620349	-0.166011506288214	normal
RRP1	5725	4817	4373	5655	6456	4428	54.37178	44.861792	38.109514	53.618256	61.628094	44.778799	0.278707150837092	0.99964275620349	0.322061202689964	normal
DOCK9	437	519	859	679	372	602	1.544097	1.664841	2.100611	2.275156	1.3001	2.147969	0.801563465794168	0.99964275620349	0.0624174486501565	normal
GOLGA6L10	36	57	106	56	21	83	0.220805	0.335542	0.574278	0.346611	0.128051	0.54367	0.816506933295398	0.99964275620349	-0.12703626117714	normal
RRP8	1839	2001	1804	1863	1759	1662	9.488621	9.41705	8.835534	8.538937	9.083248	8.964169	0.72108950921759	0.99964275620349	0.0771784797801718	normal
RRP9	2512	2256	2089	2200	2555	1960	45.225197	38.775913	32.928116	39.742344	46.32888	37.070068	0.594989037574559	0.99964275620349	0.144722172417111	normal
DOCK6	2310	2359	2404	2180	2374	2198	35.643025	30.127472	23.402615	29.214747	40.415708	27.043883	0.582860952865229	0.99964275620349	0.114786760984188	normal
DOCK7	408	407	667	474	312	563	3.098102	2.989466	4.692582	3.101912	2.431531	2.602718	0.84332418313986	0.99964275620349	0.0454136065930295	normal
DOCK5	615	750	768	617	499	696	1.757946	1.999449	1.907472	2.112738	1.380798	2.109712	0.70182787197333	0.99964275620349	-0.0655771717049907	normal
ACSBG1	0	98	129	0	905	10	0	0.417523	0.501943	0	4.071859	0.046591	0.432362376486343	0.99964275620349	2.52520285178728	normal
TNFRSF12A	864	1028	1031	983	869	1192	24.787983	28.355537	26.264267	28.244338	25.042197	35.951721	0.18315622840918	0.99964275620349	0.226651294581251	normal
MSTRG.34675	125	224	310	131	222	250	0.689784	1.270137	1.575414	0.726763	1.241018	1.456593	0.755974678634976	0.99964275620349	0.113808689571365	normal
EIF5AL1	638	1162	1115	906	811	971	4.5321	7.879205	6.931395	6.454806	5.797318	7.24133	0.708019457028237	0.99964275620349	0.0821105162102111	normal
SCNN1D	366	355	360	420	487	282	3.100869	3.545751	3.030387	4.15938	3.914496	2.749492	0.301757767841668	0.99964275620349	0.338068263724531	normal
SCNN1A	8580	11601	12420	9759	9375	9918	72.174718	97.183872	99.999442	83.343919	77.777744	94.476014	0.845607917155216	0.99964275620349	0.0308290949565825	normal
ENSG00000285269	56	136	15	0	0	78	0.466085	1.079294	0.129937	0	0	0.674446	0.579957123554807	0.99964275620349	-1.45031965086663	normal
FAM98C	463	476	427	350	516	442	9.771891	9.762581	7.976353	7.441548	10.966178	9.918313	0.683405584812305	0.99964275620349	0.120144316732774	normal
FAM98B	729	1047	1421	880	535	1209	4.605075	6.320015	7.865494	5.591625	3.409356	8.038329	0.679950533483629	0.99964275620349	-0.106968780471451	normal
FAM98A	1301	1245	1368	1023	932	976	8.397274	11.908009	12.010791	6.745127	9.24908	10.28194	0.20322310101517	0.99964275620349	-0.244118095312741	normal
SMIM13	290	281	435	294	193	376	1.642339	1.521404	2.162594	1.675795	1.100214	2.241899	0.839408569085771	0.99964275620349	-0.0507150166498131	normal
SMIM12	2126	1834	1826	1752	1950	1582	17.374917	10.458789	14.649493	10.300685	9.595561	11.419428	0.869308711472547	0.99964275620349	0.0428061383060133	normal
SMIM11	256	256	339	237	225	286	7.105663	7.425734	9.165262	7.418474	7.279326	9.262389	0.9916865131162	0.99964275620349	-0.0021763196084586	normal
SMIM10	40	41	61	26	33	55	0.744682	0.720188	0.989776	0.481678	0.610279	1.0738	0.779727303746135	0.99964275620349	-0.131967090651095	normal
SMIM15	749	895	1451	1063	462	1342	7.19332	8.209828	12.213816	10.249105	4.467837	13.55265	0.853443618941345	0.99964275620349	0.0580121200168297	normal
SMIM14	85	115	189	120	129	144	0.373028	0.485502	0.734906	0.532829	0.574688	0.668341	0.434673364237141	0.99964275620349	0.244758409926763	normal
RPP30	1006	1281	1233	951	1068	1084	17.155833	21.662552	17.590841	16.101098	19.199248	20.857628	0.971963075864534	0.99964275620349	0.00709133185605572	normal
BCORL1	749	872	950	636	904	817	2.904274	3.205691	3.092759	2.41531	3.384929	3.236574	0.746336213131702	0.99964275620349	0.0786458745882887	normal
HACE1	80	75	138	103	70	66	0.467882	0.417731	0.706889	0.606765	0.422097	0.401465	0.828419395472207	0.99964275620349	-0.0801755450270834	normal
NT5DC2	4537	5056	4408	4327	5403	4317	69.911938	73.279639	59.533785	67.04569	83.450668	68.589556	0.445101980295418	0.99964275620349	0.191195374745344	normal
NT5DC3	723	711	726	683	590	7	2.769354	2.598573	2.479208	2.701812	2.271109	0.088188	0.70329810003363	0.99964275620349	-0.518719949594746	normal
NT5DC1	876	1063	1604	1153	664	1475	3.511955	4.41781	5.709766	4.654329	2.681836	6.344333	0.777320458907617	0.99964275620349	0.0704293504396045	normal
RUSC2	133	173	185	165	146	198	0.65207	0.81053	0.797329	0.815216	0.721841	1.103039	0.333251209816074	0.99964275620349	0.232358555065847	normal
RUSC1	1599	1975	2344	1609	1514	1879	22.238955	23.749988	27.507858	21.119565	23.199078	27.007239	0.717008251600646	0.99964275620349	-0.0517856948570771	normal
MSTRG.5346	27	67	77	35	79	35	0.700426	1.371583	0.918214	0.685987	2.031957	0.652313	0.86748667413033	0.99964275620349	0.0984426433837206	normal
PPIH	2426	2324	2419	2370	1717	1982	62.888592	57.587115	52.673785	54.23638	43.793583	49.896512	0.683666674198501	0.99964275620349	-0.0810635455523233	normal
PPIG	786	1294	1846	982	702	1455	3.36669	5.478316	7.13941	4.37853	3.087286	7.019572	0.64241735284585	0.99964275620349	-0.126136329188253	normal
PPIF	6829	7853	9472	6271	5319	7454	87.35554	95.371083	105.777204	80.817453	68.173939	99.866118	0.199283400268187	0.99964275620349	-0.163681548037291	normal
PPIE	2873	3140	3293	2969	3070	2683	30.248461	33.687088	33.66547	32.089203	44.919586	33.857477	0.629243228400637	0.99964275620349	0.0974744517617322	normal
PPID	1534	1662	2290	1401	1021	1998	23.33069	24.255133	31.559246	21.416453	15.867603	32.115572	0.488329852367221	0.99964275620349	-0.143816627489345	normal
PPIC	190	166	233	189	140	208	3.864257	3.207157	4.143358	3.855098	2.870066	4.433056	0.885464228852714	0.99964275620349	0.0354941090916381	normal
PPIB	25231	24050	20920	21253	24209	18011	783.938364	712.990499	569.011301	662.710854	757.336824	587.916479	0.911292658940536	0.99964275620349	0.030164829062559	normal
PPIA	110122	101789	110337	103641	87758	96036	2299.198709	1933.557181	2019.17193	2102.946064	1694.309619	2045.997634	0.998461172309162	0.999744796586704	0.000354051646017116	normal
MSTRG.25232	26	41	48	32	10	74	0.4436	0.685638	0.728998	0.55947	0.169051	1.367281	0.839227012630239	0.99964275620349	0.137490597218041	normal
MSTRG.25233	173	344	317	328	252	277	2.024759	4.014318	3.117173	3.897345	3.192666	3.54649	0.389176741683829	0.99964275620349	0.240471940112203	normal
DCPS	1921	1956	1962	2271	1848	1794	10.77452	9.765187	8.886722	11.934338	9.616586	9.846343	0.364129255229356	0.99964275620349	0.189391699908955	normal
PTHLH	42	37	54	84	13	32	1.071998	0.818928	0.933898	1.438972	0.18172	0.613459	0.884108652182063	0.99964275620349	0.0964033176639137	normal
LLPH	1646	1670	2184	1569	1423	1757	5.910653	5.72484	6.869407	5.765804	5.149006	6.692453	0.850329169534078	0.99964275620349	-0.0271917452296828	normal
DCP2	541	715	280	663	419	712	3.150019	3.466955	2.250077	3.835923	1.771953	3.333338	0.412383926176188	0.99964275620349	0.319775291540828	normal
LZIC	868	991	1234	1174	720	1152	5.36971	5.517755	6.387922	7.694331	4.032828	7.642374	0.41304635119363	0.99964275620349	0.14878568982091	normal
NAA50	3542	3842	5314	3690	2731	4577	16.228521	16.984187	21.262377	16.987895	12.710024	21.93423	0.8511991328741	0.99964275620349	-0.0311026670032179	normal
CFDP1	3417	3494	3866	3092	2619	3334	79.516217	77.442702	77.487937	74.084134	61.464159	79.963172	0.573581882591217	0.99964275620349	-0.0849716317547184	normal
ATF6B	1115	1527	2151	1344	887	1631	11.776352	15.631515	20.539081	14.25661	9.674559	18.557355	0.568645699664942	0.99964275620349	-0.122727146397263	normal
MSTRG.63053	33	68	106	34	31	67	0.456412	0.81841	1.173206	0.505008	0.413484	1.046031	0.390593111491038	0.99964275620349	-0.433629431189269	normal
MSTRG.26766	56	40	43	24	68	43	0.903669	0.612888	0.605791	0.387153	1.106573	0.732084	0.789352189416415	0.99964275620349	0.156526363152349	normal
TDP1	550	527	827	726	347	679	4.434127	7.036179	6.49463	7.087511	3.037556	8.038953	0.856397496941271	0.99964275620349	0.0469411273085281	normal
PDE7A	744	692	1052	754	535	821	2.982337	2.663686	3.680338	4.009648	2.155982	3.440946	0.747698603764205	0.99964275620349	-0.0603757182382568	normal
TPPP3	485	429	457	442	452	412	12.302056	10.85721	10.220859	11.674514	10.716099	11.312215	0.678116379930226	0.99964275620349	0.103839125981526	normal
FAM193B	2430	2523	2728	2527	2678	2246	21.635373	20.300249	21.395525	17.184739	22.918673	25.149044	0.485429009082711	0.99964275620349	0.148433889962796	normal
PIR	1632	1982	2209	1702	1635	1675	32.910064	40.968071	42.507519	36.889768	36.585122	38.768449	0.891729254250297	0.99964275620349	-0.0221241541718274	normal
ANKRD52	2901	3473	3691	3100	2921	3134	9.60285	10.836997	10.336817	10.028322	11.020541	10.554809	0.747749656087776	0.99964275620349	0.0498913485020114	normal
PTGES3L	147	222	178	230	146	164	2.307041	3.4392	2.959296	3.668127	2.397111	3.086175	0.616893222041541	0.99964275620349	0.151579726164615	normal
ANKRD50	63	101	136	72	84	97	0.19688	0.30373	0.37491	0.227233	0.266265	0.320316	0.946653280624932	0.99964275620349	-0.0233266453070127	normal
ANKRD54	1241	1336	1624	1146	1222	1242	17.30127	17.730651	19.388604	16.396048	17.510938	17.834525	0.89470241985003	0.99964275620349	-0.0232716506539501	normal
KBTBD7	46	107	107	133	136	92	0.269528	0.598637	0.547917	0.776979	0.801756	0.564374	0.0830969297836217	0.99964275620349	0.71555256506358	normal
AMH	2973	2885	2310	2863	3717	2198	47.477584	45.447579	35.265297	46.085542	59.047477	39.19689	0.372730889982353	0.99964275620349	0.28898654390397	normal
KBTBD4	105	184	231	102	105	249	1.191324	1.747624	2.39729	1.158155	1.198051	2.402129	0.988633201336159	0.99964275620349	-0.00565879622734689	normal
KBTBD3	84	111	128	148	81	73	0.832602	0.766864	0.984962	1.284207	0.592771	0.554791	0.798282659116325	0.99964275620349	0.0972297945528718	normal
KBTBD2	620	752	1169	792	437	929	4.839229	5.647032	7.988166	6.175141	3.417726	7.571016	0.829121299936091	0.99964275620349	-0.0546409493049654	normal
AMN	137	150	114	134	194	116	2.451811	2.554097	1.784591	2.406227	3.49371	2.178346	0.393940557726802	0.99964275620349	0.339500151064619	normal
KBTBD8	42	75	83	56	56	76	0.246099	0.420443	0.427389	0.332699	0.332827	0.466408	0.767142954030185	0.99964275620349	0.113019139425751	normal
MSTRG.27493	65	52	40	88	58	29	1.162475	0.888485	0.62148	1.580045	1.039709	0.538208	0.58922100515503	0.99964275620349	0.30803794343479	normal
AMT	862	716	871	937	200	566	12.006095	9.592763	11.356367	13.218741	3.125048	8.430458	0.329289233691413	0.99964275620349	-0.411151955519278	normal
RASL11B	123	96	127	79	49	88	1.721097	1.287348	1.565096	1.10874	0.693988	1.291964	0.122422959124803	0.99964275620349	-0.533744349472996	normal
RASL11A	18	42	57	44	28	50	0.188573	0.519794	0.6621	0.552657	0.30671	0.567664	0.595161647751669	0.99964275620349	0.273844826890355	normal
BICRA	473	571	574	422	471	504	2.293573	2.632378	2.439493	2.045169	2.294342	2.560025	0.900750086826567	0.99964275620349	-0.026150917810213	normal
PHAX	532	727	1005	737	413	783	4.091135	5.336355	6.805888	5.750258	3.196154	6.364391	0.852839645321338	0.99964275620349	-0.0440413855722118	normal
RBM26	2637	2330	3659	2353	1797	2785	16.91105	14.441947	21.151842	15.648279	11.428452	19.519213	0.442454050486449	0.99964275620349	-0.138386058365486	normal
RBM27	670	709	1094	733	490	856	2.845315	2.870961	4.06771	3.124547	2.095853	3.815278	0.737411188502172	0.99964275620349	-0.0687918938916555	normal
RBM25	2329	2525	3892	2457	1900	2978	9.622635	10.085026	14.311147	10.541422	7.83811	13.618315	0.713118182607624	0.99964275620349	-0.0636016593831031	normal
RBM22	1541	1914	2368	2157	1609	1893	18.608427	22.053231	25.026199	26.136149	19.571089	23.998417	0.327058716896199	0.99964275620349	0.152055817787916	normal
RBM23	1575	2328	2933	1752	1173	2103	4.410578	21.160428	18.705406	18.450097	3.812919	15.644715	0.211739018750032	0.99964275620349	-0.257845483823253	normal
RBM20	380	542	785	529	518	654	1.443271	2.035473	2.611581	2.021075	2.678902	2.611965	0.33289141653633	0.99964275620349	0.212240111878656	normal
RBM28	1253	1414	1809	1523	1142	1484	3.131509	2.699345	3.046376	3.005172	2.059269	2.983627	0.593797335222899	0.99964275620349	0.075432669966545	normal
EPHA4	151	169	211	142	156	95	1.280625	1.111072	1.059304	1.111704	1.250155	0.788896	0.533709438183963	0.99964275620349	-0.211490457398387	normal
EPHA2	2884	2914	3935	3411	2524	4262	20.410567	19.606413	24.275969	24.155541	18.050871	31.564096	0.164481312251629	0.99964275620349	0.235444242754962	normal
EPHA1	222	219	210	167	289	219	3.598834	2.504553	2.080968	2.2721	4.606261	2.703184	0.47812566440991	0.99964275620349	0.247237227806444	normal
ZGLP1	692	555	371	527	650	470	10.487487	7.779882	4.973281	7.857582	8.349048	7.15934	0.643385096760976	0.99964275620349	0.172828343649676	normal
COL9A2	49	32	24	46	32	36	0.475091	0.293878	0.204276	0.440221	0.306288	0.366763	0.678568843305976	0.99964275620349	0.231733102707252	normal
COL9A3	287	474	559	282	286	472	3.769673	6.429071	5.623164	4.063088	4.123206	5.992688	0.579061549178364	0.99964275620349	-0.148863024770907	normal
LIMD2	160	385	231	220	129	100	1.389166	3.306845	1.991719	1.986403	1.121899	0.97624	0.159727278133707	0.99964275620349	-0.602840223875208	normal
GLB1L2	5871	5577	5091	5386	6297	4851	49.428037	44.697298	37.567668	45.825556	53.184236	43.00957	0.497393910779061	0.99964275620349	0.177679535863349	normal
ENSG00000273088	119	97	68	137	137	80	4.351546	3.408974	2.172221	5.03847	5.061018	3.094063	0.303518539769155	0.99964275620349	0.474083417356579	normal
ARL1	730	720	1150	795	487	993	6.384703	6.084403	8.786839	6.979188	4.257219	9.107044	0.92715438582256	0.99964275620349	-0.0215214163767466	normal
ARL3	679	860	1047	710	481	833	4.910152	5.941126	6.636371	5.155673	3.50864	6.33367	0.343959133645087	0.99964275620349	-0.179487423909312	normal
ARL2	5833	4526	3582	5052	7237	2996	176.12221	130.009613	94.612944	152.544237	219.27954	94.971046	0.434919910129595	0.99964275620349	0.317947275882417	normal
ARL6	131	157	165	75	111	179	0.905947	1.556612	1.134709	0.717422	1.117993	1.353247	0.697564108417296	0.99964275620349	-0.141979809298378	normal
DHFR2	54	55	146	97	48	108	0.622506	0.424303	0.916619	0.699426	0.388944	0.961888	0.656302341911834	0.99964275620349	0.202902004863476	normal
RRM2	3451	4009	5377	3534	2706	4107	31.919447	35.759077	42.096961	33.23877	25.902005	39.640372	0.383983132978022	0.99964275620349	-0.12707212952891	normal
RRM1	4467	4911	6634	5012	3651	6206	39.16143	41.426376	51.40781	44.502804	32.396895	58.814567	0.684163529656633	0.99964275620349	0.0673147053938993	normal
ZC3H12A	406	517	604	462	356	548	4.285872	5.144805	5.597071	4.836058	3.914638	6.023663	0.923717597297541	0.99964275620349	0.0174607712509549	normal
ZC3H12C	44	82	107	60	54	66	0.125202	0.226787	0.271303	0.174859	0.156459	0.200902	0.69602901531826	0.99964275620349	-0.151166420869795	normal
TSR1	4036	4200	4707	4071	3027	4674	26.477834	26.398137	27.067983	26.924155	19.934238	32.191764	0.891461597459606	0.99964275620349	0.0216840859585886	normal
TSR3	3307	3235	2886	3615	3307	2593	76.625576	72.493845	58.79389	84.668659	78.483325	63.589052	0.479425370323585	0.99964275620349	0.184247441725864	normal
TSR2	5481	6015	6049	5212	5300	5086	37.329308	39.112835	36.084896	35.630596	36.364304	36.393452	0.944766942809044	0.99964275620349	0.0130681776274327	normal
MSTRG.12659	10	32	39	53	35	44	0.200691	0.893293	0.81606	1.417889	0.989037	1.30333	0.0969574548161221	0.99964275620349	0.935528986158364	normal
TH	627	539	434	637	689	393	9.255033	7.656045	5.828788	9.326321	10.084477	6.348654	0.446756215672952	0.99964275620349	0.275379922940224	normal
MSTRG.17175	23	83	83	38	54	70	0.308894	1.084981	0.995288	0.525718	0.848897	1.009768	0.981136079354841	0.99964275620349	0.0127559845687544	normal
MLXIPL	3786	3253	3215	3311	4438	2860	32.492524	26.852179	24.554107	28.724098	38.185753	26.081346	0.427686262864349	0.99964275620349	0.23818857807616	normal
TXNL1	1028	1054	1296	1140	677	1130	4.481212	4.314015	16.319339	5.191128	3.005373	4.991662	0.847064256710929	0.99964275620349	-0.0374666046363	normal
TAPBPL	442	419	543	225	335	337	8.658843	6.93366	8.215637	4.120106	6.403088	5.92437	0.0975352969008054	0.99964275620349	-0.448595212510516	normal
MSTRG.40183	53	53	77	11	44	39	0.849222	0.773213	1.059676	0.192585	0.687243	0.638208	0.225704059383396	0.99964275620349	-0.730312734307346	normal
SRSF11	2729	3112	4544	2869	1765	3497	22.009348	23.08316	30.248902	21.175535	14.333195	28.205183	0.39579132189867	0.99964275620349	-0.178210260610375	normal
SRSF10	2259	2865	4679	3036	1859	3497	12.121752	15.175246	19.797788	14.296105	9.795241	19.181094	0.900310904189966	0.99964275620349	-0.0288334247904428	normal
MSTRG.8060	340	381	564	375	352	408	1.810461	2.25169	2.632351	2.004332	1.890036	2.285232	0.891986415753835	0.99964275620349	0.0266034607420694	normal
ZFYVE21	308	275	463	249	305	342	6.279184	5.437355	8.583963	4.560132	6.135813	7.334844	0.950053459745387	0.99964275620349	-0.0160278733816888	normal
TRAPPC2B	113	122	238	111	99	139	4.110565	4.278425	7.580536	4.032981	1.576133	4.574902	0.480886900849822	0.99964275620349	-0.221252774674386	normal
ZFYVE26	555	837	722	549	399	549	1.997653	2.491345	2.101375	1.594238	1.146323	1.864052	0.122140504261304	0.99964275620349	-0.328980599483914	normal
PIDD1	2720	2616	2475	2744	3198	2215	25.027483	22.299805	21.857126	22.868605	27.981353	20.480773	0.362993903292546	0.99964275620349	0.249474792000411	normal
MSTRG.49759	19	39	28	65	110	30	0.36621	0.724175	0.472828	1.277758	2.184297	0.606327	0.0174472182186091	0.99964275620349	1.51600218369616	up
RASA4B	226	296	169	185	236	159	1.451306	2.198932	0.650918	0.815575	1.045807	0.732751	0.842349905346062	0.99964275620349	-0.0767603544443295	normal
CRYBA2	21	25	55	55	61	14	0.6211	0.716638	1.508218	1.872488	1.874867	0.468842	0.335460875758536	0.99964275620349	0.670547318787697	normal
RWDD2A	146	174	200	149	141	222	1.071873	1.220753	1.288992	1.095217	1.041595	1.715792	0.557633550683144	0.99964275620349	0.15169456083471	normal
RWDD2B	986	1005	1329	750	877	843	8.930318	14.589753	18.003128	6.813839	8.053631	13.208791	0.268073646336621	0.99964275620349	-0.223235643203824	normal
ARL13B	188	159	262	191	86	243	1.336484	1.057283	1.712128	1.335043	0.605139	1.780565	0.819586069978423	0.99964275620349	-0.0810461424387351	normal
TICRR	1236	1280	1267	1408	1439	1149	5.404634	5.580508	5.70414	7.464629	6.401866	5.816712	0.265399899944872	0.99964275620349	0.265072155064943	normal
UBALD1	1721	1996	1873	1963	2342	1794	28.982023	32.227971	28.922718	35.225499	41.327965	33.798012	0.18757039518634	0.99964275620349	0.321942307486891	normal
UBALD2	2931	3549	3113	3408	3428	2723	56.301476	65.209929	52.391978	65.739252	66.354926	55.077799	0.440997665999262	0.99964275620349	0.182475274691556	normal
GFM1	1086	1249	1893	1115	719	1645	4.71146	5.106832	7.125535	4.795741	3.10215	12.426475	0.664312014925465	0.99964275620349	-0.109040992008004	normal
GFM2	366	568	1025	486	394	784	4.444598	6.275281	8.534039	4.451118	3.615599	7.798511	0.953965206992804	0.99964275620349	-0.0181506522133792	normal
RIPPLY3	59	52	36	20	62	47	0.771615	0.674409	0.41379	0.253225	0.82567	0.651293	0.980120851926078	0.99964275620349	-0.0152098686586934	normal
MSTRG.4038	132	99	99	119	91	105	0.854547	0.613286	0.569807	0.766541	0.583336	0.711375	0.833805317004285	0.99964275620349	0.074431112976198	normal
SLC4A7	213	251	346	236	135	252	0.729615	0.821282	1.040714	0.811169	0.464367	0.90898	0.426516970839777	0.99964275620349	-0.203264498937348	normal
SLC4A3	551	637	566	404	826	419	3.600397	3.966509	3.419792	2.646049	5.436166	2.907633	0.717317130872653	0.99964275620349	0.137643134868796	normal
SLC4A2	7499	7124	7911	7780	6798	7401	52.830835	47.72951	48.751722	53.357491	48.010128	53.675538	0.441135798962147	0.99964275620349	0.134568818176368	normal
DCTN2	3002	3861	4329	3204	3128	3535	42.444222	53.868468	61.314057	45.648915	46.664902	53.629282	0.932622143598195	0.99964275620349	0.0126003002825338	normal
DCTN3	2379	2334	2058	2205	2017	1695	78.937814	71.500857	55.994484	72.921532	67.220561	55.5958	0.914071064696467	0.99964275620349	-0.0272570570929222	normal
MSTRG.1634	82	150	119	119	229	167	0.556053	0.971367	0.707023	0.815792	2.204462	1.196328	0.0550718182929384	0.99964275620349	0.77868793368289	normal
SLC4A8	141	149	231	205	120	127	0.755419	0.787412	0.681543	1.036144	0.994795	0.31338	0.988325759065771	0.99964275620349	-0.00455916500793488	normal
DCTN4	562	750	858	583	526	622	3.78943	4.824039	5.063282	3.94388	3.570287	4.405859	0.433104978056453	0.99964275620349	-0.131868878773437	normal
DCTN5	3497	3797	3619	3134	3899	3189	9.162794	9.936264	8.221171	8.482763	9.952918	8.652715	0.686039121180187	0.99964275620349	0.0960429332658299	normal
KCMF1	843	1043	1285	965	683	1234	3.1201	3.749217	4.294959	3.582011	2.54506	4.828033	0.860372021676616	0.99964275620349	0.0336993418055359	normal
AP5B1	1479	1370	1567	1583	1403	1305	5.880013	5.198899	5.457146	6.319039	5.618863	5.450342	0.510404204042247	0.99964275620349	0.137556405625018	normal
KNTC1	771	1144	1753	1224	705	1407	5.392946	5.222481	6.651874	5.498105	3.899189	6.881465	0.818342515220273	0.99964275620349	0.0596956565068904	normal
BROX	698	855	1131	962	429	849	5.435741	6.331476	8.130794	8.965419	3.323351	7.470636	0.720234314734767	0.99964275620349	-0.0925276086473047	normal
MXRA7	615	753	1041	871	480	1046	3.931441	6.139975	5.932984	7.91322	2.862128	10.218862	0.505878000543476	0.99964275620349	0.162586004794629	normal
MXRA8	67	127	96	160	70	98	0.765003	1.383906	0.927624	1.852363	0.789773	1.163789	0.404093816512197	0.99964275620349	0.341963972838178	normal
IGSF8	227	251	240	279	172	227	2.833526	2.86432	2.546733	3.412196	2.077699	2.891112	0.775789802520586	0.99964275620349	0.0736872376577737	normal
TRAK2	375	370	453	226	277	404	1.626106	1.531788	1.72335	0.982003	1.208954	1.844265	0.380925009959786	0.99964275620349	-0.229282941774297	normal
IGSF3	130	151	175	156	146	123	0.491471	0.543085	0.58006	0.59097	0.554371	0.487083	0.725784978259344	0.99964275620349	0.0995541553921004	normal
MOB1A	2026	2348	3520	2367	1676	2652	11.48378	12.708031	17.522467	13.471381	9.818764	16.107131	0.790180033342284	0.99964275620349	-0.0467274050934808	normal
MOB1B	226	315	562	265	174	394	0.903225	1.202551	1.970656	1.063216	0.698486	1.65601	0.530176427417345	0.99964275620349	-0.203643895638738	normal
TRAK1	1209	1439	1800	960	1271	1472	6.448988	7.411316	8.341454	4.89426	7.471796	8.391258	0.775168195179156	0.99964275620349	-0.0620741700719209	normal
ILVBL	2994	2940	2682	2900	3513	2484	36.129934	34.012015	28.470243	35.092963	42.677696	31.831791	0.397646597315153	0.99964275620349	0.232048846498782	normal
ITGB1	2199	2944	4527	2766	1457	3534	12.882525	16.280663	29.430475	16.372422	8.613273	27.547389	0.610742255077096	0.99964275620349	-0.137750181086071	normal
ITGB5	1609	1819	2295	1756	1509	2175	10.059509	10.92014	12.685271	11.122621	9.504742	14.315549	0.45579582730802	0.99964275620349	0.107656644667342	normal
ITGB4	13401	15009	15030	15185	16950	14255	83.878157	74.350122	67.019266	79.351147	90.479719	75.911243	0.174973840127174	0.99964275620349	0.287593862233907	normal
ITGB7	249	291	344	243	319	367	2.820794	2.812481	3.079299	2.465597	3.227668	3.859253	0.284618601503963	0.99964275620349	0.267277611607845	normal
ITGB6	152	197	268	178	162	222	0.956175	1.119891	1.402268	1.067812	0.971235	1.392573	0.787482599463537	0.99964275620349	0.0643966195680999	normal
ITGB8	68	75	98	124	47	121	0.208383	0.220159	0.3411	0.788984	0.145315	0.39872	0.285826449663273	0.99964275620349	0.427407907171715	normal
SLC37A1	266	326	463	235	143	302	2.2583	2.457508	3.029836	1.761093	1.076224	2.501139	0.085535667725278	0.99964275620349	-0.457929716322863	normal
CFAP68	148	202	266	181	136	167	2.085586	2.453779	5.27129	4.448881	1.475288	2.902696	0.553385316322079	0.99964275620349	-0.146129818535475	normal
CFAP69	21	49	59	30	49	52	0.147702	0.330053	0.3666	0.839851	0.348536	0.385285	0.613565054827538	0.99964275620349	0.264370130341418	normal
RAN	18179	19391	25699	18068	13163	22909	241.716438	243.964125	295.941296	208.113564	167.618171	348.968852	0.738300707439408	0.99964275620349	-0.0560076643633108	normal
SHMT2	13112	16223	19046	15135	13785	17109	172.320583	205.396269	222.441972	197.761187	183.17972	238.246109	0.352099820274701	0.99964275620349	0.117761694578844	normal
SHMT1	1083	1236	1529	1275	977	1391	11.896679	13.66213	15.053858	16.472107	14.41764	16.449148	0.48201345578735	0.99964275620349	0.0998925989357777	normal
FGA	67	42	54	14	10	41	0.839262	0.496454	0.593006	0.106262	0.126272	0.538049	0.0514751283696029	0.99964275620349	-1.23638311595567	normal
EXT2	1825	2214	2562	1950	1391	2208	5.047179	5.851663	6.308152	5.497677	3.874861	6.445219	0.609851844002099	0.99964275620349	-0.0794371063036124	normal
EXT1	543	567	893	531	355	690	1.825906	1.820884	2.632184	1.794267	1.203225	2.439923	0.46610905935185	0.99964275620349	-0.16844670700537	normal
ALDH5A1	281	607	707	575	353	516	1.612747	3.972331	3.347727	3.120191	2.269743	3.167239	0.822135610433975	0.99964275620349	0.0656318791533614	normal
SPTY2D1	550	541	874	676	471	633	2.723176	2.55721	3.794086	3.361048	2.347836	3.296472	0.799068120692966	0.99964275620349	0.0502314251832087	normal
TCTA	745	950	1140	862	885	828	10.708962	13.10529	14.515608	12.451087	12.835835	12.68532	0.712463388776508	0.99964275620349	0.0708164701437733	normal
TEFM	329	525	701	353	358	506	5.656351	8.669906	10.998983	5.806092	4.893754	9.537834	0.566663055115656	0.99964275620349	-0.141564628138437	normal
CASD1	107	142	122	123	74	202	0.748741	0.955838	0.748399	0.865577	0.521462	1.4945	0.534950663139618	0.99964275620349	0.232762759998127	normal
MSTRG.30962	118	160	176	187	175	156	0.699949	0.938768	0.88548	1.02699	0.944412	1.054117	0.147140027409736	0.99964275620349	0.395042831980764	normal
MSTRG.30964	114	79	144	91	79	109	1.169146	0.767191	1.331234	0.947808	0.813567	1.440444	0.778866751083195	0.99964275620349	-0.0935006131825662	normal
RUNX3	1712	2161	2446	1802	1598	1964	11.128257	13.442377	13.930565	11.762933	10.465714	13.417595	0.724497800153006	0.99964275620349	-0.0486364085871194	normal
MSTRG.30968	456	476	556	458	354	497	3.513813	3.506064	3.751926	3.545804	2.744909	4.02444	0.928902413256194	0.99964275620349	-0.0158937370614821	normal
CEL	156	169	122	51	185	106	1.807552	1.875765	1.236919	0.588737	2.17178	1.297608	0.741701987317244	0.99964275620349	-0.17505614101866	normal
TMED5	602	707	1120	781	357	832	2.931227	3.265654	5.620231	3.9006	1.72116	4.206838	0.652198294215467	0.99964275620349	-0.127037318952732	normal
RNASEH2A	3723	3793	3562	3475	4052	3002	89.089622	86.606664	74.810151	83.395775	97.62619	75.417619	0.655230150300331	0.99964275620349	0.114277840645463	normal
TMED1	1361	1741	1608	1733	1535	1412	23.15679	28.563565	24.177121	29.675349	26.294144	25.447123	0.397296130160122	0.99964275620349	0.176386499777073	normal
RNASEH2C	6514	5575	4660	5799	7559	4409	69.892682	57.414416	44.633335	65.466843	82.012048	48.633086	0.427806030923941	0.99964275620349	0.264469695812942	normal
RNASEH2B	1888	2213	2717	1929	1771	2076	24.54302	25.191605	32.574368	24.388444	20.364279	32.183572	0.730770081893064	0.99964275620349	-0.0467784388754935	normal
RBIS	1536	1320	1698	1457	1084	1409	62.856937	51.453165	61.240019	57.978309	46.5077	61.205336	0.823095366726002	0.99964275620349	-0.0410202504298707	normal
NEIL1	1125	1089	984	1253	1187	466	9.56999	10.00176	9.926816	12.386993	10.149304	12.158299	0.881858339775131	0.99964275620349	0.0593967811016572	normal
NEIL3	146	178	292	156	106	223	1.709488	1.993847	3.034064	1.835877	1.250569	2.748589	0.613377312410595	0.99964275620349	-0.156218370887767	normal
NEIL2	588	530	432	467	549	453	6.04203	5.595659	3.886135	4.818405	5.683677	5.890493	0.780887834526835	0.99964275620349	0.084943406268505	normal
HNRNPR	4809	4727	8040	5357	3375	6343	49.215249	45.938267	70.209597	55.20137	34.487327	65.667677	0.848604713152082	0.99964275620349	-0.0408441761468728	normal
CLYBL	451	509	636	486	397	450	7.693542	9.574805	8.650335	8.33214	6.673816	6.84734	0.690105201959698	0.99964275620349	-0.0694685262028925	normal
AHI1	508	659	835	646	680	709	2.468701	3.020922	3.90803	3.851959	3.286094	3.913171	0.220438180256628	0.99964275620349	0.233846021550008	normal
MESP1	100	64	20	39	80	62	2.518859	1.543392	0.428668	0.991399	2.026612	1.627682	0.90715870954984	0.99964275620349	0.0799678951932401	normal
C1QBP	8154	9262	13044	8965	5400	11158	193.626663	209.996887	271.356145	213.673761	129.179398	278.393518	0.6829094232087	0.99964275620349	-0.0863558245021505	normal
HNRNPK	11799	13114	19527	13873	9757	15969	130.284018	125.841545	195.303925	155.463198	104.610799	171.111939	0.910455689032552	0.99964275620349	0.0190541458229666	normal
FASN	19425	19549	18781	19596	22560	17109	64.349448	62.044997	54.82545	65.436491	74.948993	60.238851	0.362848187488836	0.99964275620349	0.224325270967043	normal
HOXB13	144	173	188	245	208	201	1.312966	1.50614	1.498661	2.240012	1.913	1.921324	0.0233813191473605	0.99964275620349	0.563952345535948	normal
ENSG00000289685	54	110	174	0	56	59	0.262553	0.50825	0.740743	0	0.273477	0.29883	0.417328200685696	0.99964275620349	-1.26675526192791	normal
ADSS2	457	650	1034	541	351	769	4.947026	6.753533	9.889039	5.898942	3.934195	8.772096	0.54078625188602	0.99964275620349	-0.172464486877475	normal
ADSS1	104	59	134	109	18	75	1.744208	1.146209	2.114779	2.087648	0.248194	1.306089	0.469340439237824	0.99964275620349	-0.425501147069022	normal
RCE1	940	1438	1503	1130	1040	1312	18.642571	27.133332	26.192251	22.154818	20.929665	27.059823	0.838152175007121	0.99964275620349	0.0366841669962291	normal
UVSSA	1148	1231	1403	268	362	1115	2.551081	2.712534	2.921004	1.498897	2.042341	2.871366	0.0193999654767019	0.99964275620349	-0.989312594158071	down
PATJ	390	579	681	420	350	395	4.161241	3.630962	3.1561	2.10143	2.211578	1.924284	0.14006041577974	0.99964275620349	-0.298020988598197	normal
RAD54B	276	280	530	379	189	372	2.47778	2.412038	4.211636	3.573521	1.710559	3.706091	0.948351560822249	0.99964275620349	-0.0191239262290916	normal
RAD54L	1348	1543	1565	1568	1769	1572	12.17048	13.303222	12.379189	14.189477	15.913028	16.924508	0.113336632021798	0.99964275620349	0.33251136728749	normal
ABCB1	56	133	190	157	55	151	0.298401	0.676729	0.885008	0.839068	0.292343	0.841322	0.769334399508426	0.99964275620349	0.137498102589384	normal
ABCB7	1177	1577	2131	1154	1222	1634	7.110956	9.526097	11.320193	6.994614	9.18709	10.392665	0.688371250584864	0.99964275620349	-0.0787603904671221	normal
ABCB6	195	505	791	344	802	655	2.228328	5.493984	6.547569	3.21614	8.747146	7.006395	0.19955939184632	0.99964275620349	0.572667798683535	normal
ABCB9	802	787	686	798	755	944	3.89222	3.777112	3.169186	3.67683	4.182515	5.15199	0.224051256750291	0.99964275620349	0.282861747794975	normal
ABCB8	1840	2169	2037	2220	2379	1937	13.05161	14.86676	14.954968	16.004364	16.923863	17.587445	0.180482558287479	0.99964275620349	0.304122745061582	normal
GOLGB1	1677	2142	2399	1842	1635	1784	4.159969	5.100354	5.646889	4.592787	4.138593	4.747484	0.754042382726036	0.99964275620349	-0.0475936316581061	normal
SLF2	570	617	812	571	566	609	4.106649	3.41871	4.964652	4.442575	3.038599	4.612492	0.987592336288628	0.99964275620349	0.00273541546401296	normal
SLF1	216	236	321	237	115	313	1.073309	1.270746	1.560708	1.178012	0.575623	1.632059	0.835459659827946	0.99964275620349	-0.0664346271683925	normal
DNLZ	224	136	159	162	238	143	2.006307	1.157097	1.242157	1.444559	2.144885	1.338921	0.554826027379767	0.99964275620349	0.245528338041874	normal
PMAIP1	44	326	213	350	51	151	0.639539	4.547781	2.726036	5.129187	0.74218	2.318485	0.890709899120212	0.99964275620349	0.0946976025438403	normal
IST1	7827	9594	11677	8302	7012	9187	68.545318	78.34973	94.390426	51.417577	54.745862	100.490773	0.621974980254093	0.99964275620349	-0.0599875106795993	normal
SNRNP200	6776	7797	9797	8061	6820	8373	26.14686	28.732851	33.115008	31.222746	26.510353	33.949736	0.30630070295355	0.99964275620349	0.121976336269244	normal
GADD45B	267	347	309	412	187	370	5.394508	7.128571	5.648038	8.904444	3.891455	8.113943	0.474096239097054	0.99964275620349	0.210384847276351	normal
ZYG11B	205	330	495	427	254	355	0.698857	1.072851	1.475604	1.458279	0.872251	1.271224	0.427956304547597	0.99964275620349	0.22352975957847	normal
SPEF1	127	71	41	87	73	30	1.820498	1.010928	0.615842	1.462381	1.050859	0.509782	0.741920596180312	0.99964275620349	-0.210759661850806	normal
SPEF2	232	310	294	229	145	325	1.722276	2.366583	2.16368	1.795349	1.044071	2.913941	0.69264351058011	0.99964275620349	-0.113391574640737	normal
ZNF273	53	122	128	85	63	136	0.515529	1.530747	1.374373	1.14634	0.614265	1.917254	0.819621233399892	0.99964275620349	0.0933418324744267	normal
ZNF277	286	349	493	206	245	379	3.473275	3.901948	4.681801	2.222462	3.229315	4.282799	0.364096452283471	0.99964275620349	-0.246273968163429	normal
ZNF276	1925	1938	2228	2185	2139	1801	13.143002	12.884999	12.809646	13.970393	14.976643	13.123049	0.338529079742066	0.99964275620349	0.201005112938715	normal
ZNF275	409	461	558	199	426	350	2.255076	1.900659	2.112206	0.863275	1.85486	1.589769	0.337808676312964	0.99964275620349	-0.326581487965712	normal
ZNF274	106	237	361	180	68	281	1.043966	2.302771	3.205531	1.786292	0.657273	3.09462	0.636419551430634	0.99964275620349	-0.22592649508912	normal
ARHGEF37	21	30	44	53	48	35	0.112852	0.318196	0.215656	0.296957	0.266496	0.20532	0.123746655843892	0.99964275620349	0.753124358361818	normal
MSTRG.55389	617	625	587	582	729	534	16.614286	16.067522	13.8382	15.739463	19.777786	15.106926	0.472099745053981	0.99964275620349	0.202086427983118	normal
MSTRG.62206	71	79	96	43	71	60	1.814041	1.913877	2.136445	1.099077	1.809008	1.590886	0.472930301877643	0.99964275620349	-0.286860487930284	normal
CTXN1	399	399	292	436	537	337	8.944207	8.548827	5.725742	9.814568	12.126235	7.931736	0.208150038034871	0.99964275620349	0.441911004062442	normal
MAML2	297	406	436	323	346	384	1.15416	1.5093	1.486148	1.261387	1.357748	1.57175	0.693696950025642	0.99964275620349	0.0832570185397465	normal
MAML1	659	809	1259	836	454	814	3.179304	3.727342	5.324339	4.051732	2.207465	4.127809	0.438876688943842	0.99964275620349	-0.184584415411641	normal
HERC1	562	692	850	656	349	619	1.025415	1.215255	1.438044	1.202853	0.640519	1.199282	0.360017560270452	0.99964275620349	-0.20452156061283	normal
HERC3	52	93	123	83	89	100	0.29064	0.495593	0.60099	0.462415	0.496858	0.584716	0.486726722067066	0.99964275620349	0.248310820812647	normal
HERC2	1378	1627	2179	1407	1074	1499	10.42113	9.263775	9.08477	9.26115	4.435531	9.13436	0.188696541005318	0.99964275620349	-0.19216912810445	normal
HERC4	553	749	1023	776	420	809	3.738042	5.23857	5.386876	4.771797	2.766169	5.722188	0.892560314684515	0.99964275620349	-0.0323694487907893	normal
HERC6	190	142	231	161	219	212	1.393937	0.989458	1.481259	1.17935	1.615204	1.628108	0.379927650993296	0.99964275620349	0.272327039851715	normal
C17orf58	372	303	466	503	149	516	7.85024	4.360008	6.61383	10.185091	1.967368	9.374511	0.678200884750074	0.99964275620349	0.160496806938528	normal
SLCO2B1	84	85	139	26	33	97	0.527435	0.60077	0.768227	0.163865	0.21041	0.770384	0.113924324697676	0.99964275620349	-0.82026494600695	normal
PRR36	376	452	395	366	574	281	2.331151	2.802055	2.149947	2.282776	3.59324	1.830646	0.551367124142793	0.99964275620349	0.219168857252376	normal
MKNK2	3084	3617	4022	3417	2852	3844	28.014748	27.49141	28.328504	27.84305	23.228068	32.3946	0.489369147616474	0.99964275620349	0.0909026068558275	normal
LCLAT1	704	604	852	632	342	812	3.861737	3.179667	4.091293	3.520313	1.887524	4.691509	0.623163292005395	0.99964275620349	-0.133626560460622	normal
MKNK1	524	622	832	492	462	698	6.416691	7.25193	8.771098	5.866024	5.764432	8.052848	0.712745349698188	0.99964275620349	-0.0716529414793666	normal
ADRA2C	1940	2269	2094	2005	1942	1984	25.73806	29.895156	26.177454	26.080759	25.351444	28.613715	0.646116763476109	0.99964275620349	0.0884637670600253	normal
BEAN1	36	27	57	13	20	34	0.372569	0.241441	0.473225	0.120953	0.188441	0.336679	0.268878656838841	0.99964275620349	-0.647434715477785	normal
AAR2	2492	2507	2694	2737	2119	2319	25.722589	23.349891	22.944324	29.561148	19.387747	24.460456	0.705048243906781	0.99964275620349	0.0689749583374581	normal
OSBP2	235	237	328	273	145	266	1.576639	1.521467	2.352309	1.922426	0.948018	2.063611	0.813704090719677	0.99964275620349	-0.0614016734596842	normal
LRP3	2585	2193	1787	2520	3179	1992	17.68219	14.322127	10.705613	17.298901	21.906116	14.315149	0.225447145530979	0.99964275620349	0.400895186763685	normal
LRP1	234	317	302	352	357	279	0.497913	0.56167	0.537742	0.655768	0.667685	0.543959	0.122148474272047	0.99964275620349	0.414178981166751	normal
LRP6	1024	1387	1960	1104	890	1396	2.772697	3.658154	4.647279	3.012726	2.426067	3.968926	0.386039042039514	0.99964275620349	-0.168126040216776	normal
LRP4	416	552	689	396	303	579	1.412837	1.792005	2.053424	1.351317	1.03849	2.067802	0.389646981653464	0.99964275620349	-0.198913289860776	normal
LRP5	6650	8241	11328	8001	5886	9259	47.355709	55.759678	69.793509	54.784548	56.349804	69.552679	0.956494393922798	0.99964275620349	0.00875477524149074	normal
LRP8	1143	1199	1429	1342	1154	811	5.861471	8.133307	6.130194	6.213203	4.684477	7.29495	0.957650792131558	0.99964275620349	0.0138008858981152	normal
HLA-DOB	98	106	79	73	107	74	1.901643	2.099339	1.388334	1.413004	2.086891	1.618123	0.948473618984533	0.99964275620349	0.0270888126691949	normal
MSTRG.26139	27	58	66	33	61	73	0.695443	1.403835	1.25272	0.852409	1.259285	1.606638	0.458674958764215	0.99964275620349	0.374752783166793	normal
STIM1	874	1154	1491	844	728	1018	5.673852	7.660147	9.155294	5.660477	5.532294	7.505774	0.140989956355091	0.99964275620349	-0.246839992498245	normal
STIM2	603	696	905	616	452	694	13.509468	15.234683	14.823247	10.418127	12.057512	12.352178	0.399971323044571	0.99964275620349	-0.142885305095488	normal
ANTXR1	130	216	364	229	150	176	1.091606	1.421127	1.953388	1.569235	1.113565	1.130126	0.718485865202398	0.99964275620349	-0.119315391391543	normal
ANTXR2	38	62	55	50	26	44	0.123767	0.192474	0.156057	0.163935	0.086062	0.149051	0.647148422102106	0.99964275620349	-0.20419412496275	normal
MAP7	837	951	1509	920	512	1153	5.234591	5.604243	9.748152	5.683578	3.151905	8.934224	0.493455465763113	0.99964275620349	-0.17536227881055	normal
MAP4	3096	3777	4423	3220	3410	3742	9.589563	25.762216	26.09208	10.376629	10.998535	13.260604	0.639305069599938	0.99964275620349	0.0744208539205433	normal
C8G	70	50	39	109	66	21	3.59367	2.800788	1.143396	5.340029	3.203185	1.290839	0.492796068167584	0.99964275620349	0.451323150673109	normal
TEAD3	145	222	262	210	219	226	1.344452	1.960768	2.131924	1.951839	2.045156	2.205986	0.283454172839458	0.99964275620349	0.272113508580153	normal
TEAD2	222	290	327	203	274	254	2.773793	3.436544	3.299771	2.308789	3.139432	3.08587	0.96318278442377	0.99964275620349	0.012266365357041	normal
TEAD1	2469	2751	3944	2838	2092	2980	7.277587	7.747169	10.181987	8.398332	6.212569	9.228923	0.879687485747229	0.99964275620349	-0.0227136489624035	normal
TEAD4	4435	4513	4261	4097	5300	3802	74.628368	71.794194	63.091698	68.738046	89.605805	68.144045	0.472159263887212	0.99964275620349	0.191301221295522	normal
PTPN22	5	54	63	45	27	68	0.032839	0.396681	0.421817	0.341947	0.208112	0.54802	0.570144844603643	0.99964275620349	0.430035104262406	normal
PTPN23	2074	2178	2287	2207	2569	1860	13.820712	13.518768	11.133785	15.106497	13.923208	11.078116	0.369251614642822	0.99964275620349	0.221450443919552	normal
PTPN21	225	257	398	190	114	254	0.968595	1.056589	1.499732	0.818354	0.494826	1.148528	0.096682469760162	0.99964275620349	-0.481147216208234	normal
PLEKHF1	394	333	261	342	311	260	6.474386	5.227297	3.791795	5.585768	5.134163	4.450984	0.919053136898443	0.99964275620349	0.033927209007427	normal
PLEKHF2	193	267	453	189	173	406	1.880869	2.209879	3.68247	1.64442	1.51076	3.919939	0.880641615291535	0.99964275620349	-0.0534863651191767	normal
SERPINI1	132	153	308	107	88	218	2.564623	2.655718	4.727634	1.815098	2.437475	4.124296	0.405248273641319	0.99964275620349	-0.324923049842418	normal
MTPN	2631	3154	4348	2927	2054	3607	19.310593	22.103884	27.952175	21.56168	15.186413	27.813784	0.747288837609383	0.99964275620349	-0.0582509237605982	normal
EPHA10	168	407	335	209	240	272	0.847366	1.981146	1.658953	1.239324	1.355216	1.606675	0.700368454171473	0.99964275620349	-0.126633930528278	normal
EBPL	952	914	1099	919	596	1111	34.297907	28.931834	30.609784	26.53202	17.03274	37.927258	0.898524378102844	0.99964275620349	-0.0268608905319246	normal
YY1AP1	3494	3532	3948	2939	2806	3347	32.905339	34.092262	33.287222	31.962621	26.792718	36.938737	0.539473208698857	0.99964275620349	-0.0982548271807058	normal
TOM1L2	1070	1229	1231	1114	1265	1102	5.175456	5.955334	5.332131	5.798848	6.863671	5.712833	0.427617490647527	0.99964275620349	0.172921127269903	normal
TOM1L1	352	272	469	456	215	476	4.377092	3.777576	5.768956	5.915659	2.779126	6.761818	0.459610785042905	0.99964275620349	0.222968399568242	normal
C14orf28	64	81	62	41	25	48	0.601268	0.726471	0.512155	0.581666	0.234099	0.467702	0.0926508274356594	0.99964275620349	-0.72419292258735	normal
ANKMY1	493	485	537	442	646	487	5.161189	3.858479	4.894984	3.80284	7.126669	4.38223	0.359286748143614	0.99964275620349	0.259253594810556	normal
MPST	7176	5920	5072	7255	8686	4964	146.677811	115.931717	89.976447	149.371876	178.658455	106.053051	0.259630024412493	0.99964275620349	0.378901045230506	normal
MYCBP2	972	1368	2147	1201	818	1631	1.715278	2.134895	10.027412	1.912995	1.30727	2.811677	0.687614404734434	0.99964275620349	-0.100984307501815	normal
HK2	783	1207	1677	976	748	1288	3.861907	5.685022	7.244995	4.832889	3.71617	6.674774	0.714676459519485	0.99964275620349	-0.083696015763352	normal
HK1	2990	3467	3663	3225	3482	3339	23.123223	25.509605	24.720501	22.472214	24.808979	27.16652	0.322627033855649	0.99964275620349	0.181813939375918	normal
TBX2	980	1094	1028	989	1010	1040	7.922815	8.43934	7.27766	8.024528	8.22376	8.833585	0.474669088534052	0.99964275620349	0.145517783971191	normal
TBX3	155	180	237	123	97	194	0.908225	1.002954	1.215229	0.720084	0.569287	1.19016	0.307055742370933	0.99964275620349	-0.296082524918986	normal
MSRA	607	692	673	599	548	557	11.166074	12.233743	10.792858	11.118988	10.13105	10.933627	0.87077757195908	0.99964275620349	-0.0330029765078142	normal
MSTRG.39597	50	63	127	91	35	65	1.068104	1.307244	2.545699	2.189976	0.790592	1.473295	0.795392416315217	0.99964275620349	-0.120084008134254	normal
SUPT4H1	2538	2739	3187	2828	2375	2587	49.343926	53.128986	54.43101	54.77376	49.611298	52.54396	0.673189263428783	0.99964275620349	0.06394212464868	normal
KBTBD11-OT1	241	388	0	298	415	438	1.081582	1.663428	0	1.342565	1.879066	2.11766	0.612305839271585	0.99964275620349	0.951189731553174	normal
DUS4L-BCAP29	239	227	454	322	390	374	0.930609	0.88908	1.629646	1.314581	1.603455	1.597496	0.0922657464557745	0.99964275620349	0.475750923135274	normal
EED	742	923	1391	987	761	1188	10.612136	13.105058	18.667605	15.208836	11.292138	18.779731	0.468568414869873	0.99964275620349	0.140223274247337	normal
MAPKAPK5	791	821	1438	1072	526	1216	3.547016	3.664519	4.837274	4.278822	3.016771	5.497627	0.828206665434889	0.99964275620349	0.0598875778228938	normal
MAPKAPK3	2502	2705	2648	2353	2386	2485	27.581151	28.429017	25.691185	25.813732	26.285632	28.975014	0.773266159031061	0.99964275620349	0.0544185756913855	normal
MAPKAPK2	2054	2046	2353	2600	1883	2225	18.579303	17.628508	18.639719	23.726588	17.061582	21.128001	0.191480233489553	0.99964275620349	0.225755351294101	normal
PDHX	1269	1179	1786	1192	911	1550	16.523802	13.786028	18.687983	15.155601	10.661971	19.695203	0.834616094306042	0.99964275620349	-0.0404296302509169	normal
SAMD1	3790	4015	3810	3808	4222	3567	47.902431	48.460972	42.182701	48.311211	53.769989	47.372108	0.423461774424195	0.99964275620349	0.181475174790322	normal
PDHB	1161	1340	2061	1459	862	1656	21.798395	23.60145	33.187338	26.919377	16.080784	32.012512	0.941143141607288	0.99964275620349	-0.0162881688073008	normal
SAMD8	369	388	600	460	299	449	1.479621	1.483269	2.111354	1.849001	1.207733	1.89174	0.923899437097388	0.99964275620349	0.0201072086071473	normal
SAMD9	133	139	126	43	26	85	0.539109	0.542324	0.448866	0.175709	0.106239	0.36138	0.00440877919161169	0.99964275620349	-1.26001750656508	down
C18orf21	278	276	361	391	323	311	7.916702	7.470455	9.018573	11.182988	9.829765	9.425069	0.113482366020046	0.99964275620349	0.356316205614451	normal
SBSPON	108	84	87	106	75	92	0.807128	0.595216	0.56977	0.798036	0.562939	0.718477	0.753386348365123	0.99964275620349	0.112368298546495	normal
ENSG00000267645	368	383	110	0	76	539	6.384875	6.345623	1.668084	0	1.328954	9.83627	0.803851759584427	0.99964275620349	-0.496600531320939	normal
ENSG00000258790	1479	2587	721	20	0	631	10.639618	17.774752	4.541607	0.137534	0	4.768244	0.175576475438642	0.99964275620349	-2.90658740097346	normal
LRRC14	1664	2044	2259	1784	1558	2044	11.144486	13.563525	15.904573	12.336846	9.721892	15.696404	0.815051238808631	0.99964275620349	0.0325398636137105	normal
FAM111B	602	897	1433	802	567	1145	4.76139	6.86145	9.994469	6.668968	4.693648	9.698358	0.941046096868789	0.99964275620349	-0.0200936030378674	normal
FAM111A	1141	1692	2156	1216	1253	1378	5.115687	11.891851	12.900221	5.473418	5.659842	10.111439	0.419228489415687	0.99964275620349	-0.157507385121885	normal
FAHD2B	1050	1026	1012	1254	1060	966	20.351248	19.52807	18.115026	24.836768	21.095999	20.49356	0.266819479803778	0.99964275620349	0.25758198605434	normal
FAHD2A	1321	1310	1297	1593	1488	1186	14.504718	14.766379	11.651172	17.608321	8.93694	13.888012	0.221158565913568	0.99964275620349	0.299855537044624	normal
DROSHA	3113	3179	4195	3140	2853	3307	15.952278	16.697579	20.637084	17.121853	14.731981	18.725082	0.90981493155229	0.99964275620349	0.01585029351874	normal
CCDC107	205	203	224	134	141	176	4.926052	4.632729	4.61288	3.08578	3.24745	4.351457	0.220020105080834	0.99964275620349	-0.31610645395689	normal
CCDC106	99	150	101	65	75	83	1.772251	1.959398	1.209393	1.066387	0.998722	2.177439	0.193114372177613	0.99964275620349	-0.481093203694444	normal
MSTRG.45244	84	94	151	76	109	95	0.587568	0.573482	0.909304	0.488079	0.70305	0.679419	0.998394085445649	0.999744796586704	0.000713927602980946	normal
SANBR	351	335	414	327	280	297	2.668266	2.34963	2.947639	2.421464	2.334351	2.619077	0.629597936067888	0.99964275620349	-0.101835885549009	normal
CHRNA5	372	364	503	453	194	430	2.844986	2.896633	3.458371	3.480258	1.493169	3.463673	0.86064008574426	0.99964275620349	-0.0508238179518837	normal
ENSG00000258653	1519	77	489	1881	1138	112	11.409169	0.54667	3.216376	14.182614	8.613409	0.877719	0.623015525424889	0.99964275620349	0.685597216573601	normal
XBP1	1430	2400	3138	2200	1444	2762	21.453985	34.388808	41.227455	33.133809	21.833295	43.582856	0.766860984503029	0.99964275620349	0.0719686965580287	normal
PEF1	3548	3497	3121	3377	3478	2890	61.105363	57.485474	47.081598	58.4499	60.23499	52.211171	0.652790267225443	0.99964275620349	0.111168167153623	normal
MSTRG.740	290	304	263	182	276	247	1.581373	1.583292	1.25778	0.996826	1.517568	1.416994	0.747370332372696	0.99964275620349	-0.102413887089667	normal
AP5Z1	4100	4044	3732	3884	4102	3102	22.996485	21.155326	19.161441	20.658778	21.603429	18.525825	0.752102876056651	0.99964275620349	0.0809400842064748	normal
SPATA2	912	1048	1142	703	764	857	6.261307	6.87052	6.862351	4.835401	5.279994	6.177269	0.207235772755219	0.99964275620349	-0.230592683840758	normal
SPATA7	151	173	248	119	92	131	2.086944	1.984487	2.636937	1.440067	1.107334	1.929404	0.0298311341237506	0.99964275620349	-0.549949447466742	normal
FGFR1OP2	950	1128	1680	959	734	1279	13.104079	13.338087	16.293867	10.975235	8.806905	14.16681	0.456801069601364	0.99964275620349	-0.150295024981653	normal
ENSG00000280537	0	41	29	54	96	0	0	0.394136	0.255721	0.539317	0.973816	0	0.55851565454231	0.99964275620349	1.47918766419643	normal
LAPTM5	289	281	236	350	214	235	3.670016	3.410427	2.626968	4.4701	2.742154	3.140103	0.672417238112497	0.99964275620349	0.130787534788439	normal
ARFRP1	5800	5341	4074	5873	7574	4236	86.648936	74.10004	55.577	75.524682	115.69914	65.860889	0.246945814806915	0.99964275620349	0.396603998143175	normal
KDM2A	2115	2788	3632	2411	2079	2876	8.633727	10.274177	12.516568	9.604459	9.172847	12.200808	0.919339176756635	0.99964275620349	-0.0157367446201808	normal
KDM2B	581	762	996	678	763	869	3.755114	4.311451	4.8452	5.530764	4.416405	5.240635	0.33404577187735	0.99964275620349	0.192698066854699	normal
MSTRG.54283	123	106	142	67	142	58	1.349965	1.079717	1.766559	0.714135	1.8051	0.752106	0.637697828209333	0.99964275620349	-0.227648317677699	normal
MSTRG.54280	63	68	58	47	68	51	1.313056	1.338597	1.058534	0.963078	1.415896	1.099175	0.998907999085376	0.999744796586704	0.000596632374687549	normal
PPHLN1	1110	1275	1688	1164	650	1539	14.443622	17.097682	18.620106	16.024941	7.427345	21.807102	0.618442056827742	0.99964275620349	-0.123329016367277	normal
SIRPA	603	588	765	768	599	581	3.866869	3.393807	4.317602	4.672886	3.650223	3.910808	0.382209299026294	0.99964275620349	0.183365343543453	normal
MSTRG.50100	248	340	344	252	203	348	2.895918	4.211032	3.743969	2.954421	2.325	4.847298	0.838196983500526	0.99964275620349	-0.0481192207123846	normal
TRAPPC9	1187	1233	1192	1011	1100	1027	4.951091	5.003946	7.479241	4.210394	4.436113	7.626317	0.911020094278359	0.99964275620349	-0.0246932419525554	normal
TRAPPC8	108	170	279	172	9	195	0.476807	0.721592	1.087804	0.766147	0.039296	0.910473	0.561155917350162	0.99964275620349	-0.423528615320144	normal
TRAPPC3	2196	2185	2470	2341	1719	2257	46.700047	42.408069	45.07826	48.560726	34.637402	48.145333	0.774785921172753	0.99964275620349	0.0466376660638479	normal
TRAPPC2	619	878	1043	692	491	926	6.326531	8.336248	9.187109	7.292987	4.822325	9.599757	0.670264062493556	0.99964275620349	-0.0926036866935035	normal
TRAPPC5	2350	2148	1544	2452	3104	1379	31.822939	59.769364	14.753511	32.748539	94.737061	14.797566	0.327560106454724	0.99964275620349	0.382494560075465	normal
TRAPPC4	2518	2745	2882	2113	2121	2541	54.73767	57.916221	56.300899	48.147292	45.302173	60.36007	0.585201054195966	0.99964275620349	-0.0914636996851261	normal
ATL1	196	122	300	121	67	174	1.025885	0.773452	1.372456	0.968908	0.698098	1.012068	0.126692722144296	0.99964275620349	-0.607144919447186	normal
MSTRG.34322	145	206	194	108	193	124	1.424446	2.137237	1.702273	1.130308	1.98816	1.267239	0.726372828832148	0.99964275620349	-0.131398268392013	normal
MTCP1	49	46	43	11	13	32	0.611646	0.551118	0.469079	0.132287	0.156565	0.424227	0.0473018212414503	0.99964275620349	-1.17894129462464	down
PSMG4	1041	1005	890	1225	1112	924	25.291638	23.708037	16.826097	27.358617	33.139814	21.459854	0.22677577087486	0.99964275620349	0.318358443052424	normal
PSMG1	2280	2215	2701	2363	1890	2425	40.230313	37.432529	42.049178	42.108126	30.132248	44.073683	0.67303872545259	0.99964275620349	0.0632652974448168	normal
PSMG2	1453	1814	2169	1908	1107	1969	37.773631	44.86462	48.750364	49.986692	29.391596	53.810368	0.826338697549397	0.99964275620349	0.0426881864636452	normal
PSMG3	5725	5196	4427	5877	5775	4303	120.311066	101.777358	79.82385	125.27215	115.479324	91.103966	0.432974866382058	0.99964275620349	0.221803999646859	normal
FOXM1	10910	11780	11936	10533	11442	9777	86.105633	88.685774	82.420012	82.635589	90.40533	81.26979	0.758312237192069	0.99964275620349	0.064541026922545	normal
GDAP2	204	317	377	314	187	386	1.104381	1.636713	1.938231	1.828553	0.971789	2.008379	0.562923624364903	0.99964275620349	0.158150643722309	normal
GDAP1	326	476	447	378	293	330	2.580221	3.640224	3.011937	2.948285	2.292282	2.700645	0.536552047518153	0.99964275620349	-0.135738585470034	normal
FAHD1	489	522	657	615	408	522	7.909745	8.027643	9.317194	10.014496	6.66936	8.84558	0.721606575180757	0.99964275620349	0.0677150421058128	normal
MSTRG.36874	91	125	98	191	110	120	1.533848	2.336908	1.412826	2.955705	1.478523	2.348894	0.0959670494079357	0.99964275620349	0.585358387933572	normal
MSTRG.36876	208	145	103	145	225	111	13.876732	9.355212	6.218319	9.989894	15.648785	7.75632	0.618139200016718	0.99964275620349	0.242399020419811	normal
TUG1	3166	4215	5150	3350	3696	3659	12.383234	15.739648	17.141505	15.799916	13.873256	14.635806	0.941422149402233	0.99964275620349	-0.0133896367710045	normal
ILDR2	89	138	142	83	136	141	0.183748	0.2849	0.282072	0.64539	0.282834	0.34087	0.623571287819492	0.99964275620349	0.175732714007655	normal
GLTP	754	880	1006	765	712	828	8.693532	9.68987	10.162283	8.854673	8.271793	10.030322	0.952931847879238	0.99964275620349	-0.00923614436432931	normal
CFAP20DC	75	75	96	103	45	83	0.623354	0.585437	0.709093	0.823555	0.374549	0.71049	0.861951088841853	0.99964275620349	0.0657956486545649	normal
NADSYN1	4305	4486	4613	4046	3834	3932	55.575755	55.607205	51.084733	52.236709	52.723857	50.415814	0.971022103730624	0.99964275620349	-0.00655547292887417	normal
UBTF	3792	3615	4038	3717	3509	3634	22.739983	21.034392	21.303745	21.849998	19.752347	23.199663	0.582682679909798	0.99964275620349	0.0997770981016415	normal
CDCA2	979	1120	1472	958	789	961	7.618739	8.516026	10.142794	7.657588	6.18951	8.022659	0.156779163685383	0.99964275620349	-0.20638226623983	normal
CDCA3	2983	3270	3844	3082	2534	2901	61.708353	64.174621	64.156155	59.433199	50.126568	61.734691	0.655799345048301	0.99964275620349	-0.0625804665877566	normal
CDCA7	838	1060	1594	1154	587	1452	5.943347	12.197898	14.161182	9.017112	4.380144	15.137567	0.87261094159599	0.99964275620349	0.0441338497352947	normal
CDCA4	935	1314	1275	1183	1001	1270	10.597702	14.21951	12.660547	13.459807	11.435866	15.132255	0.373517213311868	0.99964275620349	0.150924208010062	normal
CDCA5	7204	7084	6966	6732	8096	5813	81.388751	76.151655	68.839812	75.94288	92.206712	68.644749	0.565030179806692	0.99964275620349	0.148823882376065	normal
NDUFA4L2	33	152	126	113	215	132	0.928964	4.158207	2.980062	2.983764	5.244449	3.955482	0.118433700390282	0.99964275620349	0.844755390412186	normal
MUC1	5272	3873	3291	4524	6343	2918	102.499943	64.160521	46.097704	72.623908	115.824765	58.108408	0.398801623650472	0.99964275620349	0.329639375842685	normal
MSTRG.60819	88	67	76	120	112	97	0.801159	0.622505	0.545498	1.247892	0.92369	0.936489	0.0614540553357817	0.99964275620349	0.679991660262031	normal
RSF1	473	642	1085	572	400	851	5.230354	4.235069	6.338683	4.342651	2.000396	5.204089	0.79576655919911	0.99964275620349	-0.0730244287287096	normal
SPRED1	419	560	882	502	502	846	1.772798	2.053871	2.966092	1.921392	1.964675	3.474731	0.449094360220503	0.99964275620349	0.197315183497442	normal
SPRED2	655	954	1343	733	527	1023	5.017887	6.062437	7.446829	4.825113	3.2554	7.769928	0.458079822915556	0.99964275620349	-0.179731187315031	normal
SPRED3	23	18	40	74	61	36	0.585593	0.092353	0.196249	0.423682	0.35428	0.215422	0.0141800471857896	0.99964275620349	1.31571598626655	up
RELT	523	855	921	564	624	786	5.450485	6.673767	6.60624	4.647394	5.12746	6.756609	0.939697051193219	0.99964275620349	-0.0170465508883666	normal
RELB	130	213	121	163	139	143	1.593985	2.500089	1.829012	2.001139	1.714411	1.845416	0.777131944675522	0.99964275620349	0.100646565216471	normal
RELA	2085	2905	3323	2221	1936	2807	22.402629	30.26543	31.036486	23.793006	20.54306	31.843375	0.672050637732245	0.99964275620349	-0.0686129005077274	normal
HDGF	17368	19545	20433	18130	19082	16448	209.149604	226.768786	217.292529	219.720437	229.896463	209.771178	0.621122945667694	0.99964275620349	0.0982733494092579	normal
CRISPLD2	129	81	126	86	138	84	0.78098	0.465856	0.666449	0.521914	0.841053	0.529285	0.846639901899721	0.99964275620349	0.0829520772593476	normal
UBE2R2	2838	3390	3888	2727	2386	3171	17.59586	20.065823	21.116354	16.97056	14.903421	20.659012	0.413715749796941	0.99964275620349	-0.107383815063855	normal
KLK1	370	388	414	474	430	247	10.875922	11.379803	11.067031	15.012419	13.722457	8.155973	0.590249852660496	0.99964275620349	0.176666807017259	normal
KLK3	53	104	75	47	87	111	0.923193	1.97699	1.325567	1.013879	1.456008	2.186933	0.56580457501558	0.99964275620349	0.266368834783081	normal
KLK6	1889	2422	2178	2144	2063	1873	34.585682	44.055859	35.90769	39.944083	39.828622	36.05029	0.659706611624755	0.99964275620349	0.092312155277612	normal
ZNF841	151	145	237	153	136	142	1.075279	0.984835	1.478578	1.099031	0.975247	1.082841	0.707075788426473	0.99964275620349	-0.100038759711443	normal
ZNF846	66	40	57	81	10	53	1.086007	0.358654	0.473346	1.539324	0.208204	0.870463	0.893545211371987	0.99964275620349	-0.090332676501695	normal
RHBDL1	92	105	129	95	157	111	1.747328	1.782456	1.999369	1.680487	2.80839	2.232243	0.299500021914354	0.99964275620349	0.38208837721216	normal
COPS8	1036	1166	1632	1148	879	1443	8.360261	9.071514	12.155656	9.302734	7.150569	12.747512	0.829432518573514	0.99964275620349	0.0377864068193922	normal
COPS9	2855	2588	2211	2940	3110	1609	187.603265	161.874749	127.613228	194.084211	204.809896	110.566287	0.594147387552463	0.99964275620349	0.184251331893154	normal
COPS2	764	933	1541	882	530	1217	3.303469	3.826331	9.02328	7.601821	2.653624	7.062969	0.665650045205118	0.99964275620349	-0.116538605355278	normal
COPS3	1963	2523	2956	2172	1368	2481	30.509313	36.98489	41.466591	33.46274	21.14538	43.706423	0.463877816975435	0.99964275620349	-0.13754006068631	normal
COPS6	4745	4889	4745	4511	4656	4319	95.306999	93.583193	84.089602	91.511281	95.176284	91.564211	0.685584857925916	0.99964275620349	0.0845725723568809	normal
COPS4	629	912	1131	716	634	934	10.545504	14.552384	16.430358	12.063559	10.726982	16.036103	0.874039832318827	0.99964275620349	-0.030667596774134	normal
COPS5	2116	1774	2307	1974	1570	2172	46.327026	36.924768	44.163313	43.008486	33.988467	49.377595	0.806730385472819	0.99964275620349	0.0445777045683028	normal
ZNF592	2034	2283	2239	1815	2306	1861	7.174878	7.695693	6.92136	6.431841	7.87657	6.678165	0.787605819394346	0.99964275620349	0.0641899039294037	normal
ZNF593	5354	3517	2301	4606	6791	2510	231.811663	145.589372	87.14864	200.222969	296.984177	114.170475	0.306055582024772	0.99964275620349	0.480610013355675	normal
ZNF596	37	73	82	70	26	70	0.598671	0.965347	0.936443	0.692554	0.258826	1.166211	0.937829889511512	0.99964275620349	-0.0375612302125797	normal
MDGA1	59	64	65	45	76	62	0.153875	0.243774	0.189305	0.116863	0.19868	0.191496	0.705661884283952	0.99964275620349	0.161365511953869	normal
MSTRG.20211	1405	1482	1989	1436	1085	1616	19.843396	20.498413	25.286044	20.797924	15.925473	24.858084	0.69340710177813	0.99964275620349	-0.0592768391286099	normal
ZNF595	142	117	218	67	30	144	1.371913	1.111464	1.868256	0.752344	0.2876	1.457446	0.0838843663154435	0.99964275620349	-0.850364055485254	normal
ZNF598	2278	2436	2458	2591	2279	2547	18.803853	19.212875	17.834038	21.557608	18.940009	22.209899	0.202618538148724	0.99964275620349	0.219043158132082	normal
RCC1L	4618	4719	4305	4453	4529	3962	55.548103	54.203609	45.353484	53.729974	54.851757	50.028521	0.668457196782505	0.99964275620349	0.0981383257955101	normal
FDFT1	4131	5482	6644	4496	3230	5169	56.488742	73.517481	80.550316	62.076474	44.927467	74.960879	0.339613245798187	0.99964275620349	-0.153322885381136	normal
FAM135A	96	104	178	56	125	149	0.428226	0.44108	0.753988	0.400378	0.595805	0.969198	0.941722393996233	0.99964275620349	0.0317447346952181	normal
SHLD1	193	238	299	206	164	167	7.259296	7.546479	7.933646	6.56319	5.478051	5.371737	0.30950735271364	0.99964275620349	-0.242665116870212	normal
IGF2	115	176	141	297	225	103	0.569995	1.045211	0.753112	1.482122	1.126538	0.54219	0.093928486983904	0.99964275620349	0.739389796552653	normal
MSTRG.31427	430	622	785	631	458	623	1.660895	3.241515	3.751441	2.075414	2.981071	2.569167	0.621305039428014	0.99964275620349	0.0961089805556059	normal
MSTRG.60108	1521	1635	1855	1381	1427	1879	5.095654	5.54069	5.147125	4.49813	5.347501	6.848146	0.651286910088812	0.99964275620349	0.0788435854104622	normal
ATP5F1D	16045	11554	8358	14802	20828	8369	476.682632	339.570234	226.621967	458.642436	640.421036	268.245271	0.279333947910725	0.99964275620349	0.464623530152856	normal
ATP5F1E	12408	9896	9057	10962	10123	7611	98.476939	76.050162	63.649713	86.326398	80.092323	63.56549	0.91627528670128	0.99964275620349	0.0307846856023499	normal
MSTRG.60100	30	35	37	0	77	46	0.574356	0.63068	0.620851	0	1.371336	0.973397	0.630842387498946	0.99964275620349	0.534768279621183	normal
ATP5F1A	11756	12135	14540	12545	8503	12007	56.647076	55.878466	171.491102	60.67678	41.275898	60.79242	0.737572737187774	0.99964275620349	-0.0508979694842599	normal
ATP5F1B	34405	41849	48394	33968	32166	40942	546.02882	639.931934	677.01198	544.072446	517.693249	684.824821	0.805557356965242	0.99964275620349	-0.0327846489088835	normal
CYP27A1	208	293	319	286	291	275	3.035676	4.085608	4.086351	4.20248	4.282912	4.224793	0.265530706284174	0.99964275620349	0.261354738053812	normal
DDRGK1	4539	4724	4204	4287	4987	3753	98.624906	97.95203	79.84619	93.281283	109.396079	85.425969	0.597612891474288	0.99964275620349	0.136164405647215	normal
FBXL20	109	272	243	197	91	223	0.315941	0.698106	0.584993	0.53048	0.245735	0.625712	0.762717073456749	0.99964275620349	-0.118460335613856	normal
SSB	4472	4607	7471	5389	3611	6347	75.210019	74.031471	110.12924	91.001991	61.205479	111.816147	0.701576588019032	0.99964275620349	0.0747542933590898	normal
ZNF337	635	777	812	592	683	760	4.199071	4.931385	4.661878	3.890708	4.502246	5.737287	0.764246251153798	0.99964275620349	0.0603852069207069	normal
ZNF335	2054	2365	2315	2022	1965	2129	12.805796	14.098846	12.655699	12.667871	12.366879	13.928212	0.828318576320737	0.99964275620349	0.0381528879942832	normal
ZNF333	91	156	439	184	120	96	1.221896	1.894859	3.348758	2.083988	1.599319	1.221596	0.331505298761609	0.99964275620349	-0.47876745118107	normal
ZNF330	208	278	353	260	155	353	3.047187	3.950026	4.547969	3.914009	2.277765	5.430321	0.887339132349797	0.99964275620349	0.0400271054343893	normal
FAM168A	996	1384	1917	957	826	1303	3.78609	5.067009	6.432107	3.651827	3.322041	5.208487	0.168784140031378	0.99964275620349	-0.278535463032615	normal
NSL1	427	573	790	672	295	663	1.370671	1.29404	1.729115	1.573408	0.627813	1.774692	0.893942365384543	0.99964275620349	0.0379610907237426	normal
TEX10	911	1011	1319	1053	743	1205	7.787099	8.19916	9.865985	9.155746	6.449345	10.789159	0.707597552890803	0.99964275620349	0.0631507086912906	normal
THYN1	3944	4178	4024	3448	3451	3462	102.444743	100.15983	94.836849	92.002415	85.615953	94.529823	0.777291085970131	0.99964275620349	-0.0553846135483939	normal
PABIR2	2118	2434	3559	2534	1738	2968	13.75673	15.264419	19.991514	17.41343	11.692873	20.2161	0.912542477991902	0.99964275620349	0.0199901645341754	normal
PABIR3	82	75	77	51	80	91	0.98108	0.811873	0.777214	0.611186	0.92736	1.091591	0.815441141999087	0.99964275620349	0.0943296659244826	normal
UGDH	617	728	1015	827	438	866	5.837909	6.349123	8.346658	7.844004	4.211154	8.371946	0.915288973463803	0.99964275620349	0.0249014530342237	normal
SNRNP40	1684	2125	2435	1768	1779	2213	30.755941	38.945084	40.734145	35.19362	35.988377	43.102149	0.636724702743915	0.99964275620349	0.0739520600570554	normal
TSEN54	5442	5634	5250	4857	5547	5038	72.65437	69.726799	60.453243	67.034795	74.308572	69.54148	0.66465183961433	0.99964275620349	0.0972167266002127	normal
MFSD11	621	681	887	533	374	727	6.472392	7.829656	9.247492	5.626266	3.96762	8.860912	0.232552484691511	0.99964275620349	-0.257379490976863	normal
TTC27	526	548	807	452	301	783	4.789024	4.815131	6.813616	4.13583	2.758943	7.898869	0.641923858631475	0.99964275620349	-0.136008169786308	normal
ZNF33B	799	1011	1639	1002	581	1172	4.040939	4.673813	7.065648	4.827174	3.192147	5.97538	0.593219149981685	0.99964275620349	-0.133392093583344	normal
ZNF33A	442	557	793	372	322	627	2.261144	2.604411	3.324331	1.760876	1.466915	3.108238	0.314174296380516	0.99964275620349	-0.256160514799534	normal
PATL1	1345	1960	2842	1551	1207	1990	9.039301	12.582325	16.735994	10.466833	8.171536	14.056901	0.428814054213346	0.99964275620349	-0.169636228223325	normal
MAD2L2	3530	3328	2930	3816	3322	2684	91.075037	80.136417	66.938254	96.965147	86.655734	75.128588	0.523640441787296	0.99964275620349	0.169409920292421	normal
MAD2L1	972	1047	1368	1118	637	1391	5.160772	5.306021	6.360994	5.959466	3.405097	7.761348	0.83296297792178	0.99964275620349	0.0489362692696998	normal
MSTRG.21114	297	500	630	428	279	453	1.421648	3.543701	3.829126	2.426811	2.043463	3.624625	0.683982894620813	0.99964275620349	-0.101165116985915	normal
LRP2BP	91	111	136	56	3	86	0.628284	0.763618	0.954268	0.45166	0.01312	0.647972	0.138554778792011	0.99964275620349	-1.12580677079852	normal
GALNS	292	253	365	299	242	339	4.163603	3.260196	4.257399	5.046205	3.221042	4.704026	0.561675410898132	0.99964275620349	0.125574967579726	normal
DYNLL1	12235	11465	11662	11626	10035	9793	499.754905	448.857752	420.978923	484.075654	413.295991	421.97458	0.992121470700677	0.99964275620349	-0.00205765372331633	normal
DYNLL2	6474	6135	6165	6092	6494	5635	26.399809	23.889502	22.021837	24.93907	26.680105	24.14599	0.55203597036006	0.99964275620349	0.134412968299097	normal
KHDC4	1193	1895	2961	1892	1052	1920	8.456573	12.672811	16.797624	11.79026	7.628655	13.699176	0.684224521191952	0.99964275620349	-0.107955889270867	normal
GPS1	10165	9588	8957	9927	10709	7943	153.62514	139.537963	118.961337	151.656142	162.950264	125.434933	0.509813286777427	0.99964275620349	0.172405200205497	normal
GPS2	3784	4075	3999	3345	3984	3671	81.206599	87.624213	78.458076	75.15157	84.28194	87.392463	0.721943483367216	0.99964275620349	0.076604253629906	normal
GLO1	1914	2127	2643	2015	1491	2275	26.366099	28.011352	31.898655	27.92128	20.661673	32.910891	0.804620888565994	0.99964275620349	-0.0360751276741145	normal
CARHSP1	4713	4703	4200	4339	5453	3613	48.632249	46.167924	39.221897	44.975446	56.382601	39.290763	0.558899238795567	0.99964275620349	0.166898144821073	normal
TTC14	291	361	688	399	195	425	3.03031	2.022698	4.771629	3.610516	1.773065	3.821521	0.538748681362688	0.99964275620349	-0.1953893840188	normal
TTC17	861	1396	1780	1036	845	1344	5.389875	8.78039	10.012616	6.716918	5.437352	9.100331	0.570692846640535	0.99964275620349	-0.123458871150611	normal
TTC13	275	342	470	193	218	361	2.322293	2.757513	3.525753	1.636643	1.846731	3.201549	0.271035139872328	0.99964275620349	-0.30280407884048	normal
TTC12	913	797	988	724	1018	739	14.666144	9.22325	11.37928	8.634095	15.158873	9.673629	0.76270896276512	0.99964275620349	0.0837975462142509	normal
TTC19	1262	1565	2236	1614	1024	1860	12.558552	13.928884	18.343672	15.618723	10.120319	18.068538	0.950025804181433	0.99964275620349	0.0127097794379969	normal
SLC31A1	612	916	951	735	491	869	3.562817	5.177083	5.163965	4.549125	2.880939	5.643254	0.731835423681666	0.99964275620349	-0.0725211934179914	normal
ZFP90	124	131	169	70	130	132	1.538782	1.008276	0.984221	0.418048	0.887369	1.112574	0.692331072585711	0.99964275620349	-0.14514813024922	normal
ZFP91	1285	1989	3089	1662	1421	2083	6.171454	9.12468	13.001967	8.013811	6.879042	10.515603	0.729692390489036	0.99964275620349	-0.0802003821172719	normal
RICTOR	356	447	879	587	415	639	1.033822	1.24211	2.240612	1.715354	1.214693	1.95304	0.488412630924406	0.99964275620349	0.187099939422862	normal
PRDM2	507	582	651	323	441	484	2.901362	2.348794	3.037341	1.294858	3.202267	2.389043	0.234555269604912	0.99964275620349	-0.286359640468276	normal
EGR1	999	1273	1709	752	732	1360	8.83379	10.75316	13.243725	6.67942	6.517657	12.637274	0.211300259885079	0.99964275620349	-0.302567823418401	normal
DALRD3	1627	849	1125	1167	2099	742	27.124577	13.73432	18.041206	19.434302	39.415199	13.360274	0.428401520079019	0.99964275620349	0.361789099497533	normal
INF2	16848	16565	15560	16597	20661	14983	87.431421	85.840457	85.055782	99.119623	102.819272	85.995189	0.286594278090808	0.99964275620349	0.280963867236963	normal
MSTRG.24239	65	73	93	61	64	50	3.717222	3.966848	4.632611	3.485707	3.681507	2.998332	0.609282078746059	0.99964275620349	-0.189786093144017	normal
MSTRG.24233	122	90	138	141	72	97	0.884506	0.623504	0.840314	1.067124	0.520431	0.760854	0.970014144161057	0.99964275620349	-0.013480892483149	normal
EPG5	139	168	260	151	123	253	0.371862	0.350581	0.50263	0.3296	0.286227	0.579381	0.797287634532908	0.99964275620349	0.0794187412944194	normal
PTDSS1	3490	4081	4370	3565	4034	3764	19.415834	21.677164	21.293688	19.905197	22.607403	21.998299	0.511314053405824	0.99964275620349	0.125064528480718	normal
PTDSS2	2405	2296	1947	2556	3262	1998	27.617774	25.041829	19.8447	29.497153	37.343969	23.987425	0.180108540022441	0.99964275620349	0.419613221552115	normal
CHCHD10	928	705	613	804	923	620	37.400643	26.644669	21.252201	31.973555	37.39	25.784376	0.505344608660489	0.99964275620349	0.226265401729312	normal
ENSG00000286264	945	1029	967	1242	863	977	16.272157	16.578639	14.357867	20.90494	14.58281	17.217323	0.287198336883662	0.99964275620349	0.228509895344867	normal
ZEB1	78	127	135	48	45	117	0.403497	0.53443	0.525082	0.213455	0.200683	0.54303	0.218594186953449	0.99964275620349	-0.533374763075711	normal
OBSL1	4305	5142	5174	4418	4710	4312	33.595124	37.48088	31.677998	32.303192	37.16433	32.021541	0.712795411177819	0.99964275620349	0.071020040874496	normal
LRRC57	291	371	443	283	264	354	1.098561	1.335897	1.462195	1.070199	1.001953	2.013277	0.591679387778287	0.99964275620349	-0.105397021894278	normal
FBXO45	639	835	1255	918	615	1107	2.990919	3.734121	5.147266	5.92016	2.899162	5.44617	0.513821979562371	0.99964275620349	0.144771599306029	normal
FBXO44	833	1148	976	927	1295	1049	8.974892	12.151975	9.934803	10.014752	17.858731	12.283342	0.194027888581023	0.99964275620349	0.347008403602144	normal
FBXO46	887	1077	1083	886	832	917	8.222642	9.738194	8.942897	8.387373	8.075075	9.09419	0.871834451471573	0.99964275620349	-0.0280596369468898	normal
FBXO41	759	1004	1126	923	801	1001	3.033767	3.740695	3.947821	3.575774	3.033193	4.357461	0.498059564416371	0.99964275620349	0.104538559975027	normal
FBXO43	22	64	67	12	19	34	0.185533	0.515334	0.496053	0.100128	0.158142	0.303026	0.100933419529555	0.99964275620349	-1.02186799088557	normal
FBXO42	560	753	829	775	561	828	2.501845	3.269338	3.317793	3.469726	2.616554	3.907956	0.265259254614196	0.99964275620349	0.192571741082859	normal
FBXO48	49	43	83	38	50	60	0.237222	0.197982	0.350459	0.182325	0.241025	0.306655	0.947756021704216	0.99964275620349	-0.0282092789980946	normal
MSTRG.53163	49	53	66	57	35	43	1.307298	1.431906	1.590952	1.376315	1.129138	1.078673	0.733969179491067	0.99964275620349	-0.136126134695787	normal
SFRP5	4651	4516	4676	4352	3272	3525	68.563728	63.563633	60.369869	64.406013	48.595341	54.592213	0.453942388433616	0.99964275620349	-0.148661349027602	normal
MSTRG.41994	66	129	133	82	46	86	0.764127	1.419735	1.35241	0.948625	0.527573	1.034382	0.248170491344668	0.99964275620349	-0.43354742519936	normal
MSTRG.41991	125	168	97	164	110	117	1.337037	1.718063	0.905654	1.768975	1.190245	1.321421	0.697149486988455	0.99964275620349	0.147460722246869	normal
MSTRG.41993	0	278	38	209	0	40	0	4.378622	0.54557	3.460999	0	0.678943	0.934605383384189	0.99964275620349	-0.238961783109873	normal
MSTRG.41992	502	433	707	441	649	694	3.297707	2.409949	3.477714	2.297887	3.393988	4.856224	0.226328830768378	0.99964275620349	0.327985250583105	normal
JAGN1	2210	2252	2225	2302	2067	1948	37.472095	36.642454	33.202972	39.175106	35.302624	34.771108	0.660602031903767	0.99964275620349	0.0915689995285571	normal
COL1A1	86	220	211	144	107	134	0.400987	0.985221	0.867457	0.676591	0.504785	0.657863	0.550084095260849	0.99964275620349	-0.214606455188978	normal
KIAA1217	237	292	381	277	108	313	0.890672	1.08404	1.202259	0.936016	0.357249	1.225847	0.496636362566718	0.99964275620349	-0.230607887522475	normal
CEMIP	3235	3954	6131	4131	1860	4865	12.266911	14.489943	20.771152	15.957242	7.071257	19.815492	0.658741298241921	0.99964275620349	-0.124706499918468	normal
EIF1B	1007	971	1363	1078	784	1137	28.311857	26.058762	33.567516	30.416925	22.187483	33.591232	0.903638777423861	0.99964275620349	0.0200723651578988	normal
AADAT	233	334	558	364	207	428	2.872087	4.008273	6.064729	4.503007	2.568412	5.608191	0.923314958293957	0.99964275620349	0.0288933562812837	normal
C19orf33	1715	1162	808	1823	2951	855	114.682556	73.347252	47.503554	120.4077	194.01017	59.548567	0.111767463733123	0.99964275620349	0.794413877150995	normal
EPCAM	9330	9461	15004	9905	5762	12007	167.416916	162.095413	235.809835	178.495072	104.27424	226.397683	0.598275226656259	0.99964275620349	-0.117719154650527	normal
COL6A1	744	805	812	851	820	790	4.912129	5.074368	4.784485	5.639167	5.452256	5.482215	0.238726814366355	0.99964275620349	0.240497991300795	normal
WBP2	2788	3768	4097	3112	3099	3161	41.66023	53.717214	52.947497	46.706247	46.585314	49.762231	0.92432436764947	0.99964275620349	0.0160160407006058	normal
WBP1	1280	1544	1546	1351	1099	1258	31.145302	37.113831	33.564993	32.937006	26.619123	33.751851	0.715648998353893	0.99964275620349	-0.0608585827191262	normal
COL6A2	135	130	139	75	193	86	1.085785	0.987273	0.990752	0.596803	1.591359	0.72006	0.920468923897822	0.99964275620349	0.0483566713903754	normal
KLK14	68	60	88	81	34	75	1.765229	1.495925	2.00201	2.106339	0.873466	2.038728	0.936569201258181	0.99964275620349	-0.0328198682708765	normal
MSTRG.7974	57	62	80	47	45	96	0.436991	0.336046	0.521551	0.270171	0.309215	0.759645	0.846252013711333	0.99964275620349	0.0803402086304668	normal
TMA16	435	429	690	638	383	538	8.062924	7.005687	10.89464	11.445547	6.731976	9.659225	0.388195076494071	0.99964275620349	0.193003626959227	normal
PCM1	1364	1941	2859	1737	1371	2081	4.460903	6.60413	10.453114	6.184322	4.478968	8.510792	0.83866978390696	0.99964275620349	-0.0412731684533865	normal
LRRK1	348	423	608	397	311	485	0.614948	0.715287	1.195028	0.705238	0.554327	0.915588	0.934088736845069	0.99964275620349	-0.0168201712588716	normal
PRELID3B	1939	2205	2948	2181	1608	2787	21.525878	23.377101	28.729688	24.308452	17.967044	32.511546	0.705302823053502	0.99964275620349	0.066034342383323	normal
PRELID3A	139	197	252	137	171	152	2.271744	2.905693	3.556242	1.953897	2.742641	2.661808	0.660295501704842	0.99964275620349	-0.127809643912606	normal
MRPL10	1294	1736	2124	1717	1139	1729	20.524969	26.263638	30.295615	27.629657	18.182587	28.765054	0.929289411538743	0.99964275620349	0.015249433104551	normal
MRPL11	6202	6046	5415	6233	5227	5057	179.838474	161.835488	133.818499	160.83605	130.355449	148.698999	0.785119580487013	0.99964275620349	0.0625672156494597	normal
MRPL12	24377	18885	14606	22148	29018	13585	670.706299	496.106659	351.959717	611.686584	804.312439	392.717773	0.384164378606858	0.99964275620349	0.337387379656565	normal
MRPL13	2102	1682	2525	2058	1205	1991	46.085473	35.325289	48.700561	45.365341	26.743444	45.953509	0.626004855942355	0.99964275620349	-0.106552063033721	normal
MRPL14	2226	2105	1987	2204	1867	1917	64.560242	58.302818	50.481922	64.17025	54.553215	58.409996	0.712101988712588	0.99964275620349	0.0814994150845637	normal
MRPL15	1742	1932	2299	2055	1504	2075	27.962807	29.611183	32.317905	33.106925	24.31481	35.006357	0.52237856757118	0.99964275620349	0.0898011873508607	normal
MRPL16	2683	2715	3420	2367	2085	2823	69.0226	66.528606	77.049627	60.998119	53.842422	76.327992	0.478374005468669	0.99964275620349	-0.101600091962163	normal
MRPL17	3481	3396	3553	3589	3394	3099	42.662045	39.37867	37.947234	44.78731	41.170181	39.20649	0.534274053530119	0.99964275620349	0.128856753706632	normal
MRPL18	2345	2595	3615	2771	1350	2790	67.89929	72.801759	92.173944	80.563892	39.057306	86.204401	0.539131652198831	0.99964275620349	-0.14369207460046	normal
MRPL19	893	1235	1811	1324	758	1559	3.232611	4.546308	6.012676	4.802337	3.568355	6.427576	0.766754203075662	0.99964275620349	0.0729478235373092	normal
MSTRG.20054	1545	1532	1477	1553	1688	1232	8.338239	12.509425	7.635426	14.9845	10.17441	7.532407	0.539708009561196	0.99964275620349	0.160482655753962	normal
SNCG	53	35	34	56	34	28	1.881428	1.165373	1.075656	1.966243	1.174608	1.041095	0.870403373666246	0.99964275620349	0.0897930124530293	normal
RNF128	1027	1279	1824	1348	583	1565	10.167623	12.086245	15.817489	13.400311	5.81324	16.552435	0.789572665288651	0.99964275620349	-0.0775423003663328	normal
RNF126	3755	3752	3689	3761	3801	3693	64.212967	61.918708	55.681445	65.106813	65.474804	67.028596	0.378841532826722	0.99964275620349	0.180606723729516	normal
RNF123	1052	1251	1586	1203	1500	1133	6.61595	9.452753	8.944868	7.643543	11.526449	7.839977	0.387276803791726	0.99964275620349	0.205642279696932	normal
RNF121	1313	1338	1278	1198	876	1128	16.6732	15.846463	13.689161	15.425275	10.943436	14.562044	0.47551089755694	0.99964275620349	-0.142724561440255	normal
SACS	522	599	808	508	447	653	1.069344	1.125604	1.294334	0.900919	0.998677	1.336711	0.673118584487449	0.99964275620349	-0.0751689069423773	normal
TGFBR3L	84	50	31	68	104	54	1.045322	0.850774	0.316713	0.725737	1.128204	0.601811	0.310903741494219	0.99964275620349	0.598715356773115	normal
NIBAN2	4556	5626	5764	5567	4871	5404	32.2276	37.967956	35.895967	39.354691	34.545813	40.245708	0.254207932086342	0.99964275620349	0.173159279484883	normal
MSTRG.35751	62	71	49	72	86	66	1.141977	1.201559	0.704462	1.220702	1.734583	1.296977	0.270196169472815	0.99964275620349	0.472876662095303	normal
MSTRG.35753	293	328	329	309	255	351	1.770106	1.891055	1.737204	1.868972	1.548149	2.223802	0.598844723532741	0.99964275620349	0.109654727940397	normal
GPN3	332	306	671	531	333	501	6.31539	5.646646	11.184285	10.151537	6.376645	10.11332	0.328841228529294	0.99964275620349	0.270509434023819	normal
NBN	846	938	1490	946	618	1144	3.371591	4.679065	5.190935	3.832131	3.208227	7.127325	0.680790497501636	0.99964275620349	-0.0892301142014948	normal
GPN1	940	1117	1290	988	818	1057	12.89633	14.794182	15.008394	11.256482	9.346722	14.723778	0.757853575815854	0.99964275620349	-0.0436553591184518	normal
NFKB1	236	364	489	235	106	435	1.573545	2.319302	3.238549	1.574824	0.71012	3.11182	0.413010166159382	0.99964275620349	-0.334916502367124	normal
NFKB2	641	724	623	689	525	611	5.799296	6.304736	5.132376	5.819809	4.587479	5.940666	0.87766184453463	0.99964275620349	0.0341720111084658	normal
DNPEP	2076	2099	2085	2084	2275	1968	16.483163	21.337784	15.903854	21.567409	20.398578	28.041319	0.378277956772214	0.99964275620349	0.19773468104959	normal
SIAH1	449	534	859	512	295	649	3.708972	4.670028	6.591837	4.254052	2.577335	6.462067	0.555254263435371	0.99964275620349	-0.157550756904943	normal
SIAH2	459	595	930	711	509	780	5.502697	6.818694	9.777353	8.566438	6.154727	9.877969	0.315181856524741	0.99964275620349	0.215456564215323	normal
NSA2	1829	2158	3239	2120	1404	2468	12.200054	13.252285	18.65642	14.327287	9.557619	16.858106	0.668452311760241	0.99964275620349	-0.083722906780267	normal
PHLPP1	258	343	514	222	285	377	1.134387	1.440898	1.979237	0.980904	1.262251	1.738399	0.671597244811655	0.99964275620349	-0.117784181356701	normal
MSTRG.57676	49	73	111	52	66	69	0.321046	0.459019	0.64135	0.344106	0.435516	0.474538	0.832402194030629	0.99964275620349	-0.0831099174420757	normal
EMILIN1	89	101	106	82	141	75	0.747822	0.686628	0.661453	0.585283	1.007662	0.55619	0.574600914118356	0.99964275620349	0.238467586628777	normal
DDX24	3941	4243	4924	3888	3297	4557	19.728457	20.684575	22.345674	19.760374	16.545471	24.477934	0.924729729123844	0.99964275620349	0.0129177766946692	normal
P2RX1	81	110	117	42	210	77	0.837233	1.088344	1.068466	0.434583	2.201297	0.840305	0.527033756445719	0.99964275620349	0.384518669439862	normal
P2RX5	435	570	566	468	512	568	6.0612	7.90072	7.080499	6.706826	6.732841	8.313696	0.417703713009218	0.99964275620349	0.166904714984898	normal
P2RX4	247	332	392	241	260	346	3.948777	5.02356	5.410877	3.631247	4.080053	5.569922	0.989134206304665	0.99964275620349	-0.00310357077864168	normal
HSPBP1	7942	6966	5273	7619	9833	4998	135.582437	107.323932	75.924497	121.916446	169.282063	90.561722	0.358913880116311	0.99964275620349	0.333239701531045	normal
P2RX6	173	138	136	180	138	98	1.917331	1.339878	1.250575	1.907023	1.438277	1.123429	0.877817749121863	0.99964275620349	0.0590004534190349	normal
DENND11	676	808	1125	756	458	824	2.566205	2.927175	3.740422	2.880842	1.751368	3.285919	0.394042366220221	0.99964275620349	-0.177631285198066	normal
DENND10	115	174	251	134	67	207	1.362384	2.174681	2.323564	1.593575	0.716504	2.838239	0.551499990535437	0.99964275620349	-0.231872445093607	normal
MSTRG.37660	248	351	414	319	178	372	5.308688	6.752801	8.370683	7.765166	4.618018	8.641576	0.842286753580362	0.99964275620349	-0.0526434262592781	normal
MSTRG.37664	56	75	69	68	93	41	0.506859	0.645189	0.542388	0.613469	0.84924	0.501619	0.612759341352018	0.99964275620349	0.243840845479901	normal
RMDN2	60	60	95	43	31	62	0.737449	0.820763	1.75052	0.590029	0.373152	0.805582	0.2257416903168	0.99964275620349	-0.484340778602433	normal
RMDN3	562	878	986	705	451	828	7.252541	10.214986	10.421308	6.309945	4.017298	10.564642	0.617101096951417	0.99964275620349	-0.112760856585714	normal
RMDN1	777	896	1088	872	712	900	8.375304	9.527522	10.520389	11.266632	7.380071	10.421723	0.823955297512537	0.99964275620349	0.0320900533330593	normal
DENND1C	139	157	247	203	165	197	1.313426	1.4809	2.146947	1.924366	1.643203	1.957103	0.284883711845804	0.99964275620349	0.264047520568528	normal
DENND1B	40	113	125	39	96	128	0.268446	0.357498	0.410748	0.127904	0.317851	0.529722	0.769718391709694	0.99964275620349	0.159028273733402	normal
DENND1A	1673	1746	1551	1481	1745	1408	9.994903	10.009669	8.033496	8.804723	10.014652	8.718197	0.752973387038652	0.99964275620349	0.080056427370171	normal
DIS3	2310	2021	3192	2315	1331	2604	6.066082	5.066281	7.341739	6.131121	3.520267	7.183969	0.637336736691544	0.99964275620349	-0.105936636246539	normal
BAP1	3017	3254	3182	3156	3111	3007	23.491492	24.097074	21.667242	24.445386	24.499452	24.815988	0.441332251459641	0.99964275620349	0.150508139965005	normal
SHARPIN	2609	2303	1931	2522	3124	1853	53.049272	44.879458	32.804467	49.508341	64.592152	38.495757	0.342639414749498	0.99964275620349	0.3117206324922	normal
ERRFI1	128	315	31	341	120	426	1.48129	2.792191	0.355907	3.462493	1.075311	4.333015	0.166441375785457	0.99964275620349	0.950470989963646	normal
ZCCHC10	316	304	396	288	140	357	6.876435	5.250312	5.214068	4.897273	3.314546	5.489186	0.442011730228497	0.99964275620349	-0.232005942682587	normal
ZCCHC17	1380	1238	1304	1350	1019	1181	24.365879	19.564773	19.747304	24.155394	16.708549	21.593641	0.953693861576085	0.99964275620349	0.0122350603946542	normal
ZCCHC14	603	690	941	567	369	781	2.876207	2.700221	3.218811	2.141695	1.276854	3.554696	0.364110000707082	0.99964275620349	-0.213046881246265	normal
ZCCHC18	118	135	186	111	102	173	1.127115	2.030124	2.466933	1.770846	0.956355	2.74707	0.990454921676241	0.99964275620349	-0.00345512111965167	normal
ANKS4B	594	567	624	532	404	537	3.814485	3.472858	3.509098	3.427692	2.609567	3.619603	0.549199841190047	0.99964275620349	-0.117897642697611	normal
FKBP10	9430	9357	8764	9223	10781	8090	101.323073	96.040935	85.21371	99.315416	127.191976	90.828577	0.403520703780916	0.99964275620349	0.213001018906697	normal
VPS35L	137	105	138	95	96	92	0.971044	0.709518	0.877186	0.712465	0.693808	0.746933	0.446832906000843	0.99964275620349	-0.247717722769124	normal
SLC45A4	320	299	304	251	279	274	1.183507	1.057093	0.98556	0.931985	1.04185	1.183194	0.918679102027412	0.99964275620349	-0.0265957909139939	normal
PTGR2	457	453	601	88	0	576	4.579743	4.337588	5.501325	1.812745	0	6.066047	0.550698280381598	0.99964275620349	-1.13719977774013	normal
TACO1	2327	2006	2133	2248	2006	1883	44.883114	36.77037	36.408836	44.156469	39.22285	38.307862	0.688503948631612	0.99964275620349	0.0913873287397015	normal
IFRD1	1322	1450	2041	1632	1105	1911	10.200941	11.828582	15.972962	13.914524	8.464361	17.893878	0.48715284871098	0.99964275620349	0.125917660465029	normal
IFRD2	3550	3701	4306	3588	3200	4182	50.840678	51.230491	54.547809	51.709531	46.066466	63.416552	0.489595278134278	0.99964275620349	0.0979517935012523	normal
ALS2CL	242	353	202	311	327	270	1.494213	2.424208	1.79186	2.994391	2.158303	1.933949	0.293812627929721	0.99964275620349	0.357029486408859	normal
FZD10	408	502	785	390	364	665	3.451765	4.060033	5.824213	3.308233	3.100743	5.911406	0.812116013324541	0.99964275620349	-0.0618693860723141	normal
ADARB1	1171	1259	1297	1174	1037	1070	7.826261	8.1965	6.144299	4.798954	6.493193	5.631677	0.9689862378814	0.99964275620349	-0.00720877427729927	normal
CHKA	3947	4605	4777	3487	3334	4189	40.860173	46.727169	45.242016	37.601641	35.430986	47.265025	0.511745965089768	0.99964275620349	-0.100905053640465	normal
CHKB	781	637	587	586	797	502	18.779234	13.113951	11.315358	13.329886	19.757534	10.99671	0.785965021456328	0.99964275620349	0.091717872634809	normal
BMS1	4286	4841	5620	4063	3882	4665	15.3353	16.536015	17.610703	14.590163	13.990928	17.536028	0.76308133927078	0.99964275620349	-0.0413822798393621	normal
MSTRG.2410	33	43	82	53	61	106	0.362668	0.446025	0.798627	0.583693	0.678731	1.236264	0.123444700170796	0.99964275620349	0.694779762496751	normal
MRI1	844	837	1141	1183	428	940	7.372094	6.976515	8.739803	10.369104	3.76403	8.621044	0.990756355391881	0.99964275620349	0.00348567024220163	normal
MAPK1IP1L	1970	2279	3146	2068	1410	2755	8.512277	9.709809	12.618438	8.91256	6.326565	12.964354	0.714622869645401	0.99964275620349	-0.0742962445241445	normal
DST	788	1087	1777	934	724	1166	1.319261	1.585705	2.449848	1.391316	1.084936	8.042988	0.49098012090475	0.99964275620349	-0.159620152737239	normal
C17orf113	57	75	107	103	142	91	0.418251	0.528004	0.692486	0.764724	1.062628	0.706183	0.0571180366402188	0.99964275620349	0.740052145455192	normal
DSE	77	79	109	89	43	68	1.429624	0.900501	1.195712	1.791102	0.992281	1.133763	0.523033747543596	0.99964275620349	-0.234445091837447	normal
PDAP1	5877	6138	7074	6359	4992	6327	63.43293	63.220416	67.517059	68.320347	53.716931	71.564914	0.660124792413196	0.99964275620349	0.0609563817983549	normal
SLC22A23	501	555	724	504	435	533	2.107375	2.248646	2.744168	2.341502	1.831738	2.373518	0.605431196575251	0.99964275620349	-0.0840091637270259	normal
ZNF83	66	131	197	107	51	125	0.412071	0.798389	1.086729	0.667298	0.315574	0.831057	0.513890759841323	0.99964275620349	-0.27581635622343	normal
AUH	102	86	192	100	64	178	1.79399	1.478797	2.961291	1.787248	1.136843	3.299173	0.952672190763926	0.99964275620349	0.0246432837676041	normal
ZNF81	330	391	524	367	300	350	4.884685	3.235742	4.184264	4.150719	3.767874	4.881308	0.618014083525346	0.99964275620349	-0.0937396026947103	normal
ZNF84	570	699	912	713	390	759	2.391441	2.821949	3.194799	3.308401	3.719057	3.267188	0.798909548297674	0.99964275620349	-0.0580149859382637	normal
PFN1	91523	91789	83483	88980	87407	74726	3138.623797	3009.026307	2509.722356	3067.541368	3022.101652	2694.711322	0.714551380554281	0.99964275620349	0.0850077852339006	normal
CAPZA2	1529	1776	2690	1820	943	2027	8.46534	9.285492	13.009838	10.145099	5.198797	11.876599	0.538368966872071	0.99964275620349	-0.149368777291141	normal
CAPZA1	2392	2910	4752	3525	2233	3927	28.198155	32.852464	49.182127	41.646561	27.128454	48.560345	0.508444033768946	0.99964275620349	0.142037545983385	normal
SCARF2	62	56	42	54	47	35	0.491237	0.421438	0.282366	0.432317	0.376433	0.293905	0.870333013200552	0.99964275620349	-0.0794548938278114	normal
ENSG00000285547	68	0	55	24	80	120	1.074166	0	0.749959	0.342295	1.275294	1.988742	0.543057489300621	0.99964275620349	1.01108397776764	normal
TRPC4AP	3806	4584	5319	3921	3138	4442	33.468683	38.424861	40.940429	34.616276	27.747433	41.006619	0.560467186294953	0.99964275620349	-0.0754869763321738	normal
CCDC77	702	805	1118	886	551	802	8.355906	9.476869	13.335841	10.726203	6.587903	10.223439	0.815649681508185	0.99964275620349	-0.0441859017431466	normal
MSTRG.53367	631	838	858	591	594	728	6.649707	8.124917	7.880261	5.988219	6.035504	7.785428	0.594149087517514	0.99964275620349	-0.0976581717892961	normal
C10orf88	125	276	335	133	157	221	1.154404	2.437793	2.719998	1.233883	1.467812	2.209705	0.38817505488744	0.99964275620349	-0.302293675208149	normal
C10orf82	123	113	197	103	134	72	3.524919	3.056449	4.902262	2.951922	3.86205	2.144568	0.548061225970074	0.99964275620349	-0.238649041147115	normal
CPVL	24	66	65	32	72	46	0.2984	0.846881	0.798696	0.401113	0.96416	0.910818	0.69490216911185	0.99964275620349	0.223138547133155	normal
CERK	1572	1703	2084	2070	1678	2016	9.82161	10.828485	11.706224	13.632652	10.644227	13.998658	0.0358580082296978	0.99964275620349	0.288168354038005	normal
RGCC	39	21	37	41	25	32	1.125153	0.555034	0.920668	1.170538	0.719343	0.966218	0.750901295771977	0.99964275620349	0.169795896929291	normal
MSTRG.21970	133	108	84	75	110	114	1.967602	1.726253	1.17365	1.218706	1.590551	1.819249	0.952968188404804	0.99964275620349	0.0246271118038694	normal
LIN7C	1138	1493	2010	1252	720	1541	6.5204	8.169988	10.090426	7.201116	4.158613	9.279737	0.331197721545598	0.99964275620349	-0.228393412255527	normal
LIN7B	118	114	126	144	94	80	4.43363	3.904952	4.014005	5.385513	3.533195	3.133079	0.989413536123274	0.99964275620349	0.00473273721801545	normal
IMMP2L	82	98	144	64	59	142	1.074985	1.235368	2.141891	0.829058	0.801343	2.633151	0.769515052916525	0.99964275620349	-0.117292812340355	normal
MSTRG.52094	295	255	252	248	492	187	6.975634	5.707959	5.129806	5.456382	11.191936	4.251718	0.332261533160793	0.99964275620349	0.434374188634364	normal
MOSMO	95	131	174	111	118	173	1.140662	1.582119	1.622635	0.970329	1.662479	2.267937	0.488898583135909	0.99964275620349	0.206736918022329	normal
FADD	1735	2154	2458	2112	1692	2141	28.18631	33.418915	34.980537	34.443932	27.690798	36.558109	0.503539381861725	0.99964275620349	0.0897372313277884	normal
GREP1	17	41	50	50	47	32	0.226187	0.520554	0.583514	0.666632	0.626815	0.440273	0.343668529641163	0.99964275620349	0.509416166445944	normal
NFATC1	92	76	145	129	119	73	0.521812	0.412422	0.731911	0.736529	0.678479	0.438764	0.50130529364434	0.99964275620349	0.268872075761339	normal
NFATC2	116	85	126	36	82	113	0.426525	0.297512	0.404879	0.133301	0.308048	0.435864	0.492117869987189	0.99964275620349	-0.326272883931561	normal
RPL37A	31035	28276	26016	30509	27234	20627	309.295348	267.630083	226.088345	309.339559	279.155206	221.505314	0.864625141531376	0.99964275620349	0.0459212376254186	normal
TNFAIP8L1	1147	997	887	963	1110	915	8.331777	6.924367	5.645684	6.973972	8.073726	6.984126	0.608045173678328	0.99964275620349	0.144990950360672	normal
TAS2R20	43	55	59	45	26	41	0.49807	0.614718	0.606017	0.532451	0.308875	0.50341	0.449904737445847	0.99964275620349	-0.318165759139022	normal
AP2B1	6701	7001	7227	6013	7319	6023	32.857909	32.583361	31.045794	29.665352	36.385893	30.961575	0.721794967624205	0.99964275620349	0.0805335919608958	normal
GFER	1590	1599	1345	1519	1727	1302	18.657744	18.000581	13.948593	18.295455	20.657916	16.28316	0.512317251000986	0.99964275620349	0.180827657242235	normal
CFAP298-TCP10L	100	173	317	192	194	195	0.551124	1.199752	1.676656	1.312365	1.124814	1.222868	0.497212439933022	0.99964275620349	0.238740606634597	normal
MSTRG.24805	36	44	64	20	10	23	0.839573	1.158753	1.381453	0.455261	0.257545	0.572926	0.0155126886589609	0.99964275620349	-1.26396250328112	down
MSTRG.24808	214	267	365	296	242	205	5.056817	3.713194	5.976395	4.867309	3.204152	3.002539	0.910192170577503	0.99964275620349	0.0299182007513485	normal
PPP1R14B	11616	10255	9043	11814	10900	8510	329.434053	275.772956	223.472596	333.65233	309.130143	251.896289	0.520416431106922	0.99964275620349	0.176843109631648	normal
PPP1R14C	7	21	39	55	0	43	0.085408	0.246232	0.426624	0.686696	0	0.562703	0.530419030738345	0.99964275620349	0.733410601381644	normal
MSTRG.1507	69	80	136	60	60	95	0.82129	0.910293	1.427245	0.715093	0.717679	1.188881	0.576975061325264	0.99964275620349	-0.201650665646682	normal
MSTRG.55015	36	56	56	43	86	60	1.150103	1.748122	1.604757	1.408604	2.822112	2.038517	0.220595256827828	0.99964275620349	0.587021988170889	normal
SRRT	13141	14938	14281	12124	15662	11941	129.80367	137.217083	119.715776	116.995917	157.52681	120.312799	0.663572808106787	0.99964275620349	0.106138650966144	normal
MSTRG.55012	28092	25951	22353	26933	29093	18339	622.531414	567.521149	418.540162	636.176401	744.495735	410.936334	0.644737987722683	0.99964275620349	0.13933197344261	normal
PCDH12	131	73	69	59	99	59	0.636908	0.338627	0.290966	0.287658	0.483517	0.298168	0.742833423940241	0.99964275620349	-0.170688457503201	normal
ALKBH8	274	250	457	354	281	248	1.864299	1.618786	2.727682	2.421141	1.929998	1.774779	0.808496887363115	0.99964275620349	0.0672119367596831	normal
ALKBH6	1163	1054	968	951	1029	854	38.41053	31.372106	25.908702	30.370448	31.617087	28.370336	0.997244920454144	0.99964275620349	0.000920934548405515	normal
SRRD	985	1015	1160	975	1264	865	6.796035	6.688377	7.012715	6.752964	8.790836	6.270112	0.484614683323979	0.99964275620349	0.185700240148856	normal
VPS51	6651	6844	5899	7321	7477	5705	76.325983	75.393989	62.05553	83.404579	82.477571	70.336425	0.320697052980225	0.99964275620349	0.256669829628403	normal
PCDH19	1017	1081	1414	1006	676	1163	2.899682	2.935126	3.529354	3.532091	1.937518	3.477307	0.452440643397168	0.99964275620349	-0.136073486157724	normal
ALKBH2	628	649	626	495	420	602	16.38554	16.285464	14.391436	12.772695	11.700923	16.402926	0.403821063898917	0.99964275620349	-0.174799711918698	normal
ALKBH3	2178	1905	1818	1967	2274	1648	40.875167	36.147713	30.742453	36.431162	41.651815	34.61971	0.533477939275892	0.99964275620349	0.174903255558394	normal
GARS1	7339	11681	14616	8639	8424	10944	69.098583	109.330718	129.331374	81.402959	87.548548	113.364181	0.785723378989512	0.99964275620349	-0.0528755937088085	normal
PVR	2234	2631	2745	2215	1958	2422	12.391512	15.222365	15.080186	10.984811	13.726781	14.115343	0.832542184990541	0.99964275620349	-0.0309537124176537	normal
MSTRG.9733	50	56	41	57	4	42	0.784607	0.83037	0.565932	0.886307	0.059292	0.695026	0.565231579340413	0.99964275620349	-0.441617094116158	normal
KISS1	123	95	61	71	101	50	4.764083	3.498575	2.072823	2.753674	3.919171	2.040757	0.75102452154255	0.99964275620349	-0.166713955892532	normal
SNW1	1952	2195	3095	2055	1270	2310	25.822374	27.40724	35.395317	27.371443	16.956697	31.695286	0.332306159772181	0.99964275620349	-0.187186784981448	normal
LIME1	1344	1367	956	1460	1978	1183	36.442514	35.628391	24.170058	39.087962	51.504533	33.394366	0.135928486187636	0.99964275620349	0.513198345923314	normal
FAM219B	1341	359	1296	399	293	451	15.416463	4.537329	10.498474	5.945279	5.714069	6.099554	0.00419408631926672	0.99964275620349	-1.24231228142989	down
FAM219A	330	319	471	244	181	341	2.514247	2.320001	3.13536	1.859495	1.384152	2.728544	0.119820590673528	0.99964275620349	-0.379067662206303	normal
CDK20	42	49	79	79	20	56	0.502068	0.555629	0.832786	1.020976	0.238556	0.692242	0.946886231312189	0.99964275620349	0.0352346502109865	normal
NRIP1	593	487	695	475	471	511	2.12347	1.664377	2.178836	1.704173	1.699198	2.081382	0.636609620968711	0.99964275620349	-0.100920275409447	normal
NRIP2	29	65	75	54	50	58	0.288199	0.623022	0.655229	0.543068	0.504289	0.613201	0.708968285035569	0.99964275620349	0.162025353639004	normal
NRIP3	38	47	61	46	35	44	0.228171	0.265238	0.317183	0.273904	0.207493	0.268213	0.938597449861601	0.99964275620349	-0.0310176110423915	normal
VTI1A	574	671	858	623	416	733	4.489752	4.998004	6.142623	4.683966	2.890162	6.167963	0.698740456139939	0.99964275620349	-0.0752809507179002	normal
VTI1B	2844	2785	3223	2559	2197	3185	16.508482	23.807766	21.087555	15.912542	12.570194	18.758932	0.974612732321305	0.99964275620349	0.00524110761866077	normal
CDKN2AIP	372	392	518	508	346	577	2.980044	3.043229	4.782023	5.254652	2.729627	6.303086	0.0955767144033965	0.99964275620349	0.328839856752954	normal
CHSY1	207	260	358	213	242	255	1.231791	1.472855	1.867203	1.267632	1.445952	1.592107	0.994329401832628	0.99964275620349	-0.00170739540885896	normal
MNAT1	464	557	829	508	302	726	5.278206	6.871673	8.583555	5.343246	3.650088	8.309216	0.72298797627341	0.99964275620349	-0.0971953620577335	normal
OCIAD2	2257	2562	2800	2367	1963	2343	62.027168	64.949246	64.881992	62.967745	52.73507	65.224504	0.922598652311635	0.99964275620349	-0.0138341872961089	normal
OCIAD1	1756	2030	3161	1882	1275	2330	25.421609	28.341201	41.170878	26.914281	18.357709	39.437972	0.455906540768379	0.99964275620349	-0.153643610158124	normal
TRMU	4970	4253	3916	4523	5208	3709	82.639533	69.207251	60.873314	73.838265	86.463036	69.060642	0.472954491758571	0.99964275620349	0.206598834307985	normal
SH3GLB1	1047	1320	1736	1066	821	1396	4.559534	5.486972	6.634067	4.660512	3.601053	6.359219	0.452540942111531	0.99964275620349	-0.13911801859754	normal
SH3GLB2	2584	2885	2559	2641	3282	2508	25.180828	30.490831	20.820847	24.413757	30.563475	24.349977	0.307533901112425	0.99964275620349	0.260758227382166	normal
CHERP	2901	2920	3377	2815	2670	3280	19.758465	18.964809	20.113526	19.245982	18.320431	23.45701	0.501071561381395	0.99964275620349	0.104623588103158	normal
ZNF619	76	81	64	30	39	56	0.430562	0.440444	0.316939	0.172503	0.22104	0.334815	0.128057906147647	0.99964275620349	-0.6758224159482	normal
TRMO	324	284	391	299	209	401	4.102815	4.408672	4.737591	5.110491	2.364354	6.366885	0.944319350609984	0.99964275620349	0.0175137959796669	normal
ENSG00000286098	31	35	47	17	45	48	0.264061	0.284606	0.34997	0.146743	0.388971	0.42969	0.755565525867897	0.99964275620349	0.17738210278355	normal
RCBTB2	21	37	64	25	11	40	0.177626	0.313407	0.502913	0.214826	0.094488	0.35702	0.428911957482532	0.99964275620349	-0.490638825943688	normal
HELQ	171	171	313	187	129	203	1.337495	1.27503	2.246545	1.569194	1.016361	1.732486	0.61485928779501	0.99964275620349	-0.137648606699222	normal
RCBTB1	416	559	881	479	209	690	2.876554	3.873335	5.660805	3.31886	1.455851	5.016921	0.458005063893294	0.99964275620349	-0.260922162545818	normal
CLSPN	972	1293	1493	1101	887	1128	3.333568	4.314324	4.422206	3.733244	3.055534	4.066772	0.592897660405087	0.99964275620349	-0.0805952784905615	normal
HELZ	526	635	1026	607	561	702	1.060017	1.292841	1.808486	1.238278	1.13556	1.47959	0.960312157720333	0.99964275620349	-0.0102018396959122	normal
RPSA2	4780	4321	4379	4289	5105	3826	61.997471	53.517735	49.754318	55.851269	66.709282	52.164963	0.547144924231024	0.99964275620349	0.156463823776374	normal
RBAK	373	446	574	533	229	488	1.562194	1.787929	2.108828	2.243627	0.96826	2.150225	0.985806797584035	0.99964275620349	0.00497733720771621	normal
CLUH	13630	12186	10951	13401	17104	10954	71.017755	60.854089	50.149666	69.946776	91.390916	60.366816	0.237094135828454	0.99964275620349	0.356729023028173	normal
HMCES	1315	2436	2826	2334	2194	2551	21.943736	27.809177	28.281672	26.747674	28.755213	30.661096	0.144297078938817	0.99964275620349	0.32504861764724	normal
FOS	175	175	187	46	43	55	2.739134	2.519539	2.642917	0.591789	0.569816	0.901705	1.41049677189833e-08	6.17891619209594e-05	-1.73334217011174	down
KIAA0753	753	884	1199	725	715	844	4.701032	5.115365	6.357039	4.383795	4.299877	5.491737	0.51078979973349	0.99964275620349	-0.110377268724798	normal
SAFB2	4400	4748	4751	4543	4327	3949	38.889633	40.238217	36.878494	40.269006	38.365347	36.924059	0.743111779460251	0.99964275620349	0.0652866201687833	normal
SEC14L2	409	413	409	483	404	321	3.548623	2.93041	2.977645	3.571384	3.691102	2.773263	0.580189306332254	0.99964275620349	0.151749634497868	normal
SEC14L1	1135	1537	1824	687	701	1444	7.996284	10.337058	9.71103	6.53889	6.744973	10.792007	0.0696740910454136	0.99964275620349	-0.496537762338044	normal
SEC14L4	63	79	96	33	10	81	0.677279	0.824979	0.922047	0.354969	0.100069	0.9345	0.185300210259234	0.99964275620349	-0.829030184693837	normal
UPF1	4158	5467	5530	4651	4252	4912	21.683936	27.229596	25.297981	24.334331	22.309672	26.922089	0.735785867982908	0.99964275620349	0.0512528228490984	normal
UPF2	394	829	1143	410	361	713	1.958111	3.937946	4.987642	2.050566	1.94351	3.733669	0.160581992221029	0.99964275620349	-0.461024823414546	normal
COMP	166	116	101	161	132	120	1.701155	1.12933	0.901248	1.647942	1.353593	1.287216	0.53140838792921	0.99964275620349	0.245065297082182	normal
COMT	1426	1719	1838	1728	1191	1684	24.889074	25.183778	31.145454	22.280792	16.027199	28.901926	0.73289566466447	0.99964275620349	0.0544423300124943	normal
IL18	67	82	112	22	15	90	1.683195	1.933992	2.422814	0.535183	0.366217	2.3304	0.143221032766603	0.99964275620349	-0.913649377448798	normal
IL11	26	25	35	33	56	33	0.37984	0.298161	0.478532	0.385859	0.674447	0.524269	0.170669719551746	0.99964275620349	0.737974780678362	normal
IL16	97	65	117	56	100	70	0.274212	0.17653	0.524468	0.159063	0.633783	0.352919	0.851578143836901	0.99964275620349	-0.0821831207984882	normal
ENSG00000257390	1961	996	2513	2023	2157	1724	30.328672	14.654272	34.019525	31.181879	33.468457	27.998134	0.317203187653605	0.99964275620349	0.324156998113238	normal
EFHD2	5396	5525	6010	5213	4567	5545	61.930667	60.477645	60.349671	59.970142	52.734127	66.798115	0.868012730187658	0.99964275620349	0.0255273522279798	normal
AEBP2	490	584	786	558	296	770	2.330718	2.654571	3.458066	2.793338	1.433619	4.275789	0.891264934408093	0.99964275620349	-0.0385327798242408	normal
LTA4H	2753	3614	4370	3161	2686	3799	35.907987	45.008855	49.862786	41.371604	36.704219	52.066399	0.815733934265986	0.99964275620349	0.0339347991606097	normal
ZDHHC20	565	704	1107	745	446	825	2.942188	3.479931	5.041609	3.872646	2.462591	4.491608	0.845670684721074	0.99964275620349	-0.0459061881929409	normal
ZDHHC21	277	246	380	191	111	309	0.84037	0.713469	1.106298	0.582621	0.338052	1.021899	0.208945362725868	0.99964275620349	-0.417593344911611	normal
ZDHHC23	179	244	396	259	164	301	0.780065	1.623849	1.513842	1.26108	1.036777	1.570011	0.93605447110724	0.99964275620349	0.022683776181013	normal
ZDHHC24	1299	1219	1321	1364	1445	1012	7.736676	7.194286	7.329911	8.697575	8.651645	6.649013	0.481132381372447	0.99964275620349	0.186141550291445	normal
ISL2	255	435	527	377	294	447	3.859455	6.289976	6.988468	5.728983	4.47742	7.194372	0.746436761726559	0.99964275620349	0.0777814396933908	normal
MROH8	70	42	34	20	27	40	0.596321	0.32732	0.240523	0.260546	0.841498	0.339016	0.274923677371417	0.99964275620349	-0.642248308621721	normal
KIFAP3	149	201	291	371	161	303	1.005888	1.286422	1.716078	2.510239	1.128516	2.140496	0.0706500216409513	0.99964275620349	0.565967064589012	normal
MROH1	2026	1612	1516	1661	2120	1442	15.417673	11.935098	9.740843	12.874453	13.304101	11.389492	0.53420216141656	0.99964275620349	0.194103800871449	normal
ZNF141	221	203	340	288	271	262	0.483359	0.531573	0.689971	0.635262	0.60113	0.63756	0.20307544905521	0.99964275620349	0.314621209343261	normal
ZNF143	120	301	360	245	224	306	1.231347	2.943263	3.572519	2.840007	2.391077	3.756536	0.523683646807513	0.99964275620349	0.216174931606971	normal
ZNF142	1730	1770	2003	1740	1737	1616	4.252048	4.15487	4.312216	4.293858	4.330554	4.172368	0.687848987461218	0.99964275620349	0.0768384188079349	normal
ZNF146	1283	1818	2776	1597	1273	2349	10.634735	14.390335	20.116098	11.770718	9.4145	18.117863	0.903675870915977	0.99964275620349	0.0288804832874846	normal
ZNF148	458	571	760	573	329	569	1.334445	1.620893	1.939838	1.737686	1.058847	1.956608	0.635620675523591	0.99964275620349	-0.103421116638118	normal
DSC2	64	65	125	60	26	70	0.141558	0.137377	0.245439	0.133846	0.058631	0.164044	0.23926080120667	0.99964275620349	-0.524172941885622	normal
DDX31	988	983	1265	1024	689	1056	6.988732	6.811151	7.834116	7.708237	4.69583	8.057842	0.738062782841473	0.99964275620349	-0.0579313427168484	normal
MAGOH	824	1078	1390	880	709	1232	35.747806	44.947961	52.868421	39.115563	31.495498	56.344312	0.840472600022942	0.99964275620349	-0.0400603520935589	normal
DDX3X	3051	3738	5960	2771	2145	4981	14.2806	21.492861	31.728023	14.992669	10.944169	30.952244	0.497601048893265	0.99964275620349	-0.183655115284918	normal
VWA8	375	404	577	316	173	427	1.448624	1.489528	1.954494	1.22366	0.673586	1.734839	0.149475747988565	0.99964275620349	-0.407270767953994	normal
SOD1	5822	5434	6164	6126	4778	5124	177.571564	160.039557	163.895224	188.734197	148.167992	163.156059	0.792330755698996	0.99964275620349	0.0491245369492885	normal
VWA2	469	433	534	443	348	564	2.226291	1.959567	2.229973	2.127109	1.660887	2.814311	0.724581467752458	0.99964275620349	0.0736887761945682	normal
[truncated: 11,143 more rows]
