# Supplementary material for: ITIH2 in colorectal cancer metastasis: Weighted Gene Co-expression Network Analysis-guided functional validation
Source: PLoS One. 2026 Feb 5;21(2):e0329719. doi: 10.1371/journal.pone.0329719 (PMC12875447; doi:10.1371/journal.pone.0329719)
Supplement: S1 File — (ZIP) [file pone.0329719.s001.zip › supplement material/supplementary table 4.xls]

#ID	NC2-1_Count	NC2-2_Count	NC2-3_Count	KD2-1_Count	KD2-2_Count	KD2-3_Count	NC2-1_FPKM	NC2-2_FPKM	NC2-3_FPKM	KD2-1_FPKM	KD2-2_FPKM	KD2-3_FPKM	Pvalue	FDR	log2FC	regulated
ATRX	1452	1516	1402	669	603	376	5.42114	3.600352	6.308999	2.398131	2.607576	1.393569	0.00970274802807949	0.0218922415461931	-0.79495969062585	down
MSTRG.58114	141	212	188	302	321	293	3.036292	3.550794	4.554544	6.60386	8.688785	7.392823	2.06045626216585e-05	9.64153838743639e-05	1.38700317885391	up
TCOF1	8179	13778	8656	10093	7422	7501	41.810797	54.91673	50.043125	52.763139	38.4705	43.395862	0.0863214530608247	0.140765663089383	0.326880432871562	normal
NSRP1	1550	1808	1449	810	281	711	16.16881	14.528184	16.636237	8.306879	2.923243	8.140217	0.00251778080130347	0.0067565019792366	-0.889848244921983	down
SPPL3	2420	3253	2106	3070	1708	2431	14.128054	14.810615	13.931402	18.468634	10.787447	16.278812	0.0023885304464246	0.00645483051731502	0.470722781687027	normal
OPA3	1015	1194	905	1021	1237	1091	4.137212	3.955289	4.267395	5.20444	7.187769	6.327657	0.00491022718069378	0.0121145265419655	0.74922478704482	up
OPA1	2504	2640	2167	1731	735	1619	9.90733	8.01657	9.833727	7.045886	3.668776	6.983482	0.214886139466843	0.299081293526951	-0.303296178324681	normal
SLC66A1	968	1483	975	2892	3605	3090	13.303633	15.807767	16.017951	40.719041	43.394085	45.424106	2.17400948705693e-15	8.06721154820803e-14	2.14777633224096	up
SLC66A2	1031	1579	997	1815	2614	2057	10.475195	12.493725	11.485259	18.243139	27.60423	23.295785	8.50492226999989e-07	5.63890235423048e-06	1.52685965448843	up
SLC66A3	545	441	414	234	104	273	7.567604	4.83175	6.543692	3.360555	1.512042	4.377901	0.0634965525313598	0.108909842338828	-0.668081396828933	normal
MSTRG.15179	359	362	322	335	424	228	2.165975	1.602545	2.260209	2.099615	2.620981	1.382115	0.147889164969502	0.219842993025954	0.570639071483962	normal
ITGA9	270	245	224	391	312	267	0.8289	0.586335	0.777826	1.236005	1.034382	0.937591	0.00088481444206879	0.00269802928171362	0.984320487982827	up
ITGA1	419	598	440	427	194	431	1.040347	1.253186	1.193596	1.011758	0.469781	1.111045	0.760236635515048	0.81876969330431	0.0865115156560625	normal
ITGA2	255	186	287	374	65	352	0.784498	0.445196	0.998784	1.184213	0.215501	1.241523	0.323907995459758	0.417442439485249	0.562831895418904	normal
ITGA3	577	661	611	464	664	326	2.848162	2.545142	3.432832	2.357711	3.543474	1.843814	0.42794188412776	0.523048500841119	0.318861386480572	normal
ITGA5	1776	1607	1776	2026	2023	1620	10.091554	7.119855	11.433055	11.90923	12.434181	10.555811	0.006216454720161	0.0148463565669727	0.740225468665415	up
ITGA6	1764	1356	1759	1021	618	865	7.330831	4.388285	8.273825	4.364366	2.772433	4.118263	0.100073717521132	0.159362101707708	-0.424717797575948	normal
ITGA7	2165	3254	2480	1238	955	1036	13.174259	15.165113	16.977493	7.531302	6.028604	6.932132	0.000126673050638421	0.000485720775281321	-0.684959809522324	down
UFSP2	903	969	780	713	528	618	9.416215	8.261289	9.225498	7.694701	6.793962	9.554285	0.657960120916741	0.733167703352816	0.0769758082244216	normal
MT-CYB	146099	203584	138375	259053	476671	254401	3092.298584	3360.081299	3318.594727	5647.996582	10913.371094	6175.118164	3.30006683268751e-06	1.90443656180679e-05	1.72977157925464	up
CHST9	473	770	414	171	83	301	1.989536	1.627776	1.707189	2.087154	0.188694	0.732273	0.0212238385711886	0.0429328645423047	-0.998451826733447	down
CHST3	1227	1880	1225	1425	762	940	4.270338	5.103788	4.834004	5.110706	2.870038	3.753022	0.582730470677411	0.667388770367262	0.111396933164267	normal
CHST7	88	93	115	78	57	45	0.882684	0.724717	1.307681	0.808734	0.618046	0.512764	0.754979970250545	0.814071512993167	-0.147634704079117	normal
CHST6	404	318	441	113	202	136	1.186566	0.730869	1.491343	0.335533	0.627998	0.448029	0.121595055718923	0.187416050596697	-0.725378553289804	normal
ITGAV	1108	1091	1058	1562	854	1299	3.739712	2.912461	4.256415	5.44975	3.124002	5.067999	0.000157221742138849	0.000585786570875595	0.738664047563062	up
ITGAL	97	85	86	8	0	19	0.309891	0.212313	0.323643	0.025084	0	0.06827	0.00630414686381057	0.0150245931125762	-2.83244318680034	down
ITGAM	104	169	110	22	4	50	0.520551	0.676383	0.626927	0.116028	0.186305	0.29009	0.0225357412334599	0.0451368792783924	-1.79897070142947	down
ITGAE	527	950	506	1129	811	1312	17.990548	25.913814	19.60847	40.724573	31.437098	52.170633	6.07008691739339e-08	5.34725461440322e-07	1.33176258376779	up
IGF2R	3128	3264	2989	2182	742	1527	5.91464	4.990204	6.593495	5.374346	1.360564	4.353596	0.0415906670827162	0.0764130428036765	-0.563339564533202	normal
SLC36A4	908	854	802	485	202	642	3.802626	2.709118	3.769849	2.039002	0.872159	2.945096	0.23708306532172	0.323772718015534	-0.423207839492679	normal
CKS1B	5313	7799	4766	7762	5120	6137	161.676075	184.036528	163.08436	240.286888	167.477406	210.925688	4.22748169453329e-06	2.37509797766941e-05	0.692459511835079	up
SLC36A1	1556	1855	1393	354	127	269	6.681536	6.096897	6.624038	1.58229	0.573606	1.30456	4.62417798821921e-15	1.6536827188958e-13	-2.14447725883709	down
ART5	375	207	212	39	8	31	8.098384	3.259745	4.898738	0.784088	0.155197	0.70508	8.08486263893743e-07	5.39407655233892e-06	-2.87018874922105	down
CADPS2	89	63	91	22	42	69	0.351017	0.193924	0.410546	0.089116	0.17941	0.314296	0.682434072030408	0.753505033619241	-0.271299681918711	normal
RLF	716	804	700	361	36	229	2.771689	2.428256	3.07142	1.437992	0.147998	1.016636	0.0176910099984932	0.0367449145379477	-1.37414305417752	down
CRTAP	3222	3779	3107	4867	4335	4666	12.03106	10.788451	12.910176	18.355646	17.16778	19.592545	3.10774238307264e-10	4.60787066121748e-09	1.06485532159066	up
MDH1	8744	10755	7885	6293	2184	5040	134.039566	126.780283	135.730981	98.486068	44.339433	89.73419	0.0627622366100249	0.107931968875643	-0.488290558208044	normal
CPEB4	295	333	220	227	119	307	0.755638	0.683659	0.63877	0.638034	0.329725	0.900586	0.596924495330696	0.680144096867102	0.188060064814937	normal
CPEB1	7	4	14	44	77	72	0.058236	0.012318	0.073091	0.313399	0.408525	0.567633	1.09264938940935e-05	5.51881894306869e-05	3.54224641901672	up
CPEB3	78	66	79	45	0	34	0.239608	0.158654	0.275858	0.143337	0	0.120759	0.346953834040058	0.441374133728592	-1.08992378333806	normal
SRBD1	369	543	350	180	182	174	2.42371	2.781468	2.604644	1.217806	1.291842	1.306868	0.0372950731160552	0.0695986466532413	-0.597237638460228	down
ABAT	531	698	608	454	345	486	2.952716	2.644315	3.380965	2.460536	1.609856	3.466294	0.732462411690348	0.795445765948672	0.07254862998019	normal
CFI	56	145	50	0	0	3	0.659592	1.352132	0.680051	0	0	0.04058	4.62036550857378e-06	2.57383072963489e-05	-5.74396765665895	down
CFD	40	71	24	105	130	97	0.828471	1.158865	0.585954	2.199608	3.02081	2.23809	0.000185076428643814	0.000676408530844375	1.99779532597383	up
CFB	1524	1654	1319	707	32	39	15.303562	12.723554	14.987894	7.289924	1.414892	0.561149	0.0713192504044029	0.120019541275744	-2.14837844777976	normal
AAAS	1807	3355	1885	3254	2806	2779	23.456935	35.678133	27.725474	43.454362	39.687332	41.424933	2.42414816826335e-05	0.000111209509188126	0.969053451352271	up
MSTRG.207	67	56	31	35	26	54	1.212913	0.735224	0.670828	0.518478	0.410908	0.892137	0.781696029188055	0.836086470394539	0.167607682754699	normal
SIDT2	1796	2396	1627	671	373	672	10.210084	10.660657	10.696347	6.308356	3.102122	7.36716	7.04353639343219e-10	9.61710943372285e-09	-1.18564162079636	down
MSTRG.60495	81	56	68	36	0	19	0.466637	0.250311	0.443154	0.20978	0	0.12078	0.19092404791633	0.271255203523777	-1.50653914059478	normal
ENSG00000284337	98	245	142	129	31	84	0.735113	1.44186	1.21161	1.001642	0.249634	0.719632	0.406231273374159	0.501306677780877	-0.45106447577937	normal
MSTRG.9999	176	204	169	420	318	369	1.333836	1.202367	1.452604	3.275571	2.609237	3.210488	1.18102298840819e-12	2.87528065819871e-11	1.60403930718723	up
UFD1	2197	3114	2128	3496	2297	2222	31.625299	33.330642	33.887178	49.823133	34.194526	34.619102	0.000243545063452286	0.000868034096538952	0.706090200757715	up
AAGAB	3169	4498	3014	1584	946	1100	24.544561	28.524423	27.680474	12.58101	7.882728	9.725688	7.38970591008795e-09	7.95070151074467e-08	-0.968391114250303	down
C4orf19	813	1279	755	742	354	722	5.590281	7.066119	5.879788	5.066411	2.531914	5.487467	0.778102802015906	0.833082376407939	-0.0718151846567906	normal
STXBP2	2625	3741	2313	3340	4069	3160	35.709091	39.585841	35.490114	49.963346	63.959018	51.737702	0.000462262818314327	0.0015240210040628	0.950634447300148	up
ATP5IF1	1708	2727	1564	1864	1007	1283	59.251653	67.242817	54.151706	67.940669	38.551343	66.412392	0.768282126729609	0.825577337488364	0.0605586691680819	normal
ZNF117	109	139	77	33	17	37	0.288716	0.333806	0.230353	0.090115	0.046031	0.112157	0.00699577122174331	0.0164234057729498	-1.31947284808133	down
ZNF112	199	189	147	125	31	134	1.312027	0.970268	1.091977	0.845036	0.217931	1.010062	0.470374504719645	0.563095105641313	-0.377192398126395	normal
PRKAR2A	1299	1792	1271	708	391	676	4.925722	5.207885	5.416334	2.710964	1.569915	3.177698	0.000131584040537984	0.000502319163602416	-0.722849290357235	down
MAGT1	2941	4263	2858	2058	956	2038	17.458911	19.728201	19.021257	11.357878	6.382183	12.522983	0.0589200331820025	0.102241626404068	-0.431156823378069	normal
ITGA2B	288	202	244	106	105	91	2.161771	1.208852	2.107995	0.756549	0.945659	0.861969	0.0819053958098128	0.134774357343981	-0.691386758632845	normal
PHACTR4	985	1681	206	558	171	546	3.953459	5.232874	1.87415	2.29158	0.737566	2.498054	0.350182649162369	0.444498509336767	-0.564804588342509	normal
NLGN3	41	11	81	87	52	60	0.161263	0.03146	0.53083	0.501785	0.329311	0.414379	0.205618579922885	0.288476803302454	1.04319003157658	normal
KRTAP2-3	67	38	31	33	115	72	1.822954	0.812337	0.944849	0.928604	3.412439	2.257935	0.0614088167566601	0.10593442970619	1.40001349144277	normal
MSTRG.25342	116	72	115	46	238	156	0.867861	0.443806	0.984021	0.3745	1.900316	1.334548	0.0891854022365413	0.144649899244885	1.23144129165299	normal
VMP1	5909	8570	4889	5538	4875	6200	46.720302	51.043238	40.491948	38.422105	32.072689	56.937873	0.0332246222689282	0.0629730448716579	0.408470689124616	normal
NR1D1	452	397	404	466	230	198	4.142961	2.83799	4.196879	4.404654	2.27877	2.08429	0.884474384547097	0.91660122268837	0.0517405952355782	normal
NR1D2	937	78	872	467	268	325	4.456564	0.546073	4.617822	2.496561	1.33461	1.729363	0.613602696181487	0.694333274701963	-0.37417331283398	normal
PLPBP	938	1356	853	685	467	691	9.122017	10.225978	9.383945	6.798276	5.046749	7.847369	0.349744068850183	0.443982630716196	-0.171796337523439	normal
OGFR	5693	6422	5043	4911	3920	3808	52.856209	47.214262	51.825062	49.494457	36.139172	43.524741	0.34013394115236	0.434098458179287	0.161929988734031	normal
MSTRG.22587	34	51	50	26	83	41	0.279825	0.406009	0.55261	0.222871	0.745989	0.384588	0.239113146258751	0.326108267612213	0.875256802149584	normal
PTCH1	500	517	541	225	191	185	1.692367	1.229798	2.368652	0.959262	0.809372	0.598408	0.0041234092886648	0.0104095723885751	-0.785787546658739	down
TIMM44	2074	3820	2244	1750	1691	1560	27.767442	39.922719	34.047013	24.843193	24.036068	24.99218	0.835033172966561	0.878031529526996	-0.0515676566950229	normal
RAD9B	46	65	67	106	0	26	0.262601	0.324107	0.434536	0.761934	0	0.234054	0.965935584300417	0.975190141569732	-0.0549619051875355	normal
RAD9A	2245	2259	1864	3390	3979	2985	29.424279	22.012618	27.400523	41.995199	64.120545	48.418375	8.12187736228761e-07	5.41353911680436e-06	1.34036201753634	up
ERGIC2	1781	2033	1687	1612	561	1263	8.672829	7.645637	9.330407	8.042604	3.040519	6.944356	0.571271435151578	0.657316903461897	-0.156655778576135	normal
ERGIC3	14446	18346	12173	31725	45681	37235	291.616858	289.762121	279.232688	664.14705	998.768987	857.065492	1.55942860852716e-12	3.73721397779668e-11	2.02181036231937	up
ERGIC1	13547	16865	12382	11419	5201	6980	113.67765	110.204453	117.14862	100.210264	51.444628	67.887494	0.12367026219995	0.190020514181669	-0.30486196751173	normal
B3GAT3	2638	3401	2552	3274	5277	3550	40.194293	38.503331	41.059824	49.241549	91.777926	60.733457	0.00037290246369643	0.00126413202575283	1.17540950474587	up
B3GAT2	905	501	760	374	0	11	3.316008	1.430439	3.155493	1.41061	0	0.044894	0.279124200787772	0.370127806693026	-2.18837861833825	normal
CALM2	22273	33705	20239	27530	12923	22623	443.631782	503.898005	456.484151	565.379565	271.910656	514.932462	0.131132708715478	0.199180888106125	0.29886457297274	normal
CALM3	20191	25795	17472	15053	9098	9954	230.34951	227.821801	225.522459	174.95867	111.004286	130.000813	0.0556709505517708	0.0974612303635566	-0.308956773681351	normal
SPG21	3616	4331	2895	2858	1360	2102	49.316598	46.090148	44.582693	39.551303	19.736319	32.580555	0.250269201613063	0.338764077178537	-0.217065761483027	normal
CALM1	13949	18397	12355	17019	12215	15865	80.434543	82.65802	80.905454	101.109051	76.391205	105.127058	2.20133407587667e-07	1.70282630636203e-06	0.613618112563481	up
GSDMB	1756	799	993	514	445	484	30.093387	10.403141	19.164243	9.420968	7.134563	8.228875	0.0537213098772421	0.0947059877254752	-0.731327708682976	normal
GSDMD	1127	2213	1299	2462	4015	2858	16.584599	25.05177	21.223605	36.377416	42.015614	47.053314	1.5636906334396e-06	9.76705226425351e-06	1.7143260773846	up
GSDME	665	929	679	1418	1117	1221	7.510088	8.247985	8.538135	16.305878	13.419222	14.428633	1.47251447115571e-14	4.82816858903406e-13	1.33257155278781	up
UPK1B	209	167	136	553	271	446	2.532671	1.54431	1.843742	6.780445	3.483354	6.085503	8.08853342713912e-10	1.0871871025144e-08	1.85497208155135	up
DLGAP4	4939	5237	4511	5179	4790	4077	40.117692	33.347306	44.451438	43.296863	46.855036	36.680787	0.010485396057549	0.0234132007729548	0.548491380366737	normal
DLGAP5	2631	3020	2247	2035	1022	1956	21.905852	19.652182	21.255556	17.477192	9.248405	18.696905	0.620184094907393	0.699944505445315	-0.0981425227663338	normal
CYP27B1	192	261	172	189	26	167	1.947438	2.069491	1.987454	1.972864	0.276156	1.939868	0.719534011731351	0.784987552196283	-0.216418348913942	normal
OIP5	803	1076	727	614	347	477	16.163049	16.947929	16.693475	12.70098	7.529549	10.988257	0.129826300078263	0.197675076801272	-0.277278812535592	normal
PTPN18	3447	4780	3546	2520	2854	2285	23.495853	25.30837	27.266078	17.500366	20.959167	18.049396	0.913427780795643	0.937468928334799	0.0272833663964167	normal
PTPN13	568	658	552	89	85	134	1.722234	1.531865	1.760789	0.309987	0.2572	0.431497	1.17158776808898e-10	1.9093975856789e-09	-1.9300244845776	down
PTPN12	1684	1208	1342	775	454	958	12.020094	6.742001	10.965678	5.694752	3.502961	7.839102	0.165247472003627	0.240772229632475	-0.416389165903213	normal
PTPN11	2899	3655	2702	1342	854	1252	11.541721	11.504906	12.204424	5.572007	3.219733	5.978923	1.55249912334221e-10	2.43603286224982e-09	-0.842133581827096	down
PTPN14	2234	2950	2597	1572	881	1354	4.478032	4.772409	5.876204	3.464396	1.979206	3.095509	0.00773794311385002	0.0179459957566508	-0.469206657388557	normal
LYAR	1041	1903	1044	937	427	560	16.176107	23.050501	18.442764	14.984909	7.167691	9.970045	0.0843182951749121	0.138069958077638	-0.469451068463633	normal
C2orf81	66	72	110	66	6	70	0.754522	0.681805	1.469332	0.744208	0.05687	0.822125	0.654430156404895	0.729823386574016	-0.370013171297293	normal
C2orf88	515	976	461	685	299	527	4.231892	5.201943	3.516602	4.616698	2.07065	3.936955	0.473754038478438	0.566305918527569	0.217417883080337	normal
CDK2	2703	4225	2549	1465	422	1307	29.347219	36.008661	31.569694	16.305029	4.268746	16.135633	0.0024960433626712	0.0067046862382396	-1.03268514599377	down
CDK7	1413	1937	1172	923	648	746	24.847351	25.716207	23.049329	16.026751	11.622049	14.195883	0.0422079380608312	0.0773550686393672	-0.357436832353725	normal
CDK9	2224	2447	2046	2354	3009	2329	22.864331	19.8671	24.111224	24.98132	33.147596	26.669855	0.00252129022477028	0.00676197595934115	0.842211189744675	up
MSTRG.46476	67	68	54	31	54	44	0.651183	0.565777	0.746678	0.295324	0.547023	0.477668	0.847785672534582	0.88819318637427	0.110724630188329	normal
CAMKK2	2017	3257	2026	1535	1118	1478	9.565949	11.739833	10.677905	7.494975	5.773811	8.165056	0.230248635652057	0.316316895555434	-0.210118495144163	normal
CAMKK1	176	179	103	93	0	77	1.188025	0.94775	0.795124	0.651729	0	0.595267	0.390229640716188	0.485290987427591	-0.980404108221998	normal
MYDGF	1786	2266	1445	3706	2454	2932	43.750122	43.279173	40.077181	93.282105	64.76264	82.082823	3.5561126219919e-19	2.19145440330251e-17	1.32273750515653	up
CHMP3	2136	3395	2096	2740	1805	2223	16.783394	21.027345	18.683321	22.869356	15.011418	22.427039	0.00958123358675719	0.0216605549347521	0.431737150563549	normal
RPL36AL	3601	4588	2536	4412	3819	4199	128.637527	127.806618	102.642288	162.337158	147.542603	172.007919	2.41120052041642e-05	0.000110725921436554	0.842453313474459	up
CHMP7	1524	1781	1250	2034	2768	2482	12.657811	10.056867	10.216125	15.021629	21.20327	20.156422	2.23918341945029e-06	1.34976803153239e-05	1.33484044161475	up
CHMP6	410	811	413	1441	2980	2024	5.985512	9.199302	6.884486	21.540813	46.756676	33.693146	6.22206384688008e-11	1.08079936342969e-09	2.71343180773863	up
CHMP5	1349	1359	988	955	329	988	17.491147	13.605583	14.378443	12.578443	4.480246	14.392233	0.600232741050707	0.682730121742251	-0.175326148000535	normal
HOXA13	129	134	131	23	4	38	0.676247	0.542987	0.839223	0.134225	0.020836	0.206728	0.00351097406035789	0.00903869562274904	-2.10304768870602	down
HOXA10	115	72	82	50	0	54	1.197183	0.531778	0.905752	0.485067	0	0.58516	0.415942350704508	0.511097401559998	-0.951954583935458	normal
TDG	822	975	613	686	288	609	6.235114	5.76522	5.260259	5.365332	2.358832	5.366644	0.846137807638921	0.887088063511012	-0.0524467980514911	normal
LRRC27	244	261	224	299	308	314	3.027669	3.295011	4.002248	6.094844	5.128508	4.022208	0.000765413338783437	0.00237593112852857	0.95346236516642	up
LRRC26	72	96	80	117	282	142	1.433962	1.490348	1.795612	2.391781	6.082597	3.231244	0.000996836169611927	0.00299919932112534	1.8411782052149	up
KIAA1522	2759	3651	2779	2056	1133	1334	12.128577	12.513716	13.84146	9.307336	5.384214	6.722403	0.0114126565497442	0.0251702046673061	-0.45068659922129	normal
MPDU1	2746	4879	2685	4404	4912	4452	49.024764	68.75118	54.623898	79.186618	96.061473	88.513735	3.39244414476643e-05	0.000150818998307104	1.08440332024587	up
LRRC20	3034	2560	2587	3267	3172	3620	24.17516	15.979809	23.459582	26.848123	24.327005	29.359631	0.000117226088523825	0.0004536554320109	0.893882871921331	up
LRRC28	680	706	546	470	222	331	4.292755	2.722709	3.166437	2.812292	0.987909	1.563414	0.127898031405828	0.195580417140362	-0.36591221358236	normal
GCNT4	2	16	2	540	183	468	0.006609	0.051797	0.005748	2.440918	0.869716	2.346827	4.51519766938554e-22	3.94479674862013e-20	6.51501616657595	up
GCNT1	708	1004	695	252	58	171	3.121203	3.477785	3.452571	1.053187	0.250792	0.790308	6.93942815442084e-06	3.68713880845363e-05	-1.81019474833613	down
GCNT3	734	465	477	544	243	459	3.975417	2.001651	3.285239	3.143256	1.286077	2.786638	0.787379672992923	0.840407407870897	0.0915553976270712	normal
GCNT2	1418	1459	1121	2304	1432	1877	7.682322	6.196701	7.193279	13.217352	8.264289	11.643764	1.28197015026446e-11	2.560971918126e-10	1.06421946145599	up
LPCAT4	2084	1550	1440	1182	1221	1003	23.565539	14.048203	18.695899	13.786265	14.723441	12.8286	0.900866954376402	0.928425699468593	0.0365288152190556	normal
LPCAT2	1388	1156	1097	493	129	402	7.92298	4.978326	6.632608	3.283727	1.779541	2.985252	0.000513887100082026	0.0016710712672632	-1.33998745142755	down
LPCAT3	4241	5281	4247	1809	439	1049	45.263228	44.321326	51.715844	20.226652	5.076625	13.092283	6.05081909110093e-06	3.27055369118206e-05	-1.56426528759293	down
LPCAT1	2122	2842	1990	2307	1989	1949	12.985605	13.576959	13.811033	14.542328	13.170561	13.679605	0.0104578420831984	0.0233592317340568	0.465031826979742	normal
TAGLN	1956	5496	1833	65077	113187	75147	13.724978	28.31034	14.382907	436.015439	796.669377	594.857185	4.51893072077405e-38	1.32721956743755e-35	5.52881797522647	up
ALPP	561	101	266	229	45	151	4.911558	0.685933	2.638596	2.062487	0.420684	1.512437	0.318480560955457	0.411677653659437	-0.713102848064314	normal
CCDC170	49	52	47	18	0	15	0.219928	0.184509	0.241289	0.082266	0	0.077982	0.127022238877457	0.194456580399736	-1.72297923661503	normal
CCDC174	635	776	574	829	926	852	5.47734	5.21682	5.550752	7.186527	8.281623	8.588445	4.93970861603147e-05	0.000210911653992262	1.03142970387371	up
PDK1	1715	1654	1706	658	414	533	3.773477	2.418866	6.327083	4.941912	0.767162	4.154	3.93725959872409e-08	3.61369225404171e-07	-1.10217448818647	down
PDK3	1153	1341	1101	421	219	377	2.224455	2.166133	2.478382	1.020147	0.464995	0.84928	3.60020528247491e-10	5.2645374702631e-09	-1.26334174603817	down
PDK2	288	329	280	137	0	53	2.0639	1.83774	2.339202	1.008501	0	0.599973	0.0920364495598379	0.148436867592476	-1.83955596936948	normal
EBP	3810	5816	3562	6906	7349	7306	84.427814	102.926203	98.817079	161.483585	171.367926	181.433285	1.28830928119739e-09	1.63906187259436e-08	1.35893743735689	up
LNPEP	861	958	765	380	213	361	1.771836	1.537415	1.724212	0.837904	0.456658	0.82232	2.0522468848039e-05	9.61616293205466e-05	-0.872981333650549	down
ALPI	945	1387	852	462	243	395	7.347094	8.225458	7.367398	3.549634	1.957885	3.643289	7.54125603170647e-06	3.95815582744016e-05	-0.951986069157018	down
SEC61A1	13078	20225	12898	29973	32745	27563	88.520529	106.752591	98.801747	188.434713	238.819547	213.94883	1.05081159458539e-11	2.13628913868288e-10	1.62175279347844	up
SEC61A2	657	748	685	627	264	565	6.639477	5.782837	7.947413	6.264597	2.780594	6.277883	0.967457448279794	0.976155443027138	0.0111180975769817	normal
PECR	945	1583	868	247	151	241	12.645705	16.223036	12.801508	3.29371	2.10842	3.855926	5.18507163922075e-14	1.52937454931204e-12	-1.80639434170037	down
SUPT3H	625	895	509	731	494	693	4.85612	4.812344	3.509771	6.697381	6.250157	6.312622	0.00881998462190353	0.0201208176699316	0.524074285521742	normal
DDIT3	883	1027	700	1111	636	901	23.440022	21.270888	21.029047	30.631878	17.583219	27.629735	0.000585103007109654	0.00187135354729881	0.597352668725533	up
DDIT4	2779	1862	2319	423	195	277	38.482674	20.096581	36.382809	6.02118	2.907306	4.384839	6.15060493585731e-16	2.51937538678262e-14	-2.44411765958982	down
PALS2	2081	2616	1920	645	238	474	6.064978	6.598114	6.445069	1.978309	0.742839	1.62063	1.04107988831502e-11	2.11962636848091e-10	-1.74796307314121	down
PALS1	662	849	685	633	374	539	2.923136	2.946691	3.488023	2.933821	1.786233	2.7276	0.709571285236702	0.776327337830502	0.0662409201379169	normal
GOLGA8A	3329	3649	3439	893	638	850	14.461784	12.22773	16.991646	3.994426	2.88379	4.068212	1.80470254647719e-21	1.47408958293321e-19	-1.55345775559935	down
GOLGA8B	2514	2400	2335	965	756	1008	10.992349	8.165458	11.910001	4.37261	3.521342	4.978787	1.60840230479134e-05	7.77666739591579e-05	-0.830681097045983	down
PTPMT1	2425	3854	2191	2794	2246	2269	26.04307	33.553391	27.281242	33.513764	30.317388	30.084109	0.0369337900710524	0.0690832030001095	0.417517594297813	normal
NPC2	5861	6991	4231	10458	10828	11070	172.140129	159.999736	139.461877	314.505802	345.883857	373.292479	9.82897354980857e-13	2.4315260014616e-11	1.56154513972586	up
NPC1	1164	889	1013	838	225	559	7.143836	4.487554	7.368972	6.437518	1.230016	3.763651	0.247235869208456	0.335249895732174	-0.440907870383467	normal
RAB3GAP2	1012	565	1060	527	179	491	4.057433	2.393007	4.90897	2.09401	1.349187	2.478429	0.121816652434907	0.187715680979175	-0.672748243611879	normal
RAB3GAP1	2238	2510	1912	1673	611	1365	11.336352	9.985989	10.901695	9.483492	3.35041	8.343404	0.203391602147282	0.285820795687782	-0.337590050188507	normal
C3orf52	1235	1932	1140	2141	1120	1564	12.88285	15.738469	13.129801	22.747783	11.258977	18.371628	0.000168163657520948	0.00062200726913697	0.748618963175805	up
DAG1	4745	6354	4679	5778	3348	5457	21.244053	22.224017	23.754492	26.004588	15.060839	25.838659	0.00173950609758226	0.00486075752449911	0.461151911845595	normal
ETHE1	1502	1858	1238	1939	1410	1611	39.715675	38.269307	37.330535	53.081201	43.770232	49.15864	2.97898905381938e-06	1.73656946363694e-05	0.711787762308877	up
MSTRG.51680	53	63	65	38	23	15	0.881216	0.823266	1.243991	0.65326	0.407664	0.287316	0.263950834723223	0.353573733383734	-0.685648067410807	normal
SGSM3	1820	1886	2193	1423	257	778	16.892271	14.268026	22.778784	15.357196	8.453695	10.823114	0.065263802889539	0.111346129661006	-0.809574966083423	normal
KDM1A	8881	12398	8842	6305	3391	5110	65.119291	68.488564	73.820752	49.857139	15.358764	30.516744	0.00252293230550418	0.00676506556821671	-0.452175524025352	normal
KDM1B	370	320	354	100	176	38	1.964423	1.336387	2.130144	0.545628	1.009507	0.231144	0.0959266648661697	0.153830353370424	-1.04398476451481	normal
CIAO2A	1388	2051	1188	895	363	742	38.477815	43.81658	36.963357	25.318335	10.78755	23.36303	0.0132914662996689	0.0287669176545358	-0.647998036775948	down
CIAO2B	1907	2496	1457	2466	2595	2700	64.83329	66.244643	56.320735	86.408708	96.230625	106.577764	4.94050575095218e-06	2.73341153437045e-05	1.05049493781883	up
SLC36A2	94	73	77	0	0	4	0.669821	0.400629	0.608882	0	0	0.031806	4.4657527435167e-06	2.50082153636935e-05	-5.3849729127594	down
BTG2	1266	1019	934	358	132	171	11.194624	7.030921	9.363332	3.261101	2.186499	3.696962	2.05616832646395e-07	1.59996322314027e-06	-1.76906411057977	down
SOSTDC1	468	405	376	203	28	293	5.913962	4.222563	5.199422	2.868033	0.300202	4.605661	0.22401718326021	0.309109675902033	-0.777890547549525	normal
SRD5A3	382	651	401	646	309	725	2.372168	3.450333	2.725062	4.512925	1.985833	6.273077	0.00768904410646629	0.0178535853398925	0.80225319590023	up
SRD5A1	990	827	669	539	323	474	3.724008	2.305237	2.717321	1.903969	1.777307	1.865462	0.166906557071109	0.242805154790767	-0.333267259628943	normal
ARMT1	1487	2104	1513	1144	707	1140	14.975332	16.522939	17.089451	11.866975	7.699429	12.644421	0.267776486963362	0.357311418660439	-0.187824400953357	normal
GGA1	3329	4029	3122	4091	5217	4396	29.973695	29.206016	33.388112	37.199866	42.517651	47.71158	7.66377711795944e-05	0.000311332487746651	1.0372340379054	up
GGA3	2043	2098	1682	1617	590	744	12.724802	10.229041	12.036999	9.9778	3.684034	4.933793	0.128100458265258	0.195846575024212	-0.456275260757358	normal
GGA2	4422	6768	4565	2826	1971	2478	18.25436	21.776771	21.514847	11.870308	8.619015	11.527508	0.000504455344436254	0.00164349812947794	-0.512289162789726	normal
GJC2	24	10	7	52	72	55	0.265187	0.0838	0.085442	0.591783	0.867637	0.700687	0.000243455224094403	0.000867937994163001	2.76165043614577	up
GJC1	1984	2051	1747	824	307	601	7.384941	5.132676	6.464583	2.808512	1.041487	2.161574	3.93284221447954e-06	2.22678235966676e-05	-1.21435150625647	down
MSTRG.55	46	62	49	124	82	87	1.014131	1.042906	1.168831	1.775118	1.354713	1.390849	0.000147274571000875	0.000553945007655608	1.48788555726167	up
MSTRG.52	213	202	204	41	0	122	1.868251	1.497231	1.974003	0.400624	0	1.875735	0.208213649801831	0.291410445286878	-1.4526776221223	normal
PSMB8	99	74	79	145	127	160	1.999113	1.044195	1.652591	3.150221	2.488957	3.919454	0.000393651226975223	0.00132438740852205	1.35863620836562	up
PSMB7	6379	9731	5862	12788	11798	10032	156.589177	186.377494	163.063738	323.3706	313.209327	282.354309	3.62375212811373e-09	4.1512260893346e-08	1.29850438658834	up
PSMB6	4134	6769	4046	8926	10096	10526	121.106066	154.604218	134.305222	270.068083	320.016204	353.736218	1.2205223112576e-11	2.44175217168115e-10	1.63959756656302	up
PSMB5	4500	6344	3582	5406	4348	5185	104.350294	116.672776	93.908626	132.340742	108.564052	139.41046	0.000121758327459769	0.000469090692786675	0.674027192723178	up
C14orf119	2350	2558	1808	2102	1411	2228	20.13863	16.931715	18.003197	18.70441	12.64487	21.882279	0.0367623448041829	0.0687864431347159	0.357565739308652	normal
PSMB3	12771	19350	11218	33740	59747	40248	408.654113	482.065219	405.907477	1109.935583	2071.070808	1477.256056	1.98113222486814e-11	3.83018896807841e-10	2.33375131027279	up
PSMB2	4882	7369	4406	7967	8825	8984	26.634544	31.348673	27.238706	44.778168	52.082355	56.212383	3.04841606500077e-08	2.85677768915619e-07	1.28327119132318	up
PSMB1	7783	10945	6958	9811	6030	7850	200.114923	224.532438	203.015971	263.885916	176.368408	233.392917	0.00052327628807055	0.00169840251129223	0.475727133961957	normal
LMBR1L	2155	1645	1665	1231	595	912	29.617879	18.032051	26.164929	14.283957	6.928091	14.896823	0.0667141664546742	0.113469979514579	-0.466490091640167	normal
MSTRG.36342	59	54	76	158	96	94	0.588133	0.359485	0.716223	1.340925	0.84899	0.881101	0.00146622991992285	0.00419217850344138	1.4243120432691	up
LTN1	551	605	584	284	176	320	1.722529	1.467423	2.05942	0.907804	0.592072	1.140776	0.0192288350693695	0.0394346812208551	-0.597841804196891	down
TRIML2	3	7	0	87	97	37	0.090113	0.062898	0	1.745102	1.263276	0.502349	1.27567576060439e-07	1.03347498928064e-06	5.2069451188515	up
NACC2	607	853	591	1112	1113	1526	2.134826	2.33629	2.374677	4.00965	4.271939	6.210663	3.86945868158852e-10	5.59895258287715e-09	1.49572690782136	up
VPS13D	1384	1546	1325	1008	496	744	2.042715	1.778872	2.252623	1.546971	0.791357	1.259213	0.0593409474683379	0.102829831641092	-0.370445132745308	normal
NACC1	2959	4311	3058	4115	4346	3313	15.785456	17.945009	18.490352	22.621522	25.092686	20.281569	0.000829429556934963	0.00254545255756564	0.83584942215775	up
VPS13A	512	504	429	241	105	189	1.095186	0.883871	1.181693	0.50899	0.17913	0.47555	0.00166787424817149	0.00468811568351848	-0.89432154794347	down
SH3KBP1	1754	2023	1714	1778	943	1666	9.263136	8.360118	10.428411	9.660342	5.207847	9.818192	0.209647840664845	0.293001801411109	0.231819422984066	normal
VPS13C	1064	1097	1150	585	294	460	2.090012	1.798559	2.916001	1.080835	0.571918	0.953926	0.00102415714425045	0.00306840501824578	-0.767446167884355	down
VPS13B	527	687	579	327	247	162	0.870933	0.94791	1.09283	0.581508	0.447589	0.3084	0.0384508305990101	0.0714463946141789	-0.68206844739638	down
MSTRG.28877	4563	9570	4878	13308	24281	14881	54.871115	91.663086	66.707948	173.011396	295.055209	228.647901	1.39212715065534e-08	1.40474584705017e-07	2.1961866626401	up
BEX2	617	917	475	588	468	598	17.135003	20.122578	15.835258	17.716612	14.485009	19.558086	0.138917570001642	0.209073063268935	0.345663647411792	normal
MSTRG.6291	276	458	248	447	318	424	1.469297	1.690441	1.511677	3.641243	1.450955	3.801829	0.000300026530675672	0.0010461142282008	0.892529517296913	up
TMEM160	1514	1862	1176	3658	6977	4365	55.81974	53.507915	49.126694	138.909454	278.222473	184.544327	7.38585815770905e-11	1.25559588681054e-09	2.42614186197061	up
TMEM165	800	996	759	865	410	800	11.045907	10.073231	11.74126	11.311465	5.542469	11.827823	0.259871857646052	0.348973037646592	0.254252585502032	normal
TMEM164	1772	2575	1591	1064	842	842	7.942107	9.231753	7.899708	5.204426	3.944684	4.18585	0.011064031169906	0.0245188451227136	-0.490613240169012	normal
TMEM168	751	878	601	598	324	463	2.564944	2.367435	2.257837	2.067504	1.161351	1.760305	0.562017617821388	0.648886851489331	-0.114847127362642	normal
FOXN1	75	53	49	61	0	36	0.495645	0.273273	0.367182	0.415413	0	0.272644	0.704123650192317	0.772141950052013	-0.463559868066832	normal
FOXN2	531	710	573	232	24	186	2.35187	2.453831	2.881707	1.067979	0.111982	0.943057	0.00846272301615919	0.0194181230909344	-1.56759518694191	down
FOXN3	1093	1204	1132	173	114	148	3.366025	2.944833	3.976628	0.552769	0.368068	0.896038	4.77417347550667e-31	8.78702542078588e-29	-2.40831129328952	down
ENSG00000167807	91	127	75	248	80	17	2.051738	2.409998	2.276524	6.934398	1.799351	0.407425	0.339050056955298	0.433155667395736	0.769315724207495	normal
NICN1	46	374	156	47	0	79	0.409794	2.641626	2.845847	0.923778	0	1.744058	0.179020712484764	0.257390054696352	-1.63921304306708	normal
TAP1	167	53	117	202	174	190	1.484224	0.356974	1.143981	1.843659	1.620893	1.929213	0.0167569527154312	0.0351165895375455	1.28968693188985	up
TAP2	429	751	429	443	245	353	1.84217	2.657323	2.086272	1.966735	1.271148	1.706999	0.893483267860418	0.922581747559891	-0.0335539753134208	normal
MSTRG.18799	164	123	142	144	172	113	1.379736	0.799113	1.389747	1.253512	1.537621	1.115462	0.163676588923874	0.238811080594562	0.618957584921298	normal
MACROD2	115	131	124	134	34	105	0.645769	0.543301	1.044747	0.676467	0.175061	0.59106	0.905035718823723	0.931348819341186	0.0594930916651601	normal
MACROD1	1655	2332	1770	1241	2864	1403	31.877605	35.25053	38.668864	25.346789	60.40045	31.453655	0.130458896907299	0.198463148876831	0.659733172700237	normal
KRR1	1197	1833	1193	1282	669	983	2.860935	3.416151	3.228704	3.15393	1.728364	2.693975	0.783634945992676	0.837592919534777	0.0528733371829241	normal
STRN	970	1152	939	615	424	492	1.651983	1.529506	1.812479	1.078597	0.781276	0.961254	0.0135491957536125	0.0292650756036405	-0.414241645203292	normal
MSTRG.48372	85	93	37	38	0	32	1.367618	1.166895	0.659764	0.618621	0	0.590423	0.330385450459645	0.424285120303743	-1.14595892358089	normal
ENSG00000288710	59	7	39	8	1160	1478	0.786146	0.082365	0.752301	0.130713	13.323375	18.035009	0.0012552206069608	0.00365858641437644	5.28001564360571	up
TP53I3	571	1130	542	938	598	819	8.79143	13.546349	9.212129	14.926056	10.413209	14.341118	0.00746282605852848	0.0173838762929341	0.690753726334258	up
RALBP1	3286	3675	3230	3530	2213	2800	18.232511	15.945405	20.277729	20.180535	13.216732	17.899641	0.0249825624656892	0.0493360933156471	0.315905685087509	normal
ZNF830	902	1000	715	499	384	439	9.770973	8.472515	9.086854	5.546525	4.475109	5.422983	0.0415258606358858	0.0763153488443045	-0.385398547478238	normal
ZNF837	241	324	234	281	688	340	2.85786	3.014459	3.120396	3.419178	8.807549	4.644479	0.00360896052195106	0.00924955273765549	1.44015215074864	up
ZNF839	223	242	195	113	12	41	1.973987	2.268518	2.376471	1.479632	0.147744	0.411777	0.0186877774499024	0.0384966542185424	-1.54138300212161	down
LRIF1	1192	1305	999	762	425	676	11.926856	9.421367	11.213684	10.314781	3.373274	5.650942	0.0588171148222078	0.102101540870945	-0.342134779629121	normal
FAM91A1	1011	1100	795	523	146	454	4.459488	3.78972	4.218269	2.439303	0.884303	2.271894	0.0193639547606787	0.0396764185121581	-0.856252724011863	down
SUGCT	648	763	566	238	383	277	10.465198	9.642839	10.20343	3.739329	6.171995	5.569696	0.206827758173938	0.289852829830765	-0.464828352968112	normal
SLC17A9	2893	2808	2377	976	928	976	19.17876	13.979615	17.504708	6.486246	8.88921	7.684419	3.03855672716784e-05	0.000136938416786891	-0.880065410005005	down
RAB33B	284	293	245	146	174	157	2.00561	1.761589	1.750279	1.091929	1.067067	1.268064	0.648638954038176	0.72459432884543	-0.154732864842087	normal
SLC17A5	922	881	822	215	117	238	6.764058	5.03418	6.832023	1.621819	0.920714	2.001911	6.96578813403465e-10	9.520370237843e-09	-1.65445041982771	down
SLC17A7	80	62	92	28	0	36	0.672986	0.394006	0.851955	0.22793	0	0.330207	0.205687780767109	0.288518862484419	-1.4508183805658	normal
ITCH	2077	2137	1890	1125	550	944	7.99246	6.085706	7.788506	4.160614	2.127409	3.918654	0.000857724356898873	0.00262121474930973	-0.675950410067973	down
CHMP4A	1121	1679	1042	875	1001	1129	27.394368	32.479852	29.15872	21.856761	26.680756	29.405136	0.254280094490182	0.343116561519303	0.29450801596643	normal
CHMP4B	10837	13391	9560	10960	10218	10805	163.361786	157.402878	163.288132	170.177963	166.620743	186.792099	0.00174586524864914	0.00487753974749093	0.543206975232135	normal
CHMP4C	208	268	146	280	52	203	2.705693	2.715501	2.152042	3.756821	0.733105	3.028251	0.573370600756134	0.659176169874985	0.292833341748198	normal
COBLL1	296	419	368	236	70	204	1.090563	0.904703	2.055715	0.988911	0.194848	0.602858	0.155456330060551	0.229117999162486	-0.570671461547875	normal
TMEM255B	255	227	222	138	162	254	2.453044	1.849559	2.517639	2.306571	1.855616	3.427153	0.514552651412708	0.605428298678914	0.25487293373277	normal
TMEM255A	16	2	8	137	157	88	0.112094	0.011097	0.063049	1.242124	1.200714	0.710373	1.19907619573824e-08	1.2233590396135e-07	4.45923236812349	up
ST7	764	1390	743	967	626	850	7.362828	10.681118	8.309736	9.698178	6.766096	9.466423	0.103423269693188	0.163752605414489	0.367269600338659	normal
ZNF302	612	810	760	203	90	153	5.333306	5.559652	7.738542	1.851861	0.794275	1.432242	3.58288295752962e-10	5.24476313316425e-09	-1.74871658797642	down
STS	778	1430	873	758	194	669	2.851454	4.225751	3.767814	2.899697	0.761999	2.793834	0.324961732114093	0.418409826518323	-0.393339832347878	normal
KCNAB2	846	788	849	340	278	305	5.61215	4.222739	6.4572	3.41357	2.596634	4.007225	0.000560801300636898	0.00180155949592547	-0.847943679472523	down
MSTRG.21570	1372	814	1115	390	157	290	7.962694	3.684829	7.328116	2.330094	0.98193	1.930467	3.43619079065474e-05	0.000152616401783134	-1.483129630103	down
MSTRG.21572	38	39	26	35	48	51	0.307817	0.24739	0.237338	0.289986	0.422939	0.478591	0.0799543555099866	0.132004535756471	1.02442236989637	normal
PPP3CA	807	1033	835	1258	922	983	4.362587	4.40914	5.268868	6.705426	5.074099	5.834632	1.43616661611393e-06	9.04830852069226e-06	0.836159951176734	up
PPP3CB	1516	1738	1307	742	407	431	12.739563	11.196104	12.590978	6.573402	3.66895	3.389992	1.29775727779557e-05	6.40709637435268e-05	-0.959477794110082	down
PPP3CC	204	205	151	156	169	197	2.371052	1.803239	1.910372	1.787165	2.067262	2.482096	0.122457191537922	0.188492314004178	0.520301270994716	normal
LIF	432	484	308	401	261	324	2.693722	2.352188	2.176131	2.572795	1.756979	2.316396	0.217955879048631	0.3025606349947	0.279102652419386	normal
GPATCH8	1382	1545	1297	661	578	261	4.883245	4.256834	5.193301	2.405715	2.207167	1.054101	0.0221758572538094	0.0445388525435159	-0.871930002634165	down
IQCJ-SCHIP1	664	803	482	492	395	509	7.203774	6.381493	5.880051	5.039167	3.920539	5.428396	0.547845835485897	0.635982164077649	0.131024525417007	normal
RPL18	42314	48633	32351	48721	69219	53514	1524.469377	1377.008505	1305.187003	1707.783745	2852.392239	2097.975115	7.89615756548389e-05	0.000319269358623139	1.14525544563679	up
ADRA2B	165	114	160	18	0	3	1.075432	0.578542	1.181489	0.119941	0	0.015686	6.00396413856237e-05	0.000250756910495087	-4.00757684925764	down
RPL19	92902	119771	69057	59095	30622	42564	2716.883257	2687.637948	2240.877158	1841.396004	969.749591	1535.609497	0.00501710030866947	0.0123248758237591	-0.511324636040128	normal
GPATCH1	595	820	583	389	218	355	4.500161	4.837355	5.027984	3.017822	1.779643	3.074188	0.02083056219025	0.0422611817275443	-0.478025500409337	normal
STAMBP	1837	2465	1750	1980	820	1376	8.269475	8.463745	8.560094	7.857093	2.804645	5.352617	0.950399880029169	0.963663871303265	0.0139545226455697	normal
MSTRG.55230	85	141	79	19	33	2	1.232452	1.605473	1.299828	0.279699	0.521195	0.024117	0.0639758584811436	0.109582175266622	-1.74783100593425	normal
SYT8	857	1164	864	1118	2027	1261	18.118547	19.146056	20.707009	23.456524	36.921917	28.251551	0.000501769618474044	0.00163629289237319	1.30605198061595	up
MTCH2	5593	9290	5127	5839	3326	5196	68.092068	94.250414	70.05018	82.40737	34.450089	97.425733	0.536856051471692	0.626437948817855	0.118019587147286	normal
MTCH1	10466	12111	8587	10953	8270	8800	113.124096	100.953137	105.899897	137.670712	107.998627	122.128123	0.00231022993814621	0.00627146785962051	0.449213459298115	normal
SYT1	48	54	57	48	30	73	0.186268	0.21216	0.327579	0.250124	0.123805	0.419527	0.378637230166127	0.474077852627049	0.47850059543552	normal
SYT2	271	193	327	6	0	9	0.855008	0.473823	1.171087	0.016374	0	0.031707	1.75248202541241e-12	4.17090722048154e-11	-5.25293758056221	down
SYT3	85	54	88	3	5	16	0.769317	0.400328	0.959769	0.017564	0.037412	0.146891	0.00184908561051552	0.00513680373667866	-2.68862751366256	down
SYT6	77	73	117	15	0	7	0.454909	0.327762	0.712049	0.080438	0	0.038563	0.0013813575892434	0.00397752610803419	-3.20183517436947	down
SYT7	1961	1429	1640	636	253	569	8.369554	4.938857	7.653871	2.236218	0.911964	2.176023	5.18734446906581e-05	0.000219988027806404	-1.27982952015779	down
TIAL1	5171	5820	4457	4040	2773	3857	39.076047	29.535337	36.224346	28.461584	43.115008	25.727955	0.684538162802238	0.755163813579644	0.0505129185995374	normal
FUBP3	1538	2069	1567	960	541	1040	12.207573	12.602106	13.744442	7.647089	2.773133	9.201312	0.0274505321302094	0.0534905626094594	-0.456192032859357	normal
FUBP1	2827	3988	2936	1674	697	1466	11.973287	12.103089	13.527723	6.517237	3.093431	6.523347	0.000748283529652541	0.00232956830025342	-0.797171314591949	down
MARCO	62	65	49	113	112	105	0.816347	0.66879	0.737776	1.539788	1.610306	1.593805	0.000139294961456068	0.000527524731945011	1.52757776482437	up
SAP30	272	280	179	96	0	76	6.091591	4.851163	4.601154	2.151297	0	1.910172	0.129432729358419	0.197301708652947	-1.64436954309459	normal
NBL1	1728	2341	1718	1207	1566	1036	20.663671	21.806629	23.259439	14.822838	20.199049	14.148472	0.840452599288233	0.882452854687364	0.0619094656170887	normal
DRC3	56	69	54	63	70	53	0.671559	0.680029	0.723919	0.764353	0.88902	0.72076	0.15001463203978	0.22226059683129	0.691577356994716	normal
C1orf53	22	77	39	96	80	110	0.884969	2.441939	1.772898	4.029321	3.468293	5.21288	0.00180699280065452	0.00502897754440221	1.70028432048184	up
C1orf52	555	671	527	270	111	408	3.988693	3.808867	4.320157	1.975021	0.847868	3.461708	0.127206475977989	0.194717031980502	-0.611825689402099	normal
C1orf50	279	492	222	561	408	554	1.449346	5.746327	2.572291	3.603254	2.23606	3.945319	7.40049553283898e-06	3.89315702497368e-05	1.24706382457134	up
C1orf56	245	305	248	246	303	310	3.160107	3.226546	3.871543	3.248523	3.77527	4.259046	0.0201774501727176	0.0411356553218422	0.742403322321729	up
SMPD4	5199	8284	5445	5979	4406	5058	33.173342	41.302887	39.357339	38.035191	28.266181	35.174104	0.0491055798636275	0.087907330364092	0.318068017171976	normal
SMPD1	832	816	657	2440	2027	2037	8.776323	6.96377	7.594995	26.662385	24.643708	24.472759	2.49049617959594e-26	3.30565473684061e-24	2.09773615629553	up
SMPD3	220	83	173	131	409	248	1.092758	0.524584	1.023424	0.633222	2.023224	1.302969	0.0322905448701598	0.0614564808557049	1.38754542465461	up
SMPD2	754	1323	822	1030	1013	1123	11.649414	15.743406	14.249494	16.707302	15.886527	19.113388	0.00161868870558813	0.00457595308047072	0.769026579716392	up
BRIP1	608	767	589	500	592	692	1.974609	2.691809	2.438372	1.865994	2.092505	2.806985	0.0726647473758002	0.121716317531312	0.49435734844381	normal
MSTRG.22793	349	569	301	346	131	308	2.728466	3.852318	2.776539	3.170241	1.188412	3.112936	0.839416360268093	0.881565994913326	-0.0696009282305275	normal
TTC28	250	280	279	184	119	140	0.5124	0.447036	0.646434	0.388727	0.26246	0.329211	0.286021113102764	0.377316078485336	-0.301178093705549	normal
TTC26	154	310	246	200	103	179	0.889507	1.851857	1.590917	1.240049	0.622201	1.151766	0.975034986803173	0.981362228059133	0.011208232326331	normal
TTC22	679	1205	753	604	434	420	4.881357	6.789893	6.123262	4.472737	3.327221	3.439503	0.336816621138174	0.430980407692932	-0.237503386616161	normal
TTC23	428	496	366	329	168	205	3.802991	3.455663	3.385894	3.505731	1.130207	1.469839	0.22191287721871	0.306850181020443	-0.313183743593438	normal
ENO1	89184	144569	93484	114964	100444	96208	1210.042572	1530.127584	1438.512401	1605.868131	1473.277588	1496.61063	0.00408195733016583	0.010318135686799	0.561826132938022	normal
ENO2	1623	1235	1218	2932	3470	3749	17.011385	8.732545	14.163048	34.577261	32.056927	36.902039	1.49864799738384e-11	2.96393691869913e-10	1.92863434022248	up
ENO3	372	371	356	327	512	357	7.971543	5.747505	7.850992	6.39306	8.786115	7.153593	0.0421529379925686	0.0772889697478933	0.77803027356292	up
MSTRG.24796	808	615	598	415	382	476	3.756248	2.109655	2.799309	1.469191	0.895813	1.556605	0.781163105728138	0.835581209722683	-0.0784510493128137	normal
ANKFY1	1495	1894	1518	1344	697	932	5.015249	4.765498	5.598005	4.556657	2.424896	3.437551	0.378217803900581	0.473641030408457	-0.161162717563765	normal
OBSCN	267	395	427	140	124	196	0.338152	0.39297	0.572224	0.462335	0.324071	2.054604	0.0673650468385209	0.114421940022018	-0.658788549813985	normal
MCL1	3594	4722	3258	2900	2079	2293	22.03798	22.505536	22.566255	18.387877	13.749146	16.072636	0.630045593929071	0.708450224792891	-0.0686925563594676	normal
SORBS1	1704	1934	1649	540	246	560	6.944689	5.999374	6.356286	1.845628	0.873381	2.458437	1.70087986067011e-08	1.68670586183119e-07	-1.43125578549884	down
SORBS3	2175	4229	2445	7102	8657	6106	25.783533	39.065053	33.36577	88.811263	110.994206	82.244081	9.06624526435986e-11	1.50602225787273e-09	1.9874307764521	up
SORBS2	796	942	887	464	433	362	2.957539	5.54015	5.742176	1.960842	1.578827	1.7128	0.0848082019000991	0.138622620040553	-0.450396147542874	normal
ODC1	9521	25241	10199	6229	3100	5101	93.056685	196.440445	116.258177	62.58993	32.697353	57.041586	0.00102582312641161	0.0030716838258104	-1.02211881241183	down
MSTRG.14415	141	330	148	147	117	101	1.907238	3.473358	2.230373	2.050087	1.709029	1.566205	0.796079915333885	0.847531015831324	-0.107017460184906	normal
EOMES	52	65	37	27	179	8	0.373685	0.374983	0.309636	0.191852	1.428934	0.059819	0.214588806984401	0.298757830722408	1.34268439833016	normal
PDSS2	1093	1504	1252	601	331	492	8.463218	8.99955	10.806203	5.057276	3.120279	4.940691	6.57902695407875e-06	3.51312080736185e-05	-0.868347106554168	down
PDSS1	465	884	448	393	136	318	7.25975	10.818639	7.916244	6.307058	2.238655	6.85416	0.145744158538672	0.217262674348578	-0.519549330679839	normal
FKBP14	532	468	407	308	129	271	2.633224	1.844759	2.301501	1.535644	0.673809	1.50407	0.140399385058428	0.210866403149444	-0.460187766696833	normal
FKBP15	1028	1351	1005	878	592	591	2.869161	2.925378	3.121274	2.48319	1.786169	1.863523	0.531639566192833	0.621717432372575	-0.122105433614965	normal
UBE2J1	1414	1949	1317	858	519	720	8.197505	8.810743	8.650091	5.122279	3.253148	4.788709	0.000253766406673472	0.00090026962949338	-0.571613234055306	normal
UBE2J2	2486	4438	2297	5239	6502	6674	27.840108	41.097547	29.902579	64.100252	69.73357	82.695034	2.81307709094901e-09	3.31328636206998e-08	1.67309122633777	up
FKBP11	2185	3471	1942	1764	898	1672	65.889022	80.83776	64.468161	58.662706	31.671592	64.518948	0.309350333952398	0.402135041894614	-0.226037240258701	normal
FBXO10	348	449	318	229	182	95	1.802065	1.824195	1.866521	1.210502	1.027718	0.946632	0.197393595340429	0.278583088649349	-0.518921495032671	normal
FBXO11	1109	606	686	409	434	71	6.381559	2.965437	4.717664	3.125926	2.361717	0.662217	0.232317317894138	0.318778156680983	-0.765070443364896	normal
FBXO16	174	116	99	93	0	51	2.721795	2.096409	2.376895	1.915271	0	1.954995	0.373375973700854	0.468893917482405	-1.0322054983563	normal
FBXO17	2728	3372	2650	1682	1351	1247	30.710537	29.683558	33.300437	19.087993	16.035215	15.639449	0.0235912425840582	0.0469715148752832	-0.425405379548349	normal
MTARC1	4242	7904	3938	2774	1691	2675	27.444943	54.948504	26.009412	10.230226	8.703447	10.380091	0.0126118439362337	0.0275290786995209	-0.560203880569604	normal
MTARC2	345	435	289	182	92	184	4.725484	4.21578	4.311833	3.281376	1.112773	2.67319	0.0238033643014251	0.0473452979775468	-0.653723541206916	down
SFTA2	13	14	5	186	147	182	0.650502	0.557355	0.287958	10.319353	8.601138	11.272863	7.24636424153634e-22	6.21296968883029e-20	4.62577705970724	up
BCLAF1	3100	5509	3454	3088	1727	2661	10.525197	14.825357	13.696903	10.811313	5.842341	11.606396	0.610405688104703	0.691565997915079	-0.100787587918042	normal
BCLAF3	396	376	458	179	78	181	1.690795	1.261809	2.238697	0.681756	0.299554	0.740107	0.0068509088240899	0.0161354624480015	-0.972723336784874	down
PLA2G6	1204	1050	1083	633	421	593	11.640756	8.238156	11.975087	5.049984	3.333014	5.043095	0.035907260418114	0.0674464311895013	-0.4585767254159	normal
GDPGP1	54	106	69	75	114	111	0.250198	0.380494	0.367476	0.34205	0.549092	0.564596	0.0317115069508502	0.0605206196529152	1.06479023081673	up
CCDC71	583	971	641	507	426	454	7.848243	10.199615	9.786849	7.03473	6.200727	7.011199	0.867339135312707	0.903331026396304	-0.0383946725808366	normal
CCDC78	167	275	196	35	93	46	2.831193	3.517461	3.645083	0.545173	1.520443	0.791072	0.0530021589591703	0.0936561446841254	-1.14281465432061	normal
GHITM	6645	8788	5787	6834	4039	6217	64.218239	62.884518	58.528637	66.917769	21.995129	67.150366	0.053337423119642	0.0941401085211019	0.270919978614769	normal
MSTRG.43245	218	367	202	384	254	269	6.352041	8.474401	6.727952	11.680856	8.083295	9.299282	0.00325551067090065	0.00845673114435691	0.818289592229891	up
FKBP1B	221	176	196	486	391	437	5.581225	3.343801	5.462688	12.44866	8.961543	12.359201	1.11163924275074e-09	1.43680412986247e-08	1.72380068055822	up
FKBP1C	62	152	67	48	9	62	0.9371	1.806934	1.155744	0.742571	0.144816	1.072281	0.351254509064302	0.445610041023643	-0.682576072942947	normal
FKBP1A	4573	6295	3653	5517	4635	5279	60.953811	69.923176	55.430047	83.66984	70.008828	92.916183	5.61327191233232e-05	0.000235877033418068	0.713823022015182	up
MSTRG.45375	6	16	0	62	36	43	0.113559	0.224428	0	1.206921	0.734289	0.926953	0.00175320998083159	0.00489432486292334	3.3716789635528	up
UNC50	939	1305	916	582	98	354	18.948449	20.224841	19.78524	11.813775	1.176667	8.399324	0.0140507819443711	0.0301456316381875	-1.12220413921747	down
NKAIN4	170	169	143	17	34	11	3.324752	2.494355	3.103076	0.307787	0.61475	0.2014	0.000426168606360912	0.0014202876490116	-2.2663040596082	down
EMP3	129	93	106	1120	2788	1531	4.58606	2.609509	4.301782	42.517621	113.38392	65.767869	2.62490473109116e-23	2.68401369688758e-21	4.74010096428534	up
MAP1A	278	223	274	254	79	127	0.63569	0.397	0.709383	0.598002	0.194305	0.333216	0.536455355550748	0.626023309495522	-0.26657709794269	normal
UNC5B	693	371	606	270	23	176	2.4438	1.01989	2.49898	0.979583	0.087752	0.710483	0.0324952785564637	0.0617943002057342	-1.42882078993196	down
VGF	58	49	21	41	129	58	0.544286	0.350644	0.22033	0.392475	1.319849	0.627958	0.0361621751642609	0.0678329482222392	1.58679466819582	up
MAP1S	1272	1759	1299	1827	1749	1571	9.491568	10.134566	11.004861	13.945275	13.893373	13.224687	5.02426937195586e-05	0.000213860667315692	0.878647041777089	up
CCP110	365	456	361	198	73	218	1.603131	1.007957	1.140595	0.564404	0.216775	0.691461	0.0471134679220813	0.0847698528671024	-0.738277258592458	down
IQANK1	406	538	429	285	149	207	3.793286	3.85453	4.644592	2.664868	1.504637	2.230242	0.0254044104425938	0.0500760362344087	-0.533790492671302	normal
RPL18A	26993	32777	21126	27987	46586	30290	1022.738038	967.933907	904.77413	1092.620448	1897.777144	1317.38532	0.00147341857791487	0.00420937212694964	1.06671936553255	up
BORCS7	886	896	755	362	285	466	9.14907	7.092659	8.834528	3.773095	3.111305	6.380643	0.0118684447039936	0.0260505661780773	-0.604897528226911	down
BORCS5	916	1088	992	507	480	559	4.128279	3.616786	4.256831	2.299107	1.94914	2.406478	0.118892805972218	0.183908145858414	-0.349998248303209	normal
BORCS8	331	609	402	858	1011	974	5.129053	8.354473	6.368523	17.364301	18.794346	22.179245	4.66733652997547e-09	5.26371841991678e-08	1.74109411385649	up
SDR42E1	93	199	129	109	0	126	0.193848	0.346395	0.303973	0.23307	0	0.611135	0.759243502086099	0.818012039086235	-0.363237242715328	normal
MSTRG.45085	48	56	46	25	18	25	0.158994	0.167008	0.248017	0.117947	0.054079	0.077232	0.313583694916917	0.406298979222181	-0.556458715514372	normal
EPB41L1	1132	1323	1037	1614	1020	1322	4.594857	6.145957	5.403496	5.742819	4.790239	5.005059	4.743062500282e-08	4.28489756242753e-07	0.758495783538895	up
PPCDC	408	642	362	991	1249	1044	5.713074	7.592944	5.585167	16.509388	15.438742	18.707807	4.67586657488974e-10	6.6761612951442e-09	1.89146111910106	up
EPB41L2	3880	4808	3640	2986	991	2270	21.921757	21.422913	23.441921	17.30157	5.906312	14.446258	0.0980256135647871	0.156650332212123	-0.455317673782214	normal
EPB41L5	1633	1763	1558	1243	820	1240	11.668905	11.808682	13.127348	12.43353	7.570395	13.670863	0.934074676300004	0.952357399486317	-0.0136775620099757	normal
ACSS3	86	47	82	27	14	43	0.409682	0.19474	0.54527	0.160946	0.100313	0.181196	0.205304505866911	0.288127633081216	-0.852011450795107	normal
ACSS2	2438	1932	2132	3797	3034	3036	21.00159	12.874295	21.049973	33.981395	32.360106	41.049876	4.65277095330013e-07	3.29030995078663e-06	1.17839148636027	up
ACSS1	1465	2440	1543	870	434	649	9.553908	12.424768	11.493452	5.590926	2.376974	3.790057	3.10439615888862e-05	0.00013949571802506	-0.901405250282602	down
KIDINS220	1031	1330	929	447	240	464	3.381638	3.382873	3.468241	1.503459	0.850273	1.739442	1.99957566929857e-05	9.414100456684e-05	-0.944595208768912	down
PUDP	2532	3524	2240	2005	1523	1890	29.471442	31.871483	29.46453	23.705971	18.908091	24.890406	0.978503541314369	0.984135729275304	-0.00408410853256949	normal
PCOLCE2	35	55	69	8	63	10	0.453053	0.541912	1.011196	0.09744	0.801181	0.137602	0.868605090688184	0.90437657805549	-0.172769147411222	normal
WNT3	380	442	375	220	235	161	3.087468	2.58425	3.284083	1.660547	2.290253	1.353077	0.330280134716497	0.424189335655613	-0.32675159819214	normal
WNT1	67	107	52	40	9	30	0.665409	0.82548	0.5845	0.403322	0.094196	0.338478	0.13186737009144	0.200037991065065	-0.974051966107293	normal
LRRN4	126	402	237	1760	2407	1497	1.151106	2.784217	2.43584	15.26176	21.500995	14.686483	3.37124188489742e-17	1.63286396417979e-15	3.59406086750799	up
WNT6	152	120	225	938	1298	793	2.123454	1.310378	3.578428	13.564222	19.711807	12.76377	2.93040853152123e-13	7.85463288720759e-12	3.21935377930028	up
MSTRG.9895	499	701	417	100	202	109	6.634853	7.261356	6.235463	1.342807	2.853416	1.680284	0.00680770550260312	0.0160501394975121	-1.25780765619583	down
MSTRG.20028	141	110	109	42	48	40	0.775757	0.495405	0.68029	0.208419	0.250188	0.220253	0.0728019236223574	0.121901716846558	-0.857978933837154	normal
MSTRG.20025	101	71	87	30	12	24	0.8161	0.421332	0.801764	0.220885	0.092432	0.195009	0.0106994783750644	0.0238103497484102	-1.45964265528668	down
MSTRG.20022	615	517	561	311	327	259	3.506663	3.312786	4.841613	1.528122	1.674387	2.106405	0.337954137121301	0.432075475486009	-0.309032839814953	normal
MSTRG.20023	1223	1166	1087	671	802	651	7.476608	4.927646	7.906331	3.758856	4.091544	3.661711	0.778952183600462	0.833668471268474	-0.0813909471135988	normal
RNF170	531	711	562	421	112	391	3.543918	3.656135	3.905596	2.667042	0.710497	2.656633	0.258584247837822	0.347797679750359	-0.451826996562287	normal
PCNA	7495	11268	7342	6205	2767	5638	141.151544	166.015563	157.007317	120.665187	56.642071	122.197643	0.210977800002299	0.294621907054299	-0.275195786459856	normal
ZBTB7A	522	529	393	391	567	342	2.031543	1.665799	1.90618	1.509089	2.300212	1.470336	0.172246155426529	0.249286548849774	0.517484246085649	normal
ZBTB7B	1196	1313	1005	634	415	547	8.093608	6.832358	7.789941	4.417546	3.004578	4.122394	0.000544132286091371	0.00175827191924579	-0.557697509988342	normal
PCNP	3437	4554	3094	1823	598	1294	37.76082	40.803048	39.41099	20.847216	6.834948	15.676064	0.000178784706125981	0.000657067114846391	-1.04462999561076	down
PCNT	1205	1821	1208	1809	1641	1387	3.33804	6.723597	3.299888	5.337607	4.004388	4.225484	0.000326083129566961	0.0011233470228456	0.826634310795522	up
MSTRG.980	639	848	612	579	414	355	15.141052	16.810206	17.838067	18.556322	15.387008	10.038039	0.883052257342424	0.915551551776688	-0.0360515382641377	normal
STIMATE	597	709	690	577	471	409	3.310307	3.53769	4.373367	4.236237	2.591507	2.719945	0.582077429963585	0.667026136743925	0.14109146728745	normal
DNPH1	1387	2132	1215	909	1102	928	46.434169	54.777647	45.458331	30.873058	42.750159	36.923631	0.948058279457263	0.962279153649122	-0.0184900059709627	normal
ILF3	14602	21876	15221	13963	10158	12878	87.158021	108.091643	104.814357	92.654061	58.773333	76.798124	0.378004850445323	0.473520279609719	0.121050033920961	normal
ILF2	10780	16755	9865	11750	6978	9470	170.246402	214.407755	151.619173	175.38409	151.526249	151.364297	0.244007230156687	0.331621128786345	0.188681294834082	normal
TTC7B	492	547	463	400	322	306	0.784956	0.956575	0.650252	0.787083	0.430705	0.435105	0.826514160575925	0.871330492789832	0.0512892845107136	normal
BOK	741	1053	646	2025	2326	2437	6.812431	7.554983	6.724644	19.167499	23.13699	25.683748	1.48116572592189e-17	7.38123165365549e-16	2.12747135595786	up
DENND2B	1012	1538	1091	1053	640	759	8.282413	7.429026	10.11399	9.156596	3.79657	5.579292	0.924064667278358	0.945503570314317	0.017792603117041	normal
DENND2A	88	63	97	16	33	1	0.545534	0.313467	0.683215	0.096475	0.235644	0.040198	0.132468904083783	0.200724561138588	-1.61017965190865	normal
DENND2D	328	571	338	480	500	443	3.950751	5.144823	4.290961	5.192353	4.071488	4.212158	0.00351821736690053	0.00905428161719998	0.856885287088251	up
PPT1	4568	7035	4118	10786	6923	10152	48.222721	58.037057	49.349772	117.352106	76.364082	123.078772	1.12083443706053e-18	6.34098302015718e-17	1.4271297130329	up
RABAC1	1700	1546	1445	2588	5106	3428	55.593319	39.947378	53.692624	87.965321	181.421134	128.667114	4.59434691098329e-07	3.25566554205408e-06	1.92172706038914	up
INPP4B	69	135	72	153	110	108	0.209422	0.402266	0.243504	0.643104	0.323954	0.566219	0.00707168026776031	0.0165734251979904	1.0534766461054	up
INPP4A	743	844	727	500	359	414	1.903235	1.600592	2.052401	1.250785	0.92844	1.155792	0.133788533115383	0.202546272332172	-0.277485030076479	normal
SAFB	4742	7773	4697	6300	4043	4293	37.912401	48.475371	42.57788	51.839616	34.638048	39.324003	0.0516923256121017	0.0916841491596374	0.372394698741423	normal
TRNP1	1109	975	898	793	343	769	13.94601	9.607754	12.719149	10.257599	4.693337	10.914805	0.675843303605607	0.747902915101154	-0.118372332220661	normal
MSTRG.36949	1741	2601	1722	1679	998	1304	8.793159	10.324281	8.514096	9.322365	3.781736	9.207306	0.910213435523268	0.935438333198477	-0.0183597009509763	normal
PPP1R26	1194	1531	1308	1221	1012	829	5.911843	5.912443	7.568301	6.49203	5.868034	5.381304	0.37221701767914	0.467778924985693	0.210137382541174	normal
PPP1R21	859	825	732	321	175	343	6.529655	4.885695	6.325438	2.894625	1.422554	4.800009	0.000133788048056747	0.00050918395791986	-0.974361176515196	down
NGLY1	974	1371	1020	787	573	725	9.877848	10.529415	11.922089	8.227913	6.819613	8.334428	0.568842793707811	0.655123137355466	-0.0930650523136086	normal
MACO1	1383	1672	1205	1194	928	1012	8.474012	7.987424	8.363358	7.532882	6.148725	7.109787	0.318885719606853	0.412085608823535	0.161092701308299	normal
ZCCHC24	368	203	256	94	94	202	1.802429	0.774181	1.41676	0.474154	0.493109	1.129326	0.285891089999481	0.377252710673247	-0.52459707522346	normal
LMX1B	485	379	394	461	289	393	1.856747	1.128892	1.711194	1.816676	1.192867	1.727967	0.11679350051613	0.18137219947403	0.415636014899852	normal
ABCE1	1905	3099	2168	1490	935	1680	11.833206	15.013098	15.258968	9.535485	6.288588	11.973791	0.304151443739214	0.396545547331983	-0.217391204848967	normal
KCP	44	64	33	15	0	22	0.295849	0.305981	0.197318	0.071521	0	0.11817	0.226892274014694	0.312421042443774	-1.42815709023878	normal
GBX2	120	147	80	104	34	136	1.416799	1.368061	1.063259	1.250499	0.409264	1.747592	0.698850575058843	0.767365815479706	0.206530118132187	normal
GNL3L	747	1260	924	829	423	563	2.28408	2.907018	3.057256	2.786575	1.411	2.03766	0.614770184502604	0.695309229939845	-0.119227367601322	normal
OTULIN	4243	5522	3691	3499	3013	3120	13.11051	14.105503	12.738771	10.99644	9.902948	10.851039	0.414212130784599	0.50954969142657	0.138530131211446	normal
TGS1	553	870	573	237	143	202	2.986332	3.655965	3.527242	1.314976	0.830746	1.244916	1.43629722205473e-07	1.15271202635137e-06	-1.18649838645179	down
ANKS1A	1548	1670	1384	664	515	659	6.075663	5.228692	6.259316	2.603099	2.115556	2.910597	1.33796631801838e-05	6.57270001919067e-05	-0.734208272528787	down
BMT2	368	392	336	163	119	133	2.251278	1.870024	2.329988	1.02672	0.787454	0.932001	0.00124135878889301	0.00362353916724024	-0.816262192484799	down
ADAM10	4036	4415	3543	3289	2403	3137	9.319813	8.094886	9.150867	8.773256	7.307428	9.15275	0.272532240309148	0.36271066768487	0.145350252722709	normal
ADAM11	223	210	149	50	112	24	1.166264	0.858846	0.879397	0.267206	0.632528	0.141523	0.188776449239895	0.268840411153153	-0.909854314231056	normal
ADAM15	1410	1523	1305	1858	2473	1584	13.044941	10.891179	13.432105	19.219029	29.247343	16.191433	0.00033454324015111	0.00114810105177852	1.13569622554983	up
ADAM17	1970	2054	1935	1491	94	1000	10.82264	8.806902	12.075604	8.430525	0.644125	6.282271	0.220921384406022	0.305816164294097	-0.771469694721579	normal
ADAM19	761	912	688	1999	1196	1417	2.833704	2.64715	2.902215	7.728147	10.652058	15.340565	7.34443290860778e-21	5.48013793894172e-19	1.54343994530208	up
HAGH	1702	1776	1330	2537	2529	3144	27.84945	19.241685	23.459111	44.653026	46.43225	64.544619	1.4264357201014e-10	2.2763605410728e-09	1.38783272886671	up
G3BP1	10430	15457	9966	7292	4012	5942	25.181745	28.976454	27.598373	17.869576	11.854004	17.98345	0.00240847493386129	0.00649982169834238	-0.473837390889272	normal
NEPRO	1530	2100	1654	1094	465	832	7.941551	8.75337	9.593171	5.672114	2.518524	4.777838	0.00904130139447534	0.0205713078044071	-0.597736856788602	down
ENSG00000288698	134	4	93	51	0	0	1.017398	0.020598	0.798715	0.399648	0	0	0.307567229571084	0.400269448194517	-1.93935011864996	normal
U2AF1L4	358	473	292	522	893	467	11.642768	11.666331	11.536707	17.083684	32.335258	17.32652	0.000498842215230303	0.0016286702788645	1.45113522763877	up
NDEL1	617	585	420	469	181	226	6.661064	5.03819	5.228777	5.304512	2.003002	3.366516	0.29610939114231	0.388212939056743	-0.354369065118331	normal
SHANK3	783	734	609	188	124	52	2.772521	1.908712	2.369542	0.663134	0.403163	0.179725	1.8124711989177e-05	8.63629700720053e-05	-1.95998963897977	down
SHANK2	1116	1283	1216	584	286	522	3.139993	2.309349	3.230999	1.796017	0.689431	1.380998	0.000272193895529377	0.000957486802503483	-0.833296469009832	down
ENSG00000289346	48	91	85	45	33	34	0.264876	0.393767	0.532556	0.255975	0.193304	0.21512	0.437076990807684	0.532187596463726	-0.408023641602445	normal
PCSK9	4036	2761	3305	3210	1696	2612	26.565827	14.265346	24.757647	21.696932	11.617253	19.87089	0.698445816790164	0.767365815479706	0.10089651205126	normal
LINC02210-CRHR1	101	91	107	40	32	7	0.941218	0.633481	1.08544	0.364797	0.303592	0.062482	0.0737710149230991	0.123300047221027	-1.32788090109499	normal
PCSK6	1769	2901	1801	1151	1041	876	10.443143	13.258329	12.089026	7.447662	7.631677	5.783494	0.0708252920611947	0.119388488412838	-0.436385395365253	normal
PCSK7	1330	1140	1348	901	398	469	8.122173	5.303855	9.085881	5.659141	2.476557	3.346161	0.0498186564955275	0.08902223097272	-0.593077270162292	down
PCSK4	299	262	232	130	316	207	2.797819	1.91837	2.46653	1.244318	3.50023	2.423709	0.414420006814858	0.509680485929464	0.410864796025602	normal
PCSK5	541	593	587	623	358	490	1.805163	1.67471	2.455229	2.325894	1.245193	1.913973	0.127290695772714	0.194824344655344	0.329289342489048	normal
SP140L	325	444	276	621	382	477	3.351379	3.250408	3.099896	5.814389	3.913315	4.971709	1.30579391002312e-07	1.0559565983573e-06	1.09477954082326	up
TC2N	344	316	268	98	54	169	2.215108	1.150538	1.685081	0.477985	0.269336	0.903216	0.0238967435858898	0.0474957550764886	-0.982780696053295	down
PLTP	2285	3228	1993	3098	3738	2836	28.620013	32.986907	28.943854	41.998391	50.085241	37.982057	0.000164332194154242	0.000609632251573542	1.03187632860702	up
SETBP1	159	126	122	39	86	10	0.528515	0.344291	0.393302	0.095111	0.221686	0.028698	0.29434920167025	0.386455809383311	-0.86545314299087	normal
FAM151A	2415	3427	2463	2879	3134	2317	29.528946	32.677217	34.151013	36.256237	41.44603	32.487625	0.0120035691586891	0.026322044267918	0.653207695388049	up
MSTRG.21986	32	33	65	38	0	37	0.281559	0.225528	0.650106	0.344964	0	0.374248	0.751449687747158	0.811405779854644	-0.403619090709194	normal
PAXIP1	812	1044	917	614	322	366	4.864427	4.913992	6.285964	3.815232	2.102297	2.534864	0.0261409199950955	0.0513226083931586	-0.531639970320898	normal
USE1	326	472	296	521	786	649	8.770244	9.713471	9.025391	14.235964	22.47547	20.183313	1.12909086474538e-05	5.67355676309241e-05	1.51796158243101	up
APBB3	953	1182	895	607	269	566	11.436661	10.788282	11.906838	7.499303	3.346725	7.761409	0.034641139610255	0.0653438495736484	-0.521578092442318	normal
ARMCX5-GPRASP2	101	107	116	62	25	54	0.436916	0.358193	0.565327	0.274985	0.115968	0.264189	0.148218389258828	0.220284953200782	-0.676454908588284	normal
CDC34	4462	5557	4075	7441	14449	9388	78.770497	75.726082	81.146311	135.634036	272.581772	186.438906	3.56588439158001e-07	2.60481583079856e-06	1.84767770453403	up
CDC37	5825	7759	5469	5660	4372	4103	93.7452	96.02174	100.189626	91.209051	72.177861	72.341513	0.306652264675646	0.399264019058434	0.180214686559725	normal
SPIN2A	56	71	40	52	38	26	0.539747	0.541639	0.443011	0.529899	0.402186	0.28798	0.868733548681653	0.904442107700546	0.0919630541208044	normal
SPIN2B	175	280	142	250	149	105	3.635674	4.519027	3.477618	5.055686	3.077264	2.292583	0.372831128631893	0.46835199581985	0.367432214741399	normal
PGLS	1695	1819	1256	1806	2687	1880	40.877229	34.281357	34.233007	45.16044	70.714459	51.859729	0.000807757890091116	0.00248945968180794	1.09065201462412	up
UNKL	863	1323	900	953	678	924	5.122288	5.580311	5.025848	5.854799	4.623434	6.047364	0.0613229639599427	0.105826002563201	0.329393790607968	normal
MSTRG.55064	47	32	42	57	45	51	0.333106	0.175256	0.336115	0.417915	0.345281	0.419799	0.0920233495505438	0.148433082168229	0.902594500918009	normal
MSTRG.55066	73	96	40	46	39	60	0.421087	0.439675	0.265509	0.263908	0.244801	0.378044	0.842591020540975	0.884361804101857	0.103180648077844	normal
CCNA2	2565	4310	2631	1887	1140	1641	22.536676	29.529926	26.189352	17.074448	10.837086	16.530334	0.0185377435038197	0.0382389437129	-0.429099520472443	normal
DIAPH2	290	352	255	162	62	123	0.831008	0.88962	0.856398	0.611117	0.175858	0.630897	0.0131155100037877	0.0284485386694351	-0.826407282043201	down
DYNC1I1	117	113	126	102	40	114	1.034464	0.747395	1.248503	0.922695	0.34831	1.068984	0.931688002837908	0.950923878707425	0.0400888223314851	normal
VPS28	1842	2453	1821	2986	4973	2977	40.694796	43.801511	47.02605	63.00641	121.240747	76.238871	1.37853936016497e-05	6.75278826391671e-05	1.52826747248275	up
DYNC1I2	2601	2700	2285	1699	539	1330	24.361056	19.240958	23.672368	15.990854	3.229064	9.077945	0.0550646988370332	0.0965958956343127	-0.576151016696744	normal
MSTRG.55068	47	45	40	26	39	24	0.350668	0.301609	0.341949	0.201684	0.313232	0.199672	0.895536256549663	0.924398600569173	0.084218822944434	normal
SKA1	1549	2231	1373	1772	860	1421	13.18858	14.753807	13.20437	15.763489	7.883179	13.800168	0.260573378175557	0.349696305384805	0.226286778725641	normal
SKA3	1103	1759	934	1405	748	1240	9.515694	11.737067	9.319173	12.633091	6.805634	12.162287	0.0528041572079015	0.0933466812462206	0.429424501232823	normal
SKA2	1845	2909	1757	3076	1703	3023	20.322113	24.359102	22.568324	32.754891	21.757557	35.87309	2.04323918231522e-05	9.58045980729595e-05	0.846986789942678	up
C6orf89	509	2229	2208	1257	676	959	6.204111	6.389281	12.868506	7.782119	2.60815	3.925452	0.665681611801954	0.739265403806449	-0.208001772486177	normal
PPP1R13B	357	456	420	236	262	122	1.675589	1.710759	2.088067	1.064921	1.244027	0.747266	0.411031687278813	0.506370496313855	-0.34902655626222	normal
PPP1R13L	1942	1981	1677	1854	1617	2227	15.120072	11.998054	14.778816	14.780852	13.486066	19.867681	0.00162563286228258	0.0045937023604808	0.620662915997226	up
WNT10B	427	429	410	160	167	239	4.587242	3.652705	5.016922	1.768837	1.930823	2.943606	0.0764828090702802	0.127185724178551	-0.562360638298663	normal
TMEM35B	250	341	199	186	0	129	5.6321	5.980261	5.065351	4.306578	0	3.319241	0.44110024529501	0.535621726429655	-0.87813045132733	normal
LAMB1	9778	10869	9594	10330	5445	8205	42.003605	36.408001	46.406612	44.703035	25.093339	42.223864	0.169864337824588	0.246536359933825	0.218040192053553	normal
LAMB3	14059	14663	13941	6653	4792	5179	84.732017	68.835047	94.050442	40.089985	29.100613	35.828532	2.27254181210227e-06	1.36868094128533e-05	-0.780739874056085	down
LAMB2	2239	2325	2202	3528	4514	3561	10.059358	8.207047	11.078656	15.612632	20.716663	17.545783	4.77922133872202e-07	3.36951519903967e-06	1.41605526090893	up
ATP7A	176	128	155	29	0	43	0.562852	0.287803	0.52654	0.083398	0	0.175398	0.0335453144567423	0.0635198245213814	-2.23639350908219	down
ATP7B	1436	2206	1548	1028	380	686	4.946978	7.520499	6.417323	3.985931	1.411963	2.702877	0.0043528075386372	0.0109108689419553	-0.765175509008095	down
MPHOSPH9	648	847	565	420	178	355	6.590071	6.967189	6.106974	7.019565	2.650718	5.661482	0.0349398320152152	0.0658442923055332	-0.556537094229007	normal
MPHOSPH8	1686	2246	1624	1261	1004	987	13.136712	12.71511	12.847702	11.109153	13.482776	11.773341	0.368766555112319	0.464076353976703	-0.162151118041934	normal
MPHOSPH6	1128	1157	1010	697	402	517	24.988924	30.307649	25.245064	15.724008	9.516586	12.989237	0.0143191952937954	0.0306310509585545	-0.465653332676752	normal
ASTN2	736	1075	639	511	502	494	5.255196	5.464236	4.419346	2.805832	1.941601	2.003425	0.808552248722397	0.857041790782766	-0.059444451910848	normal
MLF2	14021	17384	11037	16461	14235	14600	219.644125	211.471422	196.988223	263.950063	239.121088	260.558487	3.89582450167932e-05	0.000171158374987846	0.717235564516585	up
MSTRG.1071	167	226	188	112	22	92	1.043557	0.977477	1.315533	0.752254	0.121228	0.597742	0.106963316761453	0.168764615907543	-0.865408491398758	normal
MGA	1504	1759	1381	875	460	672	2.664408	2.315909	2.694097	1.59598	0.837096	1.31482	0.000205629757502895	0.000746780629458029	-0.648151697742054	down
HS3ST3B1	136	123	111	38	22	13	0.608829	0.531733	0.655498	0.172424	0.106524	0.064326	0.00138669550730194	0.0039912311890734	-1.77712861999303	down
SAMD4A	722	1007	710	1623	2096	1893	3.027432	2.967122	3.142054	7.19813	9.382477	8.624095	1.68953998780158e-11	3.31484793722768e-10	1.85959195034954	up
ADSL	2827	6470	3709	4478	3628	3764	19.619553	33.441485	28.4161	43.603403	22.873204	40.783869	0.0505557222959119	0.0900711397228663	0.508230419080694	normal
SAMD4B	3840	4887	3689	3718	3523	2895	23.382994	23.123629	24.863929	22.607664	20.777294	19.851965	0.124733283803709	0.191481450802526	0.334995804735998	normal
GAS2L1	880	1345	817	1972	2000	1893	6.871827	8.133906	7.784715	15.058178	15.454612	18.361361	7.28417055314136e-12	1.52349530781157e-10	1.59404458643908	up
GAS2L3	685	811	40	314	146	391	2.881179	2.861731	0.496411	1.402521	0.662189	1.883753	0.770047125230524	0.82690752505868	-0.228302169618717	normal
FAM53C	1689	1970	1561	1152	444	1043	11.357889	9.909241	11.719946	7.624873	2.793749	7.826093	0.0917111093848625	0.147981315482015	-0.450332293984	normal
MSTRG.52908	111	107	92	85	34	77	0.651915	0.488564	0.608931	0.582964	0.211325	0.513113	0.771627882772273	0.828205527858522	-0.128542526280871	normal
ZW10	1725	2676	1643	1362	580	1143	14.547262	17.666771	15.725969	11.786413	5.270895	11.017172	0.0932890053069281	0.150219451256525	-0.406550951810404	normal
RSRC1	583	809	666	271	205	497	6.714839	6.007527	7.128405	3.390995	2.055939	5.857634	0.151111246636545	0.223573381411668	-0.499814888343051	normal
RSRC2	3042	3452	2662	1628	778	1304	27.430607	24.438569	28.210928	14.215212	6.273154	22.770582	5.98811212096919e-05	0.000250181294545577	-0.750591107508492	down
CPN2	65	203	75	6	0	0	0.514352	1.258983	0.670491	0.049123	0	0	6.12308570688484e-06	3.30039340483554e-05	-5.31166033690567	down
CPN1	1071	1479	991	543	329	266	14.03291	15.096174	14.780275	7.375046	4.643955	3.99426	0.000171179623386102	0.000632315633187519	-1.04461692813886	down
MSTRG.35926	26	36	46	55	68	14	0.267232	0.292873	0.544493	0.592387	0.771398	0.168896	0.225291664475468	0.310681931710226	0.992344754627339	normal
MSTRG.35922	1634	2034	1709	1911	2103	1532	8.444635	9.572727	11.773777	13.260175	24.295429	23.712139	0.0111185358096757	0.0246198697973634	0.68233846749829	up
CDADC1	491	646	411	376	376	507	7.369673	7.285879	5.607255	5.570518	7.255843	9.371122	0.213462440188192	0.297489704629763	0.329204711066039	normal
NLGN2	4759	3726	3820	1482	1229	172	23.154609	14.149514	21.09252	7.404931	6.446315	1.086469	0.0148996436793171	0.0316861317746563	-1.48434392733585	down
ARHGAP45	1384	1863	1341	3768	3651	3713	8.523888	10.178463	9.425759	27.059256	22.322073	31.587402	1.27829752191592e-22	1.19227155354914e-20	1.90692452276251	up
ARHGAP44	607	494	461	147	49	93	3.505114	2.259566	2.996654	0.949927	1.086767	0.890213	1.87551675282713e-07	1.47100188954691e-06	-1.92382551718591	down
ARHGAP42	622	819	644	286	56	320	2.666655	2.686856	2.613261	0.90367	0.788532	1.225433	0.0201575565400107	0.0411011684606067	-1.15429608191188	down
NUP107	3142	4274	3018	2020	883	1709	12.243049	13.013819	13.470461	8.08543	3.710565	7.616659	0.00369795992700486	0.00945308126525464	-0.623830393427731	down
CDC42EP3	296	385	286	2846	1723	2589	1.396439	1.419908	1.526448	14.322615	8.821045	13.988538	5.62462046863038e-114	3.88211304744869e-110	3.46603980245358	up
CDC42EP2	877	1098	482	2697	0	2726	10.789516	10.535778	6.705474	34.178474	0	38.47803	0.438761845693074	0.533533167542916	1.61737968188164	normal
CDC42EP1	1574	2121	1572	4819	5373	3938	17.959118	18.651025	20.035774	55.805649	65.406887	50.770081	1.91876532925086e-15	7.23340454114223e-14	2.07208509740895	up
CDC42EP5	1062	632	762	228	599	290	28.661937	13.323141	23.288376	6.357732	17.430494	8.93901	0.397782252081351	0.493084249975841	-0.447260702204902	normal
CDC42EP4	1560	1249	1367	687	387	462	12.166061	7.614968	12.433663	5.542003	3.256042	4.125513	0.000377055618153214	0.00127487988758775	-0.899745679792875	down
MSTRG.45126	592	731	500	548	550	608	3.811286	3.428523	3.695049	3.096036	2.633832	3.101964	0.0234473448061823	0.0467395769757221	0.532125885861748	normal
TBKBP1	2321	3037	2328	2988	2959	2723	13.94669	14.516194	16.247052	18.933217	18.753485	22.319433	0.000123129502962298	0.000473580289465468	0.802166789408623	up
ABI2	4749	5523	4588	2931	1562	2550	7.361098	8.305796	8.516789	4.491781	4.657108	4.350487	0.00118706691689178	0.00349238527723234	-0.519312822158582	normal
ABI1	2054	2574	1796	1379	282	1039	14.200192	13.888853	14.027721	9.745336	2.05609	8.206123	0.0625585034612693	0.107635246389052	-0.750706983742749	normal
TESC	227	181	184	160	161	252	5.528236	3.35142	4.947211	3.877998	4.200778	6.829204	0.149529779784587	0.221685004848721	0.540104744099779	normal
PITPNC1	136	91	143	66	5	40	0.514773	0.267515	0.610376	0.256694	0.016758	0.1732	0.0932940709665449	0.150219451256525	-1.3278293991402	normal
AOC1	2888	3971	3151	856	1108	962	27.424428	30.214206	33.224201	8.34506	10.221405	10.294613	4.38374585715906e-05	0.000189696638909792	-1.12344774850408	down
TIMP1	56	51	49	423	532	429	1.695525	1.156194	1.547473	13.380105	17.787464	15.280948	7.16955707945868e-25	8.53177292455583e-23	3.78348710991096	up
CLINT1	2466	2900	2172	861	368	763	16.300677	13.866606	15.325959	5.461981	2.408202	5.299722	3.03090326845289e-09	3.55155854919102e-08	-1.37407801041154	down
DMAP1	2704	4601	2623	4146	7601	5076	24.217933	32.850807	30.42011	52.591204	70.481467	74.188006	5.58451959041023e-05	0.000234883328537547	1.47611388230723	up
MSTRG.2760	130	193	118	2030	2295	2234	1.413753	1.808462	1.52408	28.923402	54.451178	38.372514	2.41043200380346e-67	3.32736033805029e-64	4.54696469176058	up
ADCY5	296	272	225	24	110	22	1.121437	0.788617	0.925323	0.087478	0.431284	0.090915	0.041788054374227	0.0766975538601024	-1.5630189242248	down
ADCY6	3383	4341	3376	2107	1159	1278	13.139727	13.001753	14.437137	8.651516	4.966013	5.807949	0.000173985895686242	0.00064165143041755	-0.718219677134872	down
ADCY7	470	606	457	300	70	165	1.823928	1.895918	2.052576	1.282562	0.289277	0.955525	0.0141712772935836	0.0303663942503303	-1.01589384620274	down
ADCY1	342	333	297	149	151	165	0.810371	0.684635	0.777409	0.402671	0.310498	0.63944	0.130843713906161	0.198834477990972	-0.456620728846859	normal
ADCY3	2269	3235	2387	741	1305	893	11.417254	13.196363	14.416114	4.306264	6.745692	5.91994	0.0394738436285805	0.0730424849127245	-0.734864051801304	down
ADCY9	721	837	713	355	253	351	2.207899	1.981512	2.440632	1.139107	0.826799	1.214864	0.000495550905722737	0.00161869018045354	-0.661595570353531	down
NUCKS1	9546	14308	10000	6549	3072	5364	36.029787	42.107674	42.764476	25.493089	12.542848	23.21799	0.00150047444558167	0.00427415378596973	-0.613060628850053	down
DDI2	1944	3646	2073	1005	0	0	4.399009	6.43536	5.317545	2.343248	0	0	0.401354543788722	0.496353531845504	-2.55341648448961	normal
XRCC1	1543	2330	1368	2897	2083	2287	18.217278	21.439743	18.265143	35.132555	26.516552	30.849672	1.0722067212274e-09	1.3936668154259e-08	1.08656197157434	up
XRCC3	1167	1625	1185	1385	1043	1185	14.963129	13.145872	14.689401	15.494276	10.429003	15.056488	0.00334224056689767	0.00865596412485094	0.4649244292103	normal
XRCC2	474	579	417	334	292	243	2.395141	2.281863	2.387281	1.739367	1.598676	1.409961	0.599545336496486	0.682173081519741	-0.139121677540913	normal
XRCC5	15241	22971	15044	16347	9115	14859	108.931493	128.064395	121.776597	120.285439	63.304482	109.417999	0.266738091845829	0.356270209950637	0.180101230311545	normal
XRCC4	617	753	577	359	165	371	9.304268	9.178736	9.830503	5.718848	2.769301	6.650859	0.0380006999930306	0.0707719458585799	-0.569673753896675	normal
XRCC6	21915	39084	22017	34144	26107	25016	210.004288	291.699492	237.269083	325.183656	254.893154	256.06972	0.00163837593933946	0.0046202536193344	0.669720896153737	up
MEIS3	746	613	613	418	802	477	10.448351	6.566233	8.918166	7.799278	15.251538	10.434464	0.285192995507798	0.376439482691685	0.456172716371351	normal
MEIS2	475	581	493	590	296	393	2.949181	2.506608	4.859673	5.10628	1.407746	4.368655	0.225879068876568	0.311243228865258	0.279213753693383	normal
MEIS1	186	227	130	65	124	100	0.961033	0.958345	0.957263	0.350179	0.632934	0.540114	0.657128537197764	0.732477578123218	-0.216922310892867	normal
MSTRG.8447	66	47	131	0	0	0	0.334569	0.186358	1.139032	0	0	0	5.64118154579292e-08	5.02068794701003e-07	-8.26460112588993	down
RSL1D1	6656	11232	6988	6873	3701	5008	29.996195	39.064048	35.621048	31.45841	17.771791	25.49568	0.638886956623869	0.716035782662705	-0.0882857935620646	normal
MSTRG.20618	60	72	33	66	164	149	2.166909	2.043073	1.354072	2.472292	6.507249	6.25581	0.00141829990609844	0.00407200746750891	1.91364490049865	up
ADCY10	43	97	69	3	0	0	0.274931	0.3469	0.688188	0.013846	0	0	7.39246476487766e-06	3.89041493001796e-05	-5.59916210902242	down
KCNA7	35	55	20	52	10	81	0.202388	0.247462	0.127801	0.306882	0.0606	0.537412	0.256462123360044	0.345520510527234	0.931096180235133	normal
OPTN	2733	1920	2160	3324	3982	3363	20.395973	11.155448	18.374587	25.582582	30.784131	30.351971	4.06073534593012e-05	0.000177499653943063	1.26058283165522	up
MCCC2	4494	7620	4724	2547	870	1919	30.399117	40.322588	36.237682	17.721022	5.284414	14.710211	9.09819127216929e-05	0.000361206305208585	-1.11032609831143	down
MCCC1	1158	1582	1162	687	293	507	11.40434	12.132727	13.00075	6.094374	2.789043	4.965354	0.000300857638445532	0.00104848241381018	-0.840300043125125	down
ACACA	3835	5971	3857	4592	2157	3028	17.559077	11.759343	11.418623	11.932271	5.629577	10.200929	0.671695295602429	0.744386790341677	0.0870102934699321	normal
ACACB	1150	975	892	531	571	494	3.364343	2.169644	2.677197	1.661885	1.591431	1.503617	0.289609693396894	0.381103165648306	-0.302206064110014	normal
ZDHHC3	1923	2599	1646	2172	1263	1788	5.030049	5.595626	5.909362	6.40699	2.791979	6.686564	0.0258140961405753	0.0507603679664533	0.345800146785105	normal
PLA2G2A	9184	4937	6267	1355	1383	1633	258.757572	108.250367	200.52751	39.854874	42.699793	52.571121	5.2614993076494e-07	3.66631683204403e-06	-1.64230960256925	down
SLC22A9	67	72	59	40	33	14	0.675647	0.566032	0.6752	0.413349	0.358173	0.155044	0.366770388618591	0.462027600336834	-0.57420036803042	normal
CYFIP1	5986	8581	5981	5786	3707	5274	21.517105	24.135388	24.441062	21.650502	15.640911	22.631847	0.385134714508038	0.480296286843342	0.113188812397443	normal
CYFIP2	899	830	594	642	977	714	3.425808	2.465741	3.795282	2.475266	3.953235	3.062704	0.0590499342583579	0.102415541211506	0.672291122528987	normal
LHPP	570	532	526	166	234	142	8.659976	6.787795	9.057237	2.629674	3.740598	2.453318	0.0169187309178235	0.0354018738198629	-0.939830072884633	down
NUP188	3609	5232	3401	4051	2121	2246	15.412299	17.31294	16.520572	17.705024	9.735556	10.925252	0.857976148625555	0.896013221033981	0.039079848657194	normal
GLT8D1	1454	1564	1265	921	342	773	19.709161	17.32556	21.235382	12.597331	6.961012	20.3003	0.0475892350424286	0.085503293052933	-0.544788088341801	normal
MSTRG.38448	228	174	149	22	0	24	3.92578	2.452232	2.878228	0.361123	0	0.62041	0.000761984322780828	0.0023667387200633	-3.13308377033233	down
HES1	3297	3178	2163	1587	1535	2319	50.552418	37.99448	37.576958	25.054619	25.450371	40.769981	0.826475959763998	0.871330492789832	-0.056475619340368	normal
HES2	87	40	53	79	96	65	0.653899	0.269371	0.336801	0.607122	2.866034	0.660574	0.0832769855147232	0.136591671583322	1.02174514634246	normal
BPNT1	1346	1365	1232	725	526	753	12.750723	10.733834	14.203656	7.016993	5.153186	8.67884	0.0310107798668673	0.0592898622274565	-0.399536599906869	normal
BPNT2	1887	2021	1591	1493	961	1325	6.334857	5.307234	6.068153	5.156339	3.474055	5.076783	0.806581947702438	0.855676084082727	0.03557287991507	normal
ABHD14A-ACY1	385	380	146	137	443	101	4.180946	2.775969	1.420452	1.047069	4.283306	0.956865	0.589276104445964	0.673486284630907	0.37770257942908	normal
BCL9	895	1102	764	429	217	243	3.527324	3.386603	3.528785	1.775182	0.911857	1.215407	1.5613947446069e-05	7.56262914194866e-05	-1.06596513440172	down
BCL6	2466	1592	1758	278	288	246	18.408437	9.136097	13.965199	2.110221	1.79607	1.979887	4.24712393136689e-12	9.44078884840395e-11	-2.24265516880578	down
BCL3	677	669	513	336	101	338	9.106921	6.88816	7.648455	4.480011	2.834969	4.981788	0.0555474197961774	0.0973066729525929	-0.746083919004465	normal
BCL2	178	301	159	228	88	222	0.658674	0.899217	0.691099	0.841329	0.405403	0.896583	0.405935218890506	0.5010757186412	0.322013252326669	normal
NPEPL1	643	1024	536	376	643	167	7.610004	9.174022	7.989627	5.176498	7.757327	2.229556	0.779480751520389	0.834169493293081	-0.151253464264155	normal
CLMN	384	315	421	216	208	243	1.13631	0.601959	1.187933	0.830892	0.42478	0.688743	0.614870017515108	0.69531135592517	-0.169756821653358	normal
CLMP	903	2209	1002	395	290	310	4.333001	8.265004	5.446778	1.952693	1.502604	1.703647	8.36460519121447e-06	4.34896459734556e-05	-1.40112653788829	down
MTM1	256	306	271	56	13	90	1.663695	1.57577	2.168286	0.40732	0.085723	0.723022	0.0014368483213004	0.00411840826977382	-1.88021756548955	down
CSNK1G2	2411	2810	2319	1613	1507	1326	20.333356	18.426298	22.266877	13.994773	14.320354	12.721805	0.494573330054104	0.586332452915371	-0.145060302092785	normal
SERPINB8	8	27	32	65	148	38	0.052764	0.147267	0.508151	0.480304	1.16229	0.308221	0.00204368991790574	0.0056197401646954	2.62949461400331	up
CSNK1G1	701	794	636	643	449	525	2.17559	1.954486	2.239861	2.144764	1.449351	1.856818	0.279241465633784	0.370247737163457	0.188036053013293	normal
SERPINB1	4213	4283	3890	3870	1988	2836	41.942646	32.932264	44.557907	39.118118	20.969334	31.777921	0.837449036151487	0.879901544758344	0.0370603369703287	normal
SERPINB6	1573	1786	1479	4185	7448	4863	25.320501	22.53415	24.636514	70.53253	142.003475	90.073154	3.34138368455116e-12	7.53667653293207e-11	2.4511884194143	up
FAM76B	1227	1070	971	665	156	464	8.20716	5.204583	7.532734	4.80258	1.031553	3.358695	0.0297261025540141	0.0572060671484192	-0.862245405330805	down
FAM76A	251	317	153	253	135	227	1.954615	1.756763	1.508517	1.923575	0.984006	1.749858	0.26594566762066	0.355452555754802	0.359255161084483	normal
EXD3	539	494	501	415	323	225	8.520681	5.958063	8.86096	6.449651	4.656632	3.491658	0.796911507711864	0.848023932504978	-0.0843314986977663	normal
EXD2	623	772	630	278	141	289	3.001631	2.971367	3.441141	1.349715	0.718785	1.565248	0.00018505141967236	0.000676408530844375	-0.959304982989135	down
ELP6	753	1129	767	1396	1203	1333	15.367455	17.487844	16.995917	28.095838	26.846594	31.940364	4.81086702722671e-10	6.85337548440016e-09	1.19124750208976	up
ELP5	2048	3718	1742	4357	7935	4983	40.834213	62.8779	43.217248	125.134675	299.534719	172.144894	5.14804525595827e-07	3.60180520594262e-06	1.93287160363253	up
ELP4	475	546	471	197	67	175	2.593417	1.703935	2.25907	0.603171	0.213061	0.646529	0.000376278857413209	0.00127338890603872	-1.24160644975923	down
ELP3	1206	1918	1233	1196	773	1045	9.488899	11.937721	10.803481	9.733148	6.393874	9.235402	0.700883836603735	0.769261388286393	0.0669763341159109	normal
ELP2	1402	1766	1276	1263	1033	1089	5.535358	4.892947	5.847794	5.442578	3.199599	4.248066	0.200099723867386	0.281739758085006	0.217309594823105	normal
ELP1	1922	2354	1782	577	297	525	7.696935	7.475354	8.188544	2.503364	1.052047	1.997703	2.02800254022749e-16	8.83108740230292e-15	-1.55178152037107	down
SPRYD3	361	339	318	736	699	627	2.999278	2.198597	2.993798	6.307007	6.289596	5.979069	7.06228096152005e-10	9.63317454474533e-09	1.62481580328598	up
SPRYD4	616	1334	620	1008	585	880	1.379245	2.331596	1.574979	2.326564	1.417612	2.261191	0.0452949196344731	0.0819893877044672	0.560694637926167	normal
KLHDC9	106	130	122	39	0	49	2.174769	1.80851	2.464775	0.71768	0	1.194402	0.152076119337706	0.224880423282024	-1.57397949525141	normal
NEMP1	1674	1675	1443	571	203	375	7.194173	5.622419	7.025579	2.52478	0.939665	1.847203	4.49326189182799e-08	4.07255332598776e-07	-1.54004261622866	down
KLHDC4	2232	3459	2295	4919	6129	4961	23.414361	28.973759	28.358308	57.720495	84.277228	65.364819	7.08025532360665e-10	9.64815838964129e-09	1.66851961572371	up
KLHDC2	3009	2538	2456	827	648	825	27.094693	17.565323	26.444311	6.984234	3.411655	6.952131	6.81846917605332e-09	7.43460888674882e-08	-1.22147816297007	down
KLHDC3	5703	6244	4923	4701	3898	3987	73.669459	62.878614	72.031252	62.536006	54.448526	59.004859	0.271747036249896	0.361979744127527	0.181638103377281	normal
ASXL1	7265	8433	6894	7729	5478	6608	34.998236	26.003691	31.338819	29.143091	30.249656	32.289433	0.000840044460996506	0.00257345178419791	0.397421299429549	normal
ASXL2	898	1001	865	329	190	332	1.68622	1.468627	1.841262	0.63675	0.385596	0.715317	1.09895171760831e-07	9.04048242542619e-07	-1.13741596980757	down
HDDC2	2719	4383	2176	3520	1986	3138	46.603001	58.305822	42.078676	61.263329	36.049352	60.793283	0.0193566908282668	0.039667422831561	0.498471811198005	normal
HDDC3	609	957	542	428	411	503	11.709686	14.845537	11.56358	8.222932	6.082919	8.703295	0.959909585288503	0.971095046927262	-0.012805339580747	normal
DONSON	891	1370	963	652	302	132	11.171894	10.863163	11.100229	6.550621	3.145515	1.842123	0.0365626011490712	0.0684538378220234	-1.00248137851322	down
SPATA13	611	535	531	72	0	89	1.711254	1.194378	1.684387	0.207657	0	0.285875	0.0521816367225503	0.0923954993994465	-2.9457309878024	normal
SPATA17	37	53	22	150	99	170	0.395684	0.338427	0.17752	2.127455	1.743632	2.088924	6.592939575592e-09	7.19438244280411e-08	2.5141059362719	up
MSTRG.35809	233	360	241	171	170	127	1.877718	2.27169	2.206475	1.420027	1.47722	1.210895	0.577169270652692	0.662717757109118	-0.190912789551557	normal
RINL	70	146	66	6	30	41	0.557687	1.124154	0.591022	0.048159	0.254312	0.365774	0.165595450912464	0.241151978520482	-1.14441927510144	normal
HFE	285	288	316	147	0	113	1.375221	1.098976	1.778422	0.719743	0	0.603463	0.219070154892597	0.303618917483676	-1.36328424657415	normal
GPR146	121	88	87	70	44	76	1.819527	0.938917	1.462679	0.872178	1.3507	1.259889	0.845801772680593	0.886855121160874	-0.0863522927498255	normal
GPR143	142	194	152	208	34	190	2.162233	2.240756	2.805651	3.137736	0.531252	3.195868	0.585253505554053	0.669942730795932	0.315090898401371	normal
SLC7A9	291	534	377	74	80	62	4.178523	6.497487	5.955168	1.244369	1.034295	0.862979	8.18465114229505e-07	5.44748912093736e-06	-1.82981777452723	down
SLC7A6	3358	4325	3259	5094	2993	4833	13.094908	13.366469	14.516702	21.229347	12.392225	23.781785	1.59343772497472e-08	1.59044210813818e-07	0.813483600961574	up
KNL1	1027	1173	1003	663	304	591	2.590827	2.306875	2.864944	1.722821	0.829514	1.708766	0.0336616550337948	0.0637226393426363	-0.49594556206474	normal
HLA-B	2432	1865	1623	797	246	743	37.063831	22.918342	28.035835	6.511043	2.105367	13.396004	0.000707933923818704	0.0022144391308392	-1.22572211069996	down
CITED2	2366	2086	1993	1324	543	892	24.259473	16.493033	23.471541	13.816401	5.946633	10.361287	0.00618123745124122	0.0147801492771408	-0.701737138640147	down
CITED1	52	102	97	72	0	31	1.143674	1.568327	2.269564	1.449615	0	0.687406	0.46542607366957	0.558441297573273	-0.876362498854763	normal
HLA-A	12037	14539	8986	11912	13856	12787	166.975514	160.700304	126.582946	161.893574	149.704211	145.589677	0.00153695690112713	0.00437085971634917	0.768824435998733	up
CITED4	515	598	433	1596	3073	1834	9.48948	8.585498	9.043145	30.298134	61.261005	38.755405	9.20874023673328e-13	2.29868806922e-11	2.77180116946755	up
DAGLA	378	381	326	115	35	56	1.570559	1.236296	1.537191	0.489411	0.157637	0.266052	3.4313432386918e-06	1.97277226434409e-05	-1.88395029044307	down
DAGLB	939	1302	852	1655	1590	1879	8.005824	8.648217	8.253811	14.552005	14.629556	18.333399	3.81640100896938e-11	6.97769530169714e-10	1.3572983437008	up
PHF21A	919	753	766	494	367	418	3.165006	2.219132	3.247886	1.686811	1.881934	1.643607	0.140169317403708	0.210565904771904	-0.358431414239694	normal
HLA-F	241	372	198	0	0	0	6.632897	4.672669	3.625396	0	0	0	5.61315666705023e-15	1.9816883537586e-13	-9.88968385806352	down
SLC7A1	1995	2914	2068	2332	1385	1827	6.630716	7.589659	7.761083	7.927123	4.9241	6.888616	0.0990536332381291	0.158037026493196	0.252193024664137	normal
HIRA	2811	4857	2867	2026	867	1743	16.779987	22.565816	19.351408	12.434241	5.585196	11.907725	0.0137060077526295	0.0295482947083083	-0.615210615549772	down
RIN1	703	902	620	1135	2148	1063	4.6576	4.014439	4.70973	7.699582	16.526741	7.720224	4.6659847311559e-05	0.000200339823417966	1.67676774550872	up
RIN3	387	798	512	1155	1272	975	2.421303	3.962402	3.698518	7.487384	9.402821	7.235862	1.56460045165573e-07	1.24554467327887e-06	1.66786106606036	up
RIN2	542	723	553	517	313	516	3.169002	3.163205	3.646814	3.158233	2.658037	3.350573	0.476205710773889	0.568744041488385	0.143018793116761	normal
WWOX	959	1112	821	309	203	195	12.566159	12.217726	11.795985	5.062561	5.345675	4.880725	2.26593902922352e-10	3.42971736396947e-09	-1.44389637669148	down
ENSG00000285304	277	291	887	43	41	0	2.135921	1.753252	7.77174	0.339801	0.34072	0	0.0271059088041523	0.0530060865749424	-3.54300877211689	down
RIPK1	866	1152	858	1187	1036	1018	3.602101	3.96016	5.70122	4.84076	4.403725	8.702997	5.8772295342354e-05	0.000245846292395714	0.789351374253312	up
RIPK2	588	553	503	587	255	456	6.464494	4.370446	5.921471	5.880901	2.647554	5.018621	0.474438450609303	0.566927663799413	0.191353936544529	normal
PDCL	868	1082	718	638	416	543	6.986663	6.872488	6.648496	5.419504	3.596986	4.98009	0.377454732972645	0.47302414076611	-0.148908405265119	normal
SRCIN1	851	872	819	411	555	338	11.006055	7.348827	11.746966	6.009144	9.834562	6.120918	0.378886092612726	0.474260393763699	-0.313213424294444	normal
CRABP1	6900	9460	5689	10441	9755	10040	225.833716	241.373383	211.069233	351.995433	345.348643	376.764943	1.39599812504129e-08	1.40607896001954e-07	1.09136982264031	up
FAM149A	165	197	153	136	30	112	0.935275	1.235671	1.037932	1.872161	0.280268	1.668576	0.447556807982168	0.541841271477446	-0.386464570436404	normal
ZNF419	254	338	233	251	191	224	2.179167	2.310489	1.970413	1.663636	1.328547	1.657684	0.211028787471595	0.29463102602966	0.295596018318507	normal
ZNF417	112	143	141	101	80	79	1.60229	1.815159	1.584104	1.688049	0.440833	3.12644	0.96246443607829	0.972681680622645	-0.0173948981586486	normal
ZNF416	112	214	178	159	83	95	1.058053	1.576303	1.90521	1.547078	0.850382	1.023744	0.978725907751906	0.984287660688279	-0.010552705516695	normal
ZNF415	412	445	381	271	85	132	4.370864	3.530693	4.483873	2.827012	0.837665	1.397959	0.0268605952324183	0.0525859674639486	-0.830613001984753	down
ZNF414	413	551	373	941	2423	1209	5.438453	6.141908	6.079099	16.045678	42.897714	19.925497	6.10383943378445e-08	5.37355864438524e-07	2.509893803634	up
ZNF410	1085	1430	944	1370	4	564	10.861543	11.633454	10.424593	14.414071	0.088987	6.628608	0.772998632793012	0.8292918177126	-0.41834235455792	normal
GLIPR2	61	71	58	92	15	104	0.767538	0.694633	0.832912	1.201125	0.139672	1.592861	0.35289306686036	0.447404104972484	0.642371187250964	normal
GLIPR1	34	48	52	74	64	76	0.144793	0.169477	0.25624	0.318644	0.306728	0.360092	0.00781071397875771	0.0180847839988658	1.26590673030112	up
POU4F1	1188	1149	1002	501	343	435	6.320084	4.764122	6.038175	2.741165	1.968575	2.64888	2.07608586181432e-05	9.70809255978486e-05	-0.809279025983332	down
FBF1	668	969	650	792	1346	869	4.306498	4.620597	4.54518	4.959435	7.431736	5.111576	0.00317307430947435	0.0082784195365685	1.09072724960299	up
RASA4	564	504	506	142	381	110	2.862902	2.061262	3.104006	0.801529	2.470282	0.739338	0.319297156440432	0.412578671487759	-0.586624585839593	normal
HM13	9013	14504	8398	20003	30728	23549	143.307228	183.068967	145.620406	324.184899	514.856168	423.329488	1.21207603907881e-09	1.55400179264824e-08	1.91233531382484	up
RASA2	320	411	339	238	15	229	1.36731	1.369623	1.669042	1.046691	0.065269	1.121551	0.340605145075642	0.434539133329405	-0.689837515527049	normal
RASA3	348	248	268	56	38	56	1.996617	1.108672	1.780445	0.326993	0.234941	0.36317	1.98063693256592e-07	1.54729554143407e-06	-1.97065176264318	down
ACTN1	4992	6974	4810	4959	3069	4070	32.474732	35.429202	35.438977	32.785444	21.634106	30.105441	0.363203437207239	0.458412750041943	0.116232977601959	normal
ACTN4	16800	21258	15664	14192	11798	12478	82.265927	82.294054	87.093827	71.374204	61.763172	69.253619	0.384374919057142	0.479592129508069	0.129499568776124	normal
EZR	8404	13114	7575	11333	14245	12537	66.491613	80.913535	67.879021	92.346675	121.427832	113.586048	6.88741144893387e-05	0.000283042059068422	1.06127333126182	up
N6AMT1	297	307	222	172	153	149	2.173732	1.592328	1.618	1.291245	0.817284	1.204003	0.5194639442096	0.610166804447696	-0.1894400881222	normal
UBXN4	2685	3215	2775	1336	562	1240	17.61058	16.380631	20.881236	8.834822	3.891027	9.102525	0.000139605706379692	0.000528539932276485	-0.931049544604744	down
ABLIM1	2282	3523	2514	2687	1381	1955	7.322523	8.884093	9.105631	8.8574	4.770874	7.173609	0.571639453820293	0.657508501097836	0.105680878889988	normal
FAM172A	407	363	338	222	17	267	2.117362	1.458811	1.98768	1.174374	0.093733	1.576559	0.348474795178656	0.442881954728172	-0.673829852578184	normal
BIVM-ERCC5	0	1547	0	1145	575	1141	0	5.17015	0	5.054009	2.665693	5.607998	0.592986130268111	0.676382460933813	1.67426875136003	normal
RAB6D	281	289	284	91	8	59	1.842429	1.477491	2.111816	0.609269	0.054136	0.440631	0.00256553375774871	0.00686197015926434	-1.98757947919387	down
GSTZ1	558	700	491	461	222	325	11.748248	12.665627	12.319168	10.187571	5.289143	7.561542	0.313216229046686	0.406013412128881	-0.23179774431801	normal
RAB6A	5511	5905	4649	3344	1547	2465	39.748151	33.255773	38.012765	25.004207	11.923308	20.136892	0.00248001165672813	0.00666811081212994	-0.579838686443224	normal
RAB6B	853	606	674	467	331	392	3.677454	2.037353	3.295549	2.116689	1.544675	1.937051	0.311617791054961	0.404359088900421	-0.28137965556634	normal
MSTRG.42100	77	81	72	90	88	94	0.378527	0.311704	0.40043	0.457652	0.46817	0.527819	0.0311895817127853	0.0596069480774315	0.849529527882668	up
GDI2	12095	19428	11532	9552	4732	6287	127.955564	159.78759	138.739547	103.748022	53.810951	75.955246	0.0160945362332731	0.0339137502921848	-0.484841685359528	normal
GDI1	3470	3426	2834	4773	5303	4457	39.883837	30.530922	36.163325	54.932207	61.83271	55.570287	9.5758342173256e-07	6.26765365272463e-06	1.20905893740813	up
TTC30A	171	211	225	75	10	46	0.718412	0.690696	1.07005	0.323365	0.042659	0.217201	0.00457253178644971	0.0113851422763622	-1.75224043524857	down
TTC30B	150	236	165	200	43	66	0.949136	1.165043	1.183643	1.309332	0.28936	0.476735	0.539617446573365	0.628735849751799	-0.333707959336401	normal
TFAP4	586	1213	722	654	218	534	6.539713	10.566402	9.172864	7.530293	2.625043	6.835454	0.414798873507795	0.510055554062142	-0.287812863470775	normal
SPDL1	1582	2222	1601	930	441	742	15.314682	16.662274	17.607602	9.213079	4.554675	8.175584	8.61714500992401e-05	0.000344286743030365	-0.793239035427381	down
NAPEPLD	593	536	541	155	137	143	2.87474	2.267034	2.987067	0.748769	0.691876	0.801017	1.23834921074443e-06	7.91396875236855e-06	-1.3519380654705	down
UPK1A	96	79	96	7	29	12	1.822813	1.170204	2.062433	0.118796	0.588134	0.246525	0.0261011443001537	0.0512518059629191	-1.78680453099994	down
HGSNAT	823	1150	858	1089	833	748	3.977736	4.219038	4.532045	5.247026	4.161656	3.962461	0.0157571050327925	0.0332835180138504	0.523593979673279	normal
CRYZL1	379	462	410	327	421	386	6.31632	6.109727	7.313368	6.026012	11.148735	8.857332	0.117505520864858	0.182231907652904	0.496658179250481	normal
SERF2	11679	15856	8086	22633	46830	34903	159.092828	184.607654	119.53464	399.298478	845.847906	615.228771	2.32639957424701e-09	2.81451531313811e-08	2.26879501193941	up
NAT9	1593	1939	1577	2053	1585	1937	21.791189	21.397713	25.570878	27.704743	21.971456	29.038297	5.45775419026707e-07	3.78587129861541e-06	0.720784587937249	up
NAT8	139	88	85	45	10	35	3.074009	1.519969	2.142564	1.020746	0.232099	0.869586	0.0387298529303803	0.0718698409476369	-1.31080480298029	down
NAT2	65	84	36	6	48	0	1.216718	1.218623	0.755409	0.110348	0.972556	0	0.537702207929878	0.627160226300298	-0.877923983563496	normal
NAT1	223	253	190	110	17	92	2.724464	2.646953	2.786389	1.365076	0.301218	1.756361	0.0537842446926764	0.0947591210896879	-1.1164651480279	normal
ADGRL3	33	16	28	38	49	38	0.056464	0.068285	0.155225	0.067784	0.091907	0.22359	0.0623292956307612	0.107334530549779	1.29623459323853	normal
ADGRL1	1967	1755	1854	748	589	622	6.630117	4.611714	7.11346	2.487194	2.114636	2.292547	2.71502401200925e-05	0.000123527328483111	-0.931075974922864	down
COX5A	5546	9313	5307	5280	5041	6024	124.071328	162.006837	134.007326	125.447122	114.590419	156.235009	0.116705196519046	0.181275856053664	0.339346771003296	normal
TMEM259	7177	9285	6428	7793	9210	8310	70.375731	67.664344	67.693809	74.270684	89.704048	85.867346	0.000856311430385268	0.00261793233344944	0.795123321787731	up
TMEM258	1888	2765	1403	2347	1817	2316	70.013512	86.07787	58.599468	97.730329	82.653635	107.30783	0.000402790039051761	0.00135052555236107	0.723244003084293	up
TMEM256	1923	2928	1556	1670	2766	1987	103.760206	123.181809	95.122861	92.821895	161.215077	122.653168	0.0428857678198465	0.0783476891192643	0.708310275781563	up
TMEM254	956	1108	800	821	652	754	11.521047	10.716728	11.264587	10.963078	9.963966	10.370824	0.16354157364287	0.238689774007843	0.240231905918152	normal
TMEM253	60	61	36	22	80	15	1.084112	0.832534	0.709404	0.335976	1.295621	0.250769	0.680497754324112	0.751908348730493	0.364883392098864	normal
TMEM250	1571	2414	1472	1828	1670	1996	13.699135	16.14066	14.473274	16.151158	15.98758	19.688736	0.00150984983422098	0.00429908562532724	0.64153382915178	up
ACTMAP	1605	1811	1300	1271	1452	1218	12.769166	11.433946	12.08523	10.349824	11.503548	11.5868	0.135972786404171	0.205245308203736	0.384019300903544	normal
SIPA1L1	1848	2324	1817	2013	892	1352	11.391217	12.199118	7.248126	14.555236	3.392032	5.518185	0.789826603706029	0.842302722308253	0.0556904732727263	normal
SIPA1L3	1686	2370	1622	1496	738	972	5.272768	5.909607	5.754473	4.797982	2.406008	3.418447	0.201762686957743	0.283791739429864	-0.255620591420215	normal
SIPA1L2	315	238	274	279	139	316	1.066692	0.627557	1.04884	0.97281	0.510356	1.231008	0.326614209493812	0.420341464465092	0.353059543614022	normal
PPFIA4	707	588	771	190	58	138	2.686947	1.688831	3.43826	0.76933	0.228371	0.57541	7.92318136041942e-07	5.30415109113626e-06	-1.93524252656695	down
SLC35F5	2131	2323	2038	880	482	909	5.325884	4.618128	5.730608	2.305478	1.219742	2.921577	2.75988132693153e-06	1.62116603561544e-05	-0.960716688463763	down
SLC35F6	1467	1898	1365	2712	1570	2627	9.380056	9.197294	9.710005	17.683705	10.610034	18.755336	3.29475301554016e-12	7.45586403713384e-11	1.12165334379838	up
SLC35F2	1689	2296	1503	1077	661	639	14.703065	15.606544	14.834164	9.67318	5.179	6.381519	0.0044422028670078	0.0110973593064895	-0.613824781720153	down
MAB21L4	2345	5930	3440	2668	3054	2321	22.526693	44.555453	37.46728	26.284163	32.353789	25.522054	0.680239535037268	0.751683200580728	0.138107657822081	normal
MSTRG.61811	40	51	67	20	0	26	0.449402	0.442905	0.847689	0.224903	0	0.328495	0.256141299331233	0.345224484675487	-1.34493982377188	normal
TSPAN18	2704	2606	2567	741	544	552	14.873558	11.222236	15.910145	4.042058	3.11342	3.351726	1.13687438061549e-13	3.20273754081964e-12	-1.52255457689798	down
MPC2	8060	12199	6545	2622	1656	2908	89.362606	105.451695	82.214013	29.959221	19.722532	36.905085	3.84380786487387e-10	5.56767300805025e-09	-1.29711049471977	down
MPC1	740	877	486	164	113	135	19.699588	18.048304	14.507724	4.16682	3.001452	3.81995	1.45530170609317e-11	2.88634838375146e-10	-1.74710224392394	down
TSPAN10	151	276	209	180	370	220	1.922906	2.786185	2.999338	2.402407	5.160874	3.195055	0.0432611430591822	0.0789081420175676	0.985807278406604	up
TSPAN12	310	368	300	80	116	126	3.149211	2.847901	3.699311	0.778471	1.168353	1.34468	0.0117112934698636	0.025742467365923	-0.961487319000167	down
TSPAN13	6062	7092	5394	3146	1817	3628	78.18539	71.303024	78.802391	41.778233	25.329248	53.635563	0.00665662293634502	0.0157477331642342	-0.543584085587077	normal
TSPAN14	3129	4880	2915	6642	4713	5822	12.376865	14.448065	12.985779	33.329533	10.548455	32.554769	2.06113645057608e-15	7.68971015236547e-14	1.26498226104616	up
TSPAN15	2469	1846	2189	4530	3708	4079	35.44664	20.501827	35.608324	66.406668	56.866295	66.470889	6.47992554222751e-10	8.92703514819446e-09	1.49328778396786	up
TSPAN17	1162	1526	1233	1733	1108	1048	10.614212	11.030059	12.951619	16.026849	11.091613	11.371689	0.00710958548578653	0.0166453049602777	0.572580652100351	normal
MT-ND1	377250	429744	312601	301547	158043	231235	9529.96875	8465.342773	8947.769531	7846.719727	4318.600098	6698.964355	0.377482215553227	0.47302414076611	-0.132773977471603	normal
MT-ND2	280816	311330	241762	168521	77810	115217	6508.398438	5626.598633	6348.958496	4023.259033	1950.702148	3062.392334	0.000352207573281007	0.00120066653766708	-0.657409494923273	down
MT-ND3	52154	66244	34530	47095	44028	50051	3640.22168	3605.459717	2730.838867	3386.021729	3324.122803	4006.335449	0.0159256032933465	0.0336090854397425	0.523029112232022	normal
MT-ND4	1325286	1247427	991097	1351850	2491514	1209513	23226.320312	17047.408203	19681.126953	24404.576172	47232.484375	24309.373047	0.00218643728210432	0.00598010307948644	1.19781628251073	up
MT-ND5	104828	94551	91198	71391	145246	59540	1397.128662	982.652222	1377.230347	980.107605	2093.966553	910.035461	0.146507253490569	0.218086930705775	0.624147844204941	normal
MT-ND6	60776	61230	58565	53079	185530	63918	2795.696045	2196.310303	3052.494873	2515.073486	9231.666016	3371.862793	0.054990656624573	0.0964905331188007	1.49179835047159	normal
EAF1	1313	2069	1314	949	490	883	7.127966	8.760722	8.082958	5.305866	2.873025	5.497999	0.041390593011877	0.076099593225353	-0.437955742529424	normal
EAF2	155	208	141	94	0	84	4.111294	4.085349	3.92621	2.376006	0	2.317968	0.351869053014882	0.446228792633664	-1.04880201499417	normal
TMUB1	2361	3142	2156	7640	18992	10823	42.768934	44.268727	43.592797	140.354051	376.584207	224.702253	6.78696186853941e-13	1.72219157414187e-11	3.01661897479524	up
TMUB2	1705	1965	1490	1626	845	1306	23.193035	19.546176	21.587791	19.816944	10.093526	24.454922	0.512818308852059	0.603708065158174	0.11150272702863	normal
SYNCRIP	4573	7990	4547	3958	2088	2916	20.25241	28.82407	24.02579	19.854839	9.781313	16.699581	0.094810993418313	0.15221806852133	-0.342042625968372	normal
MMAA	82	119	67	67	25	86	0.331076	0.376869	0.698024	0.276612	0.106122	0.398351	0.954659099575731	0.966988128158453	-0.0305460094532122	normal
MMAB	1473	2168	1438	3753	6077	4263	22.508977	25.106981	24.621512	64.44919	116.401633	81.972525	6.78449899888526e-11	1.16195067221603e-09	2.16289551230088	up
ALG8	5363	8955	5187	6091	3652	6204	68.640308	93.37827	76.822042	84.162591	55.279674	103.757796	0.116892482612333	0.181481130387366	0.306414748963184	normal
ALG9	1137	1268	999	829	395	573	7.161861	8.076683	7.131735	5.018342	2.682589	3.706324	0.0785843895833277	0.130064171533925	-0.369283614722248	normal
ALG2	952	1129	850	669	301	651	7.984369	7.788926	8.034265	5.921443	2.642678	7.311279	0.223514497822487	0.308601133020765	-0.304878663280785	normal
ALG3	3736	6272	3555	7541	10228	7217	66.364923	87.52097	73.585883	138.666972	175.95481	137.49437	3.26991890887354e-07	2.41121584498346e-06	1.57034188632467	up
ALG1	1220	2128	1135	2106	1496	1768	9.383559	12.095259	8.801019	13.996502	12.490574	13.821659	2.02581182197396e-05	9.50520271601922e-05	0.882857825257755	up
ALG6	575	865	630	490	404	420	5.982891	4.917464	5.18406	3.659002	3.167313	3.491577	0.84861844858054	0.88866792496177	-0.0415002209505315	normal
ALG5	612	959	619	856	487	728	12.201149	14.888555	14.187685	17.215563	9.357654	18.128059	0.0107734632161085	0.0239441130631398	0.505650229777963	normal
PDXP	2422	2736	1477	1007	483	1000	29.080422	25.623182	20.109984	12.448212	6.26175	13.75802	0.00149896624309126	0.00427073891014071	-0.844284491309344	down
RNGTT	1025	1225	1006	739	357	690	5.126877	4.781375	5.717618	3.805691	1.932559	3.956154	0.156143929074631	0.229935011408812	-0.315350256199096	normal
HGS	4692	6775	4501	8229	10288	8255	41.827055	46.772315	47.348948	72.867436	93.460161	80.748109	1.00252857715194e-07	8.32165031810306e-07	1.40950253652533	up
RDM1	968	1076	857	913	1098	1006	20.612254	17.265295	19.071252	18.565092	19.559382	21.805146	0.00901070315525857	0.0205118315229534	0.69471333937367	up
PDX1	82	44	64	44	61	21	0.759235	0.31664	0.664184	0.417765	0.609241	0.214359	0.955979677828538	0.967970620754429	0.0395494201558758	normal
MSTRG.123	203	217	215	144	19	94	0.914089	0.761092	1.099648	0.665512	0.091214	0.484952	0.159296817322388	0.233754998014058	-0.847103168330618	normal
MSTRG.128	225	237	208	80	51	121	2.853036	2.349431	2.98785	1.03855	0.69359	1.759612	0.0306474580140283	0.0587090633396679	-0.84779741046329	down
FECH	726	802	644	291	199	187	2.35507	2.004675	2.316444	0.981227	0.672199	0.671911	4.86449055093817e-06	2.69893197609126e-05	-1.09534472449901	down
FCSK	600	879	679	681	700	534	3.712845	4.349912	4.769454	4.347061	4.741519	3.7612	0.0972302864349075	0.155559442970267	0.465595962213654	normal
ADAP1	1103	1681	1234	2155	2701	1723	11.408142	13.855879	14.958041	22.99035	30.03603	20.291602	1.0523247784673e-05	5.3287935590472e-05	1.37793992550263	up
ADAP2	89	64	95	141	80	129	0.916816	0.461191	1.30128	1.638186	0.781772	1.333767	0.0179760074205496	0.0372416038471058	1.02368743222911	up
KLHL11	480	506	446	307	23	191	1.563813	1.286225	1.645378	1.028607	0.078725	0.711862	0.118518744308811	0.183391183324608	-1.01724658683475	normal
KLHL12	1292	1809	1215	809	394	664	9.713015	10.546219	11.309222	6.324404	3.108066	7.801554	0.00156125550739109	0.00443083285855811	-0.640921620699568	down
KLHL13	324	488	276	97	0	36	2.397908	2.82029	2.259009	0.60509	0	0.249671	0.0117009876042815	0.0257239103184427	-2.60096334832697	down
KLHL15	477	485	341	134	44	221	1.775132	1.405731	1.434597	0.513279	0.173913	0.94203	0.0183063466890116	0.0378351264702973	-1.17744575965414	down
KLHL17	1544	1492	1361	1322	1739	1458	16.156913	11.893704	16.006935	13.219287	17.763702	16.074123	0.0203633138979581	0.0414594668211525	0.677745535394543	up
KLHL18	403	561	411	499	327	408	2.101506	2.64812	2.929387	3.481778	1.845737	3.308087	0.0240071629636082	0.0476827161941938	0.433669011649397	normal
IER5	1233	831	1048	638	223	643	7.085085	3.723065	6.822145	3.773207	1.384533	4.235998	0.141030388462561	0.211692303810117	-0.557899105329156	normal
GABPB2	107	213	120	120	78	50	0.297996	0.507142	0.400657	0.350246	0.230176	0.304646	0.666354752240007	0.739707490859804	-0.205701294828339	normal
IGIP	203	117	141	47	29	42	1.416353	0.63285	1.108768	0.332025	0.212201	0.328887	0.00290906972656419	0.00767669633062359	-1.42560859598198	down
RTEL1-TNFRSF6B	219	223	142	1099	161	683	1.413161	1.120595	1.001069	7.59535	1.166896	5.254347	1.89071722069913e-05	8.96580574185187e-05	2.21259829434769	up
SLK	1491	2089	1295	656	289	560	4.658465	5.06337	4.556605	2.08205	0.962713	1.978532	1.82287417966656e-06	1.12034528834004e-05	-1.13155483355466	down
PHYH	2464	3523	2517	984	316	810	37.99463	42.661641	44.412521	15.620819	4.675172	14.566828	8.71900894532931e-07	5.75871767853234e-06	-1.47954486289775	down
PHGR1	1134	3152	1257	641	1017	331	62.805954	136.113159	78.857712	36.570599	60.912235	21.005133	0.166180395779377	0.241901738198726	-0.71593572843618	normal
MEAF6	948	1525	880	1127	493	844	12.753932	11.246452	9.457576	8.506398	2.736049	7.780924	0.608254938505975	0.689638699888006	0.126433684545018	normal
AZIN1	2311	2798	2096	1039	519	849	13.510412	12.707672	13.738132	6.306691	2.96793	5.12899	1.06256782400433e-08	1.09870308933002e-07	-1.02140695808027	down
NOTCH1	304	226	357	80	56	56	0.742274	0.431696	0.988776	0.200275	0.147683	0.155973	6.41420037283491e-05	0.000265970627655792	-1.66414499442105	down
AZIN2	201	92	100	22	0	18	2.067011	0.374081	0.669869	0.109157	0	0.343941	0.00454332199129235	0.0113267142437781	-2.88101745681987	down
ZNF655	483	523	154	252	202	273	3.830544	3.686464	3.072748	2.481182	1.366177	3.370088	0.932676823499602	0.951563196762535	-0.0372280350853072	normal
ZNF654	233	295	211	118	0	86	0.86932	0.857772	0.890984	0.450655	0	0.368647	0.196770868905143	0.27781784538883	-1.41848991857688	normal
ZNF653	243	273	253	413	685	475	2.857156	2.49669	3.322146	5.488249	12.151775	6.803533	1.27115937736012e-05	6.28702402188429e-05	1.69818996710691	up
ZNF652	4165	4324	3359	2092	1016	1711	8.772335	7.001445	7.904005	35.014914	2.28197	4.07506	9.18022847285469e-05	0.000364149062756569	-0.746766518431152	down
MSTRG.30786	39	49	8	41	30	38	0.541157	0.526828	0.11249	0.626082	0.503204	0.607217	0.284241426988791	0.375639412044373	0.833867066917199	normal
MSTRG.30789	479	861	438	570	232	364	4.036421	5.656018	4.183009	4.936862	2.110821	3.520626	0.915551162241567	0.939159414697376	-0.0329051493848652	normal
N4BP2L1	115	106	88	67	0	25	1.444467	1.310178	1.57903	1.340188	0	0.499261	0.241064989724848	0.328268828860787	-1.34967770282103	normal
RAPGEF5	390	571	435	72	33	111	1.360013	1.557725	1.74098	0.26421	0.122004	0.443655	2.4235893491391e-07	1.85039974422102e-06	-2.13550779585918	down
RAPGEF6	391	619	374	269	93	162	1.127853	1.445989	1.226675	0.803416	0.288325	0.534964	0.0131224274323922	0.0284590712139423	-0.850518369817725	down
N4BP2L2	1431	1491	1312	1052	579	1183	8.466203	7.12063	7.425108	8.182112	4.626959	11.520423	0.87345464415302	0.90785090790515	-0.0367739657783469	normal
NTAQ1	380	467	362	413	252	370	6.379988	5.697288	6.866926	6.703437	4.202062	6.348151	0.0766425054522768	0.127391459123972	0.352190647401162	normal
RAPGEF1	2549	3778	2799	2473	1317	1834	9.832778	11.369763	11.324546	9.83076	5.086324	7.513435	0.467996832590969	0.56088156526266	-0.126739258461434	normal
RAPGEF2	659	845	670	293	75	187	2.049677	2.008436	2.355919	0.885095	0.238079	0.629341	0.000111416259360649	0.000433603057291909	-1.46182649432103	down
RAPGEF3	38	42	52	48	50	40	0.15938	0.178876	0.268226	0.253607	0.275202	0.179775	0.232998395368994	0.319426939087655	0.666509312398942	normal
FADS3	2660	2957	2280	1379	1277	1340	36.66111	31.807072	35.282307	19.670589	18.629017	20.948765	0.0508804896384169	0.0905679276555393	-0.368545107625314	normal
ZNF384	2245	2958	2023	1393	481	861	22.243192	19.180667	19.544512	13.439304	3.682758	7.004207	0.00144848937097291	0.00414919013839178	-0.865837903840505	down
MSTRG.20406	49	84	58	26	12	0	1.038364	1.402244	1.400304	0.558704	0.279396	0	0.13524693860075	0.204373151663356	-1.75563261122132	normal
MSTRG.20407	70	107	60	6	0	0	0.504161	0.600005	0.488336	0.044782	0	0	5.59023684319538e-05	0.00023505217600813	-4.82710455302518	down
POC1B	580	573	530	286	125	363	4.64086	3.550074	4.830674	2.289682	1.052185	3.243871	0.094783504526394	0.152191636208252	-0.589477722688627	normal
MSTRG.31783	2348	1684	1860	429	335	344	12.905199	6.876405	11.460075	2.394434	1.850058	2.014959	6.40289222070102e-12	1.35146061490148e-10	-1.83951040648612	down
MSTRG.62111	236	353	249	141	34	80	3.378439	3.95073	4.038474	2.079464	0.514388	1.314093	0.00804947806414319	0.0185811028758248	-1.200416984633	down
KRTAP3-1	105	73	82	74	154	147	4.160079	2.244127	3.646163	2.990808	6.61244	6.674001	0.0327526343767301	0.0621980141610101	1.17405987963623	up
SNRPD3	7745	13032	7129	12296	9423	10100	53.96225	70.90187	56.387896	88.250313	71.016556	80.705215	2.41019586279359e-05	0.000110716617936781	0.818375283795235	up
SNRPD2	6683	9793	5461	9030	11517	9295	298.597398	346.642548	283.123672	432.666623	583.925405	500.633705	5.49437697458869e-05	0.000231515200724122	1.1198673947204	up
SNRPD1	3572	6997	3616	6345	5520	6451	17.95911	27.529922	20.713996	32.603652	30.653005	39.114118	1.32103760237921e-05	6.50110626140557e-05	1.01454652736814	up
IFT43	696	772	637	701	811	713	20.620524	17.576639	21.499698	22.165175	26.202711	25.310478	0.00821227968367072	0.0189094760222503	0.71402711562452	up
IFT46	540	1315	729	868	758	722	7.851982	15.125295	11.935749	13.635232	10.874382	11.032407	0.0973575893731198	0.155727017810724	0.513440875530659	normal
GLDN	173	127	114	66	19	79	0.84762	0.508107	0.640651	0.331353	0.100213	0.47259	0.143100495384968	0.213945547307928	-0.831915036639448	normal
GLDC	6315	9386	6655	5717	2031	3481	42.948099	50.949821	53.137245	44.378245	13.792716	41.643991	0.0781912302403003	0.129552859134479	-0.455306734329871	normal
QPCT	160	129	113	93	0	103	2.28195	1.436576	1.835338	1.360949	0	1.688403	0.606917768215621	0.688461900932569	-0.600824900165439	normal
PC	1671	1582	1613	967	762	812	10.228698	7.498019	11.202294	5.34549	4.89643	5.355381	0.0883934434016121	0.143605179109063	-0.356167508532425	normal
DHRS11	2115	3435	1974	1057	1333	1070	37.329187	43.788234	40.215564	18.203401	23.030668	24.397706	0.126800764966647	0.194182134413091	-0.445161063639745	normal
DHRS12	480	556	389	505	268	475	8.329402	8.142759	7.67513	8.939419	5.133882	9.676634	0.0988361239029691	0.15776293413004	0.375910760934051	normal
DHRS13	2735	4393	2710	4107	2880	3540	34.050524	43.541585	37.593397	53.018156	37.239233	50.185325	1.51891411101356e-05	7.38537879127552e-05	0.707620543609481	up
GPR89B	975	1513	997	789	477	616	11.158326	13.887431	12.874966	9.158184	5.761654	7.891088	0.108892678280478	0.171344403038551	-0.297194189098014	normal
GPR89A	1270	1752	1227	1328	775	1142	15.460183	15.597796	16.416237	15.904255	9.525791	14.888604	0.217943170041332	0.3025606349947	0.191771569236215	normal
MAP1LC3B2	109	55	53	42	51	43	3.495183	1.251964	1.934637	1.261776	1.602096	1.438733	0.917273900211921	0.940297706707661	-0.0628420793262576	normal
LGMN	3958	3786	3162	4782	3145	4709	50.077414	37.852803	44.930721	62.164203	43.020355	66.844613	2.1639327066326e-06	1.30726157909656e-05	0.783440513069509	up
NBDY	468	742	391	743	544	654	6.45426	6.170652	6.099427	10.250852	6.060572	8.171402	6.42373925271398e-05	0.000266286176109501	0.899252663824936	up
MSTRG.22230	37	67	33	0	0	0	0.488766	0.706254	0.495964	0	0	0	3.99006047283502e-06	2.25547890118815e-05	-7.31505433579208	down
MSTRG.22718	64	120	85	51	15	19	0.428049	0.628148	0.646536	0.35361	0.104464	0.144838	0.0658241227302186	0.112191158188411	-1.12748863580723	normal
EHMT1	2132	3022	2446	2063	1898	1738	13.420746	13.18873	15.691765	13.099292	17.383807	11.99879	0.335649066875335	0.429805168752052	0.205051566629706	normal
EHMT2	3186	5190	3363	4296	6802	4775	19.549982	24.494132	23.010726	26.979793	114.993836	81.190977	0.000634039583312631	0.00201109430331975	1.1281475600629	up
ADIPOR2	7157	7946	5932	8151	5256	6522	43.509774	37.790898	40.967943	51.154672	34.572819	45.469879	7.21308098844403e-05	0.000294758348029844	0.504019953371728	normal
ADIPOR1	2433	2707	2107	2342	1354	1794	28.120452	24.381377	27.570601	27.860197	16.905342	23.761368	0.252449107173805	0.341183618998783	0.169072929605662	normal
NBPF26	719	615	615	379	79	339	3.32967	3.265721	3.26469	1.786369	0.389865	1.778973	0.0800337720043246	0.132088257860796	-0.813388255664911	normal
NBPF20	813	950	818	611	220	423	1.042889	0.913329	1.188677	0.775301	0.29314	0.598338	0.0705071650762622	0.118939375132925	-0.516807086875298	normal
MARK4	1168	1001	1012	768	485	653	5.478976	3.654912	5.395014	3.704605	2.431179	3.470021	0.402698365077457	0.497780473700311	-0.181591700990253	normal
STOX1	443	627	458	266	219	93	3.14766	3.38525	3.627577	2.041475	1.569072	0.705338	0.0769864835094465	0.12787969040347	-0.773870058779722	normal
MARK2	1803	2219	1639	1179	983	1032	12.981869	10.873811	12.34963	6.473826	5.625564	6.613273	0.204401063153802	0.287034819509165	-0.215817235471839	normal
STOX2	86	93	84	48	25	16	0.200082	0.266404	0.361557	0.111421	0.059786	0.04098	0.0814435606044468	0.134158342551764	-1.00532611688718	normal
IGBP1	2214	2212	1772	1270	572	933	31.061689	22.474439	27.085423	16.963116	8.022345	13.871116	0.00477431123723204	0.0118341878826991	-0.616569878999314	down
TPD52L2	6604	10081	6117	12742	10820	10145	69.289759	83.254466	72.834556	137.691811	120.225604	123.251686	1.01559012599606e-09	1.32757633515622e-08	1.19619527747039	up
TPD52L1	2127	3082	1894	1098	685	1053	38.795687	42.72901	36.187846	19.600967	8.561208	17.483423	1.9108640407859e-05	9.04580494479033e-05	-0.730270243979603	down
EOLA2	930	960	764	772	425	561	16.676025	13.79473	15.510498	14.174524	7.875948	11.326267	0.874139022851154	0.90834177531452	-0.0312207145523895	normal
EFCAB13	37	92	75	38	0	19	0.509386	0.759496	0.812931	0.862545	0	0.128039	0.234317171551592	0.320852518212297	-1.40469668994754	normal
EOLA1	200	189	145	222	225	186	3.071051	2.095827	2.502059	3.492379	3.476081	3.102353	0.0106839717457537	0.023779675262558	0.868491714033758	up
EFCAB14	3068	3822	2844	2508	1444	2328	12.874491	12.464015	13.480319	10.794042	5.94308	10.310948	0.684533563647863	0.755163813579644	-0.0599548350385524	normal
ACTR3B	657	928	562	351	243	349	7.431273	8.092302	7.229635	4.001431	3.011146	4.36265	0.00498908838442061	0.0122674342818921	-0.583900111161426	normal
WDR13	1638	1878	1408	2163	2375	1887	14.042491	14.401474	14.950549	22.148969	11.364981	10.059899	4.65245789540229e-05	0.000199827741681628	1.0234840744756	up
WDR12	1636	2595	1550	814	479	524	4.748043	5.999695	4.956224	2.364142	1.450337	1.680591	6.76048592154285e-07	4.61075828364513e-06	-1.07208028269153	down
WDR11	1210	1427	1166	641	316	652	7.987727	9.42355	8.94145	4.871371	3.59171	6.370392	0.00298480031026649	0.00785252210461571	-0.688870154716325	down
WDR19	490	484	480	172	136	159	2.692246	2.072916	2.989044	0.983635	0.808007	0.996164	3.96656028037466e-05	0.000173933920299529	-1.05774546191174	down
WDR18	2134	3636	2141	3918	7012	4517	34.446708	45.334994	38.809485	66.680964	121.33134	82.960178	4.29637786898169e-06	2.41184221648732e-05	1.67843711806654	up
FAM204A	918	1229	801	638	270	401	3.021381	2.596015	3.08683	3.607498	0.520928	0.841979	0.0143457179653954	0.0306782789766565	-0.613894722546656	down
USP9X	3900	3950	3513	2042	1121	1416	7.514908	5.918404	7.643388	4.040621	2.328281	3.119503	2.70842228809584e-05	0.000123308249554337	-0.755323886068132	down
CGGBP1	1752	1940	1617	1669	1345	1817	9.346772	8.139152	9.588187	9.163819	7.86116	11.183996	0.00643326817519545	0.0152848251102234	0.456527623461915	normal
ZFP41	422	565	438	596	613	558	2.68711	2.957524	3.22121	3.477741	3.424023	3.477942	0.000223758918352561	0.000803738774118852	0.940915662694052	up
CMPK1	2628	4133	2653	2439	1296	2647	22.371712	27.135284	25.315595	21.577591	11.521255	26.057117	0.939145448057361	0.956185555759242	0.0170746948250733	normal
LDLRAD2	173	201	170	580	3908	418	1.059007	0.941111	1.154997	3.586622	25.418362	2.958155	0.00031175633213514	0.00108073440703	4.00771387884507	up
LDLRAD3	607	982	733	391	216	297	3.841781	4.862831	5.322419	2.551144	1.478946	2.154902	0.000698559177254307	0.00219181746362823	-0.783551801904232	down
LDLRAD4	46	53	53	35	7	20	1.498367	1.710125	2.272115	1.672864	0.382465	0.918212	0.256697718698248	0.345770424366766	-0.808491051769799	normal
CGAS	561	892	588	857	821	918	4.343763	5.279729	5.077206	6.713205	6.69013	7.941402	2.01103450671873e-05	9.45837149258788e-05	0.980029513619784	up
APEH	6044	8224	6127	5694	4428	5063	50.910821	54.188581	58.578644	49.258125	40.193332	48.708459	0.194554215083011	0.275392369258191	0.179242403481361	normal
FAAP20	2081	3454	1849	4416	10880	5330	52.303197	67.99328	50.072058	114.190089	293.584342	143.537233	5.16411073336527e-07	3.60938656017084e-06	2.23580566296034	up
KCTD13	629	850	603	495	392	513	8.280076	7.974733	8.677697	6.90908	5.525912	7.770839	0.864231240041226	0.900935424529146	0.0324003291990295	normal
KCTD12	98	184	94	34	5	31	0.376186	0.555374	0.410207	0.133612	0.019453	0.133493	0.00563394717282071	0.0136484504905726	-1.89332832852431	down
CRCP	1022	1525	1056	792	520	718	8.961502	10.356399	10.445935	6.941837	4.320803	6.326519	0.165124076935848	0.240617835746062	-0.234116894030151	normal
KCTD10	1907	2390	1766	1737	1013	1417	11.886108	11.495287	12.488047	11.318794	6.75032	10.034764	0.80254927396844	0.852647833301784	0.0347781402605023	normal
KCTD18	309	342	341	152	185	147	2.588057	2.199851	3.30757	1.282572	1.638205	1.379163	0.251771670722116	0.340521164770887	-0.407393122477561	normal
H6PD	1364	1347	1388	575	340	476	3.599828	2.772871	4.150654	1.561679	0.970256	1.439358	1.18099509269178e-06	7.59667113677413e-06	-1.00592958709089	down
SLC25A35	535	477	459	468	404	409	5.041284	3.590819	4.795742	4.881575	5.033242	4.934053	0.121690021463637	0.18754148222441	0.392579853656857	normal
SLC25A37	1548	872	1336	1665	962	1129	10.660154	8.75152	9.747947	10.478867	5.398421	7.668377	0.109305516241315	0.171831607584001	0.523161411703589	normal
SLC25A36	4327	4135	3503	1935	1431	1918	18.790652	13.93135	17.114215	8.795292	6.432545	11.978834	0.000375393488252796	0.00127132770162944	-0.597481353796732	down
SLC25A30	379	337	333	320	214	286	2.550736	1.736334	2.487507	2.166217	1.901482	2.156884	0.406670177099122	0.501758591765845	0.209471590278328	normal
SLC25A33	1614	2468	1621	1186	1155	1287	10.079608	12.024812	11.473969	7.630238	7.806145	9.219034	0.931041109073711	0.950528176144775	-0.0184400217807141	normal
SLC25A32	425	701	416	378	409	409	3.595542	4.579598	3.952983	3.245931	3.693335	3.91026	0.316325913785123	0.409506040878724	0.285896139635256	normal
SLC25A39	10055	14095	8818	9638	14395	9923	178.714054	183.1262	181.142621	166.857548	236.642005	178.594683	0.0195071938134272	0.0399284257711372	0.729593337443407	up
SLC25A38	1268	1823	1132	1523	1307	1138	14.577688	16.349396	14.778952	18.101837	16.24754	15.036777	0.0150262799416365	0.0319299020596372	0.541194032983874	normal
TUBA1C	34330	49231	29730	40735	30558	37375	294.372841	328.563741	288.789178	358.988511	282.761093	366.665012	0.000157956341470536	0.000588192429905391	0.554122975366717	normal
TUBA1B	84388	147173	82324	115526	77476	100564	1252.865186	1704.526858	1385.624721	1766.357318	1243.956787	1712.597903	0.00391147973789017	0.00993633903235847	0.517145786494572	normal
TUBA1A	3036	5046	3111	5114	3474	4770	43.799633	56.800307	50.895267	74.044358	45.21674	79.01593	3.29532313076397e-07	2.42735541606541e-06	0.861492812513594	up
RAD21	4781	5662	4505	2100	1313	1695	31.60211	29.164589	33.720458	14.099938	9.258039	13.19778	4.00778064053947e-15	1.44447529926911e-13	-0.972153011920419	down
IGSF10	115	51	136	72	0	61	0.321652	0.2136	0.832413	0.640515	0	0.692035	0.499805142687637	0.591251194589095	-0.820391405782611	normal
RIMKLA	758	854	650	731	559	625	1.730637	1.518773	1.679384	1.719141	1.380296	1.634022	0.044937704076959	0.0813961510403282	0.356903965144247	normal
RIMKLB	1046	1223	969	842	333	747	11.692751	10.072194	11.160496	12.161954	3.326285	9.712788	0.41770665851343	0.513036988532733	-0.216275055001474	normal
PCID2	3757	5048	3530	3205	1508	3066	36.82309	35.094014	37.945124	31.063929	22.95418	34.621109	0.615124683893279	0.695485390815204	-0.105623912218083	normal
MSTRG.48560	152	125	115	136	71	149	3.798856	2.443893	3.259219	3.514487	1.922227	4.274537	0.297891428647688	0.389882742111756	0.404568409449512	normal
POMT1	2048	2479	2122	3561	4229	3889	16.485427	15.224431	19.507562	29.051357	39.954772	33.472548	4.47870108996035e-09	5.0758612352884e-08	1.44828954689947	up
POMT2	1099	1355	942	1288	1454	1516	6.928658	7.082033	6.533061	12.033627	13.16822	11.909209	6.01601326392592e-05	0.000251118981237477	0.965445009481037	up
AIF1	102	277	105	47	18	60	4.109377	8.460495	4.45709	1.801375	0.694226	2.796775	0.0211639979269251	0.042832528633087	-1.34898192778553	down
AGPS	3126	4391	3231	1811	1042	1820	9.999993	10.975473	11.678966	7.64298	3.614417	7.128249	0.000347596404606052	0.00118738450115861	-0.626743450268316	down
STOM	933	1716	780	597	411	494	7.159585	10.271285	6.778671	4.719843	3.411994	4.341727	0.0315121864506763	0.0601734986533594	-0.560937293547125	normal
NPLOC4	4806	6047	4695	8072	10351	8603	27.271837	26.810745	30.493481	46.381196	61.673608	56.06221	3.02911860950318e-08	2.84062182646617e-07	1.4497994212041	up
TMEM86B	494	714	496	2032	3845	2492	9.572072	10.789371	10.88405	40.55043	80.605713	55.37989	1.24003434474358e-15	4.86290741330692e-14	2.99852645746975	up
LGALS14	38	131	58	0	0	0	1.523194	3.995404	2.508709	0	0	0	1.14935690562172e-07	9.39912483720508e-07	-8.01914075643739	down
BCL10	327	449	335	166	107	118	2.860758	3.051918	3.445498	1.467154	1.045875	1.152669	0.000374417315846306	0.00126864423857202	-0.917999453871746	down
PBLD	148	309	201	205	83	198	1.461066	2.529626	2.393807	2.001438	1.059718	2.118844	0.749680662235184	0.809939098496868	0.127378406010585	normal
MSTRG.48389	81	80	80	60	26	15	0.831353	0.579308	0.744105	0.507049	0.223998	0.13974	0.259121781987321	0.348315208221805	-0.72266990898001	normal
MSTRG.48384	52	85	51	57	41	50	2.089361	2.604586	2.237744	2.301292	1.641342	2.169454	0.557752350371288	0.6450413408617	0.266401086998137	normal
PGPEP1	1777	1700	1644	614	693	587	6.074788	4.62148	6.354649	2.242327	7.429176	2.563497	0.00284103432094133	0.00752448921072028	-0.814229095961238	down
SMU1	1990	2936	1778	2486	2870	2388	6.7327	7.747497	6.815862	8.663815	10.504297	9.265532	0.000811764116455751	0.00249957436171206	0.869594294559136	up
MSTRG.43950	1079	1373	969	1465	896	1177	4.159043	3.433323	4.250255	4.927384	3.105275	4.39821	1.33331113211011e-05	6.55449674773787e-05	0.631847187035569	up
SSRP1	7237	14246	8409	9700	7257	7948	61.763671	94.86155	81.425692	85.281137	66.955788	77.748543	0.0907856373272671	0.14688290408645	0.362926343370297	normal
IRAK1BP1	143	234	157	90	0	94	0.616175	0.811197	0.780921	0.399698	0	0.467878	0.342310739609103	0.436432756032517	-1.07157178162444	normal
C1orf174	1432	1669	1166	684	200	452	19.865621	16.846522	17.951668	10.174277	2.074497	5.029187	0.000356935837675577	0.00121597786359172	-1.15537641562109	down
RBBP8NL	1526	3045	1990	2243	3448	2308	13.164338	20.486801	19.454741	19.934334	32.173344	22.83728	0.00563960339452178	0.0136577342557857	0.982526968369726	up
GPC1	1106	1502	1105	4459	6019	4067	7.341911	7.66233	8.398377	29.909254	42.274963	30.288153	2.19298562259738e-18	1.19293552190218e-16	2.63852710905922	up
GPC2	132	98	112	38	0	46	1.24559	0.724773	1.304672	0.361718	0	0.4951	0.149364014960921	0.2216058536673	-1.59676947723007	normal
GPC3	25927	38943	23122	11938	6068	7889	276.405724	326.627058	279.146525	136.833247	68.514776	96.21529	4.931071824954e-10	7.0101457746308e-09	-1.18342802041802	down
GPC4	74	32	54	87	28	47	0.358202	0.119596	0.293783	0.432119	0.147043	0.261115	0.454828079881722	0.548767311833518	0.487185275167314	normal
GPC5	140	373	107	46	27	20	1.143311	2.380375	1.048002	0.382969	0.231496	0.182129	0.00036863170727314	0.00125180617151253	-2.07961683048931	down
MPHOSPH10	1530	2243	1339	768	372	730	16.256082	19.383103	16.778081	8.768483	3.869613	9.278904	0.000156108484320742	0.000582395417495801	-0.876503249475033	down
DUS4L	212	465	255	223	142	196	2.261782	4.04845	3.072418	2.46107	1.626879	2.391294	0.718308928377429	0.783836873306089	-0.117485711516534	normal
ANKDD1A	165	166	133	213	157	155	1.188363	0.976169	1.103549	1.616318	1.216953	1.398921	0.0109293782615706	0.0242515893783509	0.768995055345579	up
MSTRG.30543	195	55	98	66	27	41	3.072362	0.666945	1.735537	1.074459	0.459623	0.725615	0.180071361632564	0.258523668848249	-0.894807781481779	normal
ORM1	696	1927	673	75	25	67	21.963338	47.495852	24.153651	2.499345	0.823018	2.479691	1.86075913353523e-16	8.12845540484819e-15	-3.70016184698314	down
ORM2	1005	2050	779	357	269	310	31.946489	50.850967	28.083769	11.687263	9.226303	11.283032	9.78407318501884e-06	4.9966461800222e-05	-1.38264640222247	down
JPH3	1255	1133	940	563	795	769	8.680969	5.887738	7.416055	5.406192	11.927409	8.998664	0.988111518296524	0.991415278279199	-0.00476345590859376	normal
ALDH3A1	191	216	220	131	155	133	2.855863	2.377028	3.585305	1.980765	2.304787	2.24477	0.911986340565069	0.936546603567937	0.040985964111452	normal
CARD19	677	519	576	365	484	558	16.19664	8.858536	14.902863	8.882191	13.902121	17.855893	0.42627882299122	0.521338962751024	0.278474759975949	normal
EDC3	2018	2948	2101	3052	3267	2693	13.204678	15.089271	15.942957	21.208421	22.79072	20.153823	3.96089141250256e-05	0.000173795756701161	0.996191711495753	up
EDC4	3041	5437	3318	7106	9515	6132	15.468211	21.475874	19.101985	37.277245	52.137749	36.267602	3.2597706758802e-07	2.40501733884823e-06	1.63588210183833	up
MSTRG.5464	152	292	168	326	432	244	0.870741	1.312519	1.094283	1.93568	2.691076	1.606692	0.000845732414098298	0.00258915285966132	1.40543189235261	up
RBM12B	739	1079	834	254	241	386	2.091143	2.382111	2.707682	0.739127	0.738037	1.256839	0.000468642135114379	0.00154137146369285	-0.979791335819236	down
ANAPC2	1517	2445	1760	1787	1970	1774	17.110044	21.568315	22.752714	23.422686	26.416132	25.009298	0.0178516911808551	0.037028511654474	0.597859140058832	up
ANAPC5	4647	6698	4541	4310	4350	4348	48.317241	52.102874	51.516578	43.579639	44.259986	57.404425	0.0885247297633463	0.143764161135674	0.349146420855052	normal
ANAPC4	523	860	494	475	253	460	4.795223	6.15344	5.172493	4.483842	2.502674	4.840522	0.775584421022867	0.83135326508772	-0.0723595555331064	normal
ANAPC7	2707	4182	2499	4199	4143	4639	27.883997	31.893411	27.488515	37.229219	35.845559	61.029317	1.54377922423249e-07	1.22967850036384e-06	1.10909749870212	up
PSMD14	3412	5250	3395	3294	1348	3579	52.572876	63.088043	59.271454	52.286064	22.462246	63.255127	0.989797805888217	0.992385888471888	0.00358604894349957	normal
PSMD11	8836	13904	8489	8255	5399	6913	57.163392	70.677027	64.363889	55.640002	40.013809	51.155317	0.994965307368919	0.996553555573978	0.000971660191500882	normal
PSMD10	1366	1913	1323	1235	916	1457	22.702652	24.650257	24.815191	20.983235	16.271389	29.362886	0.187662287404775	0.267474467251989	0.248035166586992	normal
PSMD13	9093	12303	8446	16314	16279	15301	140.867443	153.5868	144.683785	258.920614	268.880735	268.758922	4.66463808677619e-11	8.40609192556900e-10	1.31866631612234	up
PSMD12	2552	3951	2592	2146	1008	1599	14.205099	17.084829	16.357734	12.296229	6.044602	10.164679	0.0706738318440933	0.119147725302377	-0.367789101986053	normal
NMI	42	120	56	173	158	216	0.789235	1.856015	1.237958	3.494878	3.355137	4.845061	9.87044110009673e-06	5.03888938408784e-05	1.98433522953237	up
MSTRG.38230	550	453	431	212	196	110	3.841417	2.58982	3.893415	1.713811	1.357685	0.705107	0.0283894485630651	0.0550791212880605	-0.860129367014886	down
ENSG00000286112	551	284	195	158	1826	0	1.908502	0.766458	0.765459	0.562215	6.842677	0	0.41908693565351	0.514274696396217	1.81809969763972	normal
EXOSC10	4837	7621	4940	6769	4977	6101	42.68043	52.227593	49.836213	60.81231	46.491825	60.740423	2.83382483486743e-05	0.000128508929108115	0.647488175066316	up
MYLK3	65	77	67	70	53	121	0.194011	0.197277	0.225123	0.216075	0.170621	0.415821	0.0946992892207232	0.152086931041316	0.799969219442244	normal
TRMT44	308	424	246	251	153	200	2.395413	2.722703	2.322301	2.035424	1.821334	1.963818	0.694850600302473	0.764642680193242	-0.0995055065892222	normal
MOB2	874	1166	826	2356	4579	2744	14.197007	14.170734	13.40524	34.021315	68.535751	43.538101	1.12268961175456e-10	1.83403637877632e-09	2.4605805304597	up
MOB4	1460	2208	1383	1205	804	1140	10.080635	11.080961	10.401534	8.143958	5.542999	8.3374	0.629720562419446	0.708217585435721	-0.0809762259710934	normal
LRRC23	359	299	296	226	424	230	7.036073	4.320702	6.58557	4.475081	8.089882	4.879523	0.228026679076908	0.313826548153304	0.558403450560874	normal
HMGB3	2262	3889	2151	2713	1809	2097	17.676358	26.84815	19.895308	24.692035	39.258154	19.755648	0.145356673259009	0.216802108878159	0.288055225610326	normal
HMGB2	9331	13500	7801	4539	2079	3965	164.806694	184.93488	154.757777	81.602404	38.532337	78.96674	7.87315354479612e-06	4.11358862726592e-05	-0.962757053988716	down
EEF1A2	515	288	434	590	633	571	6.985461	3.013566	6.627411	8.204918	8.337462	8.895722	0.00290501547944112	0.00766746341839489	1.12097994061542	up
CHP1	3834	3963	3565	2277	1045	1407	28.996057	23.305679	30.620242	18.24108	9.383046	12.163509	0.000802144359077578	0.00247436887881718	-0.725555348306449	down
FYCO1	540	597	387	497	460	419	2.299253	1.946987	1.933115	2.367744	1.409684	1.636401	0.0641381706723721	0.109751246803201	0.478501623960676	normal
GCHFR	1283	2144	941	2047	2808	2080	42.531534	55.485824	35.369944	70.196355	102.797633	79.106237	5.19195029935455e-05	0.000220115730750277	1.36860882346215	up
MND1	467	553	231	497	7	29	12.224506	11.367245	6.843853	13.324467	0.254417	1.431251	0.42719655252456	0.522368784750556	-0.831357047231442	normal
HIKESHI	3806	5709	3592	5119	3916	5394	69.733922	88.823319	80.002472	113.471271	103.131427	137.641526	3.60074432156678e-06	2.0573126910144e-05	0.750668701362641	up
CALY	43	15	43	10	43	21	0.622102	0.187069	0.770063	0.109193	0.487479	0.245684	0.819938558969714	0.865786878912104	0.220704116076327	normal
CALR	26214	42568	25956	22704	11463	13700	335.903459	425.399716	377.764192	297.356903	157.515167	199.591705	0.0541450470603868	0.0952853428890336	-0.403061015043712	normal
ASAH2B	373	510	371	576	324	433	1.747659	1.888455	1.945765	3.3661	1.625143	2.39467	0.0011423028574046	0.00337516792051765	0.66461969279189	up
CHPF	3299	3040	2668	2002	2645	2202	27.145774	19.098819	24.754287	16.855733	23.527375	20.51046	0.396959725117083	0.492374161696128	0.244908069013774	normal
COL23A1	159	116	97	11	20	37	1.327139	0.751671	0.903273	0.088061	0.179622	0.346387	0.00481672245325082	0.0119243250976819	-1.83756591359616	down
RIBC2	378	640	421	560	529	723	6.202777	8.194874	7.910548	9.335048	9.262931	13.563134	0.000262594088736795	0.000927308467874831	0.96045151723893	up
RIBC1	51	77	51	26	0	62	0.83143	0.927437	0.937774	0.453073	0	1.145724	0.67346115966156	0.745758252267544	-0.523160498664654	normal
RFC4	3581	4286	3304	2271	1216	2064	63.015997	59.599684	67.351709	41.425596	22.469976	41.356596	0.00645053157108177	0.0153205674134915	-0.445972689722623	normal
RFFL	1215	1121	1165	590	327	761	4.045204	2.89874	4.427608	2.192293	1.170555	3.113397	0.0741081510774296	0.123728703129274	-0.521019179153496	normal
ZFHX2	47	48	41	11	61	27	0.18119	0.155104	0.118178	0.028776	0.170895	0.079766	0.731254194754788	0.79450868983826	0.297349034841951	normal
RAB27A	210	174	119	47	39	57	1.677137	1.140266	0.964408	0.420326	0.289452	0.52778	0.00440490221951915	0.0110254343133712	-1.2208857797581	down
CYP2D6	47	73	45	32	56	35	0.739746	0.853942	0.759896	0.488591	0.907294	0.596592	0.656235403213742	0.731600186235059	0.27331942225521	normal
CYP2D7	138	135	133	77	112	51	1.915183	1.765788	2.583767	1.094243	1.674889	0.805829	0.850597239116201	0.890125410413164	-0.0998819278130268	normal
DHX40	1763	1937	1455	740	333	620	11.926165	10.199159	11.134727	5.145979	2.430714	4.795479	1.90750847425712e-06	1.16664807171667e-05	-1.0576374053528	down
TRIM9	364	441	381	107	0	84	1.817841	1.804859	2.169075	0.610808	0	0.483263	0.0339192106312852	0.0641134853559169	-2.2040315913502	down
TRIM8	883	1093	885	820	251	542	6.189903	5.00372	6.538101	5.576865	1.380623	3.166301	0.328518904354628	0.422084415088541	-0.310740468221481	normal
PFN2	3987	5839	3632	2543	1380	1998	48.752897	55.621205	52.970404	33.929788	20.249115	31.003143	0.000342675776471054	0.00117347963741167	-0.601526747730457	down
PFN4	59	34	40	36	23	58	1.105285	0.498183	0.885431	0.63409	0.421697	1.151437	0.583839123683281	0.668545438683037	0.352154599548999	normal
TRIM3	945	877	774	699	470	669	9.810912	7.701364	9.849484	6.228489	4.028159	6.572127	0.717353398097857	0.783103701648306	0.0723614926795147	normal
TRIM2	2384	2477	2474	528	167	343	8.919253	8.050299	10.684959	4.344911	1.224312	2.305735	3.6388200292678e-14	1.10396201503325e-12	-2.31742675063014	down
TRIM5	1032	924	861	715	358	738	8.083895	5.386675	7.185498	5.538507	2.776771	6.270677	0.707777671239944	0.774733405264942	-0.0978650835360871	normal
TRIM4	739	743	666	247	46	107	5.628996	4.499709	5.97741	1.91769	0.349321	0.946612	2.73301112086386e-05	0.000124258005784314	-1.9542190501874	down
TRIM7	135	39	103	50	8	16	1.60591	0.312068	1.2936	0.528867	0.096355	0.203152	0.0739158990625548	0.123482399934589	-1.5061730802075	normal
TSN	2169	3504	2156	2598	2045	2298	15.905091	20.260959	18.526266	19.568347	16.172186	19.268044	0.0133210502151751	0.0288264268961086	0.448162991774115	normal
PPA2	1642	2394	1501	1346	670	1205	27.550071	28.934689	27.402351	22.132545	10.493532	25.4195	0.31178093074906	0.404526425279195	-0.207917213872495	normal
PPA1	8230	10703	7165	5727	2622	5471	153.885737	156.212787	151.761953	110.391795	53.00769	117.25824	0.0941621492478953	0.151387643631254	-0.358533311154904	normal
NUP62	4532	7793	4583	5269	3335	4726	35.564359	45.407659	40.821137	38.630498	25.067159	38.632533	0.146121527733345	0.217707670677938	0.260831653103574	normal
CSF1R	71	27	54	82	16	85	0.423793	0.124853	0.37039	0.506139	0.103733	0.583307	0.358699947997861	0.45359967773566	0.704784236055918	normal
SIPA1	1340	1367	1147	1887	2687	1924	8.918179	7.094941	8.644466	12.932189	19.343767	14.731552	7.14862292194652e-06	3.78372664166219e-05	1.41017840642263	up
MSTRG.55572	41	27	35	35	10	68	0.920116	0.410082	0.856757	0.967666	0.212492	2.868679	0.445471376109025	0.539849733520399	0.621562961666108	normal
SSX2IP	312	461	278	470	131	404	1.337853	1.5251	1.357143	1.997229	0.582135	1.913468	0.237948736264799	0.324697939442397	0.468798889047558	normal
LRAT	96	163	112	0	0	0	1.094785	1.320759	1.451469	0	0	0	6.08140159074707e-11	1.06262870327434e-09	-8.77373165100938	down
PPAN	910	1990	962	1894	3625	2212	11.068415	18.070411	13.03814	25.723975	57.437901	36.692895	2.63882936935844e-05	0.000120338290765193	1.74066466488683	up
PPAT	1299	1965	1460	654	255	588	8.515614	10.063675	10.866649	4.431265	1.8063	4.416824	6.22340110968245e-05	0.000258953937871866	-1.11261735740022	down
DCXR	2633	4423	2581	4783	11438	6595	82.962509	108.345605	92.177769	151.654694	366.064109	223.359766	2.65786632829486e-06	1.56992669216013e-05	1.98277461602181	up
NFYC	1218	2131	1357	2012	1284	1788	14.607586	20.228646	19.377515	24.452738	17.040502	25.084766	0.000189170372346691	0.000690639465716403	0.711634356946879	up
NFYB	816	1420	761	505	357	518	6.298345	8.201735	7.011988	3.673892	2.721982	4.185336	0.0326181745439446	0.0619905332490583	-0.501078573577537	normal
NFYA	1352	1550	1201	339	167	363	5.287916	4.703814	5.318893	1.354481	0.698891	1.618625	7.94517719295458e-12	1.64430623645495e-10	-1.68414337019436	down
SMIM30	701	764	782	401	188	330	17.098489	14.338731	21.506285	9.949429	4.850495	9.209484	0.00358393220962207	0.00919578171895986	-0.754508309990153	down
BAZ2B	242	272	283	285	299	227	0.866926	0.682217	1.103675	0.869905	0.957948	0.767915	0.0584969656371583	0.101609678325825	0.641202292982754	normal
ALPG	1644	357	775	118	92	63	15.932123	2.695142	8.503334	1.170428	0.957991	0.695283	1.59930192320874e-06	9.97143800721474e-06	-2.80765307076115	down
GPHA2	72	66	75	16	49	30	2.346167	1.637038	2.887329	0.563	2.155771	1.079593	0.50546966724953	0.596826899898427	-0.47659463444709	normal
NLE1	1096	1892	1029	1366	1443	1308	5.452689	7.596141	5.626681	6.574825	8.59685	6.985925	0.00847111396125817	0.0194309167698916	0.697099786609045	up
SKIL	307	343	306	273	127	221	1.030927	0.857256	1.165691	0.899367	0.43851	0.813065	0.778576444508317	0.833395567617308	-0.0781221750597723	normal
CYTH1	979	922	905	610	415	578	7.209609	5.286664	7.573375	4.063287	2.885795	4.271926	0.238769316720897	0.325753276143039	-0.241328411644967	normal
CYTH3	765	599	577	929	488	908	4.120924	2.51531	3.52202	5.275615	2.839477	5.606005	0.00277511337712147	0.00736969316232873	0.799779227311003	up
CYTH2	2477	2799	2172	3175	2327	2771	13.989961	11.994662	13.737051	19.112865	15.220595	19.506554	1.90260397119309e-08	1.86929147461561e-07	0.743523088975305	up
DPH1	2203	3662	2120	2052	718	1457	20.595433	26.391388	22.243424	20.366298	9.642029	15.729974	0.197646613981489	0.278817245534352	-0.364773994718791	normal
DPH2	1188	2222	1145	1114	610	829	12.072026	17.224982	12.922764	11.300503	6.457711	9.309103	0.333649268897232	0.427839712759627	-0.232973502083256	normal
DPH3	1578	2159	1335	1771	845	1497	10.418059	11.117749	10.181624	12.187964	5.519111	11.241432	0.197583964864882	0.278766256234141	0.266773830631741	normal
MYH7B	1942	889	2321	157	107	115	10.633115	3.602099	14.144773	1.167763	2.978212	0.618818	1.25233119716963e-13	3.49942911856874e-12	-3.25318217690893	down
DPH5	456	679	418	366	299	346	7.507072	8.323257	6.762226	5.012473	3.614095	5.668698	0.996793064111633	0.997732684866723	0.000902797388152667	normal
SPAST	781	1189	842	584	348	677	3.713732	4.355325	4.370744	2.754598	1.722671	3.558981	0.346595549696236	0.440958983226437	-0.224760848381496	normal
DPH7	1726	2434	1607	3014	2099	2314	21.704768	24.596439	22.540029	38.271052	36.664043	34.668993	6.24618718901742e-10	8.63086766338303e-09	0.968490373246637	up
MSTRG.49148	90	76	60	97	49	44	1.251642	0.808716	0.916267	1.368354	0.70751	0.69721	0.542883332492797	0.63170880230385	0.303892031626091	normal
PAH	220	242	236	0	0	0	1.451944	1.389437	1.994577	0	0	0	1.91094987183282e-14	6.17769368402349e-13	-9.71595203241921	down
PAM	2002	1808	1897	1388	643	979	13.205774	12.092655	21.942051	10.296584	4.196896	7.13386	0.0971730520826672	0.155497222958082	-0.394579579865659	normal
DCK	431	440	377	242	89	306	4.563921	3.328691	4.149468	2.300814	0.862725	3.363646	0.266503030058979	0.356059603845736	-0.445439362488351	normal
THRB	1160	641	969	287	198	167	3.986973	3.144649	3.967585	1.166052	0.71528	0.697233	4.89998462781072e-05	0.000209474722212138	-1.54268323476747	down
THRA	1760	2211	1686	1024	419	749	10.4931	9.501358	10.648523	6.126247	2.953037	5.240519	0.000352097453754483	0.00120066653766708	-0.824622431859783	down
TAF4B	132	167	152	24	0	0	0.670793	0.659623	0.870825	0.124759	0	0	0.00437112457811635	0.0109508173641231	-3.86696919711757	down
CREB3	1115	1535	950	2306	2087	2220	17.974099	19.308114	17.352063	38.324217	36.422003	41.077536	7.52820363125419e-15	2.5850577842247e-13	1.50730373215739	up
CDH26	52	49	41	32	72	41	0.325773	0.197839	0.339688	0.168763	0.405377	0.241771	0.273990738265738	0.364335627687145	0.722934886892446	normal
FLRT3	454	639	445	2366	1576	2428	2.233689	2.567377	2.441582	11.825404	8.268626	13.507114	7.51528793917476e-58	5.4600544585457e-55	2.64095690860788	up
MSTRG.24692	75	135	48	165	276	199	1.176233	1.854063	0.823496	2.616835	4.285641	3.576649	5.30258111114228e-05	0.000224461299166538	2.03757151222405	up
GDF15	2570	2344	2336	467	202	604	50.712326	35.80572	51.070567	9.473583	4.396538	13.84093	1.34514756117017e-09	1.708226028923e-08	-1.98599723799701	down
PXYLP1	1115	1495	1101	255	91	211	8.554659	8.942177	9.487536	2.35345	0.760053	1.825757	3.96584959095301e-14	1.19529667584095e-12	-2.19647884358486	down
ARCN1	8534	10810	7330	7111	2745	4393	51.591185	50.975138	50.212236	44.286156	17.752748	30.126663	0.122622003758445	0.188661852416583	-0.360912044957629	normal
AEN	1307	2733	1526	1997	1919	2189	10.316071	16.769844	13.715166	16.164217	16.31675	19.734465	0.00278653352853982	0.0073929096344347	0.784579967587059	up
MSTRG.51983	103	60	106	67	56	71	1.380479	0.583855	1.644923	1.014458	0.662499	0.905167	0.881972161859372	0.914637797483793	0.0765735642530845	normal
PPP6C	2319	2880	1883	1982	1117	1792	13.636356	13.21802	12.53934	12.008921	6.708303	12.089138	0.791519328534079	0.843651672541458	0.0436921311425265	normal
CEP128	176	210	144	76	117	58	1.181935	0.980613	1.141723	0.444662	0.978043	0.71294	0.429513462111462	0.524644175823965	-0.393546151261006	normal
HSPA4L	706	786	554	196	80	180	1.737873	1.589617	1.589619	0.596094	0.342175	0.593507	5.12109379410008e-08	4.60231632381234e-07	-1.61832996507984	down
MOK	150	162	148	56	50	58	1.860083	1.819269	2.2632	0.855924	0.671258	0.827506	0.0162728760407684	0.0342424970833487	-0.89272537101074	down
EIF4EBP1	3174	4620	2773	6664	8957	6658	92.658966	105.201134	91.740074	200.428314	282.925934	222.950027	1.72130176898474e-09	2.14061708279869e-08	1.7548970968563	up
EIF4EBP2	10984	12107	9716	5204	3559	4185	35.409763	30.43494	35.491814	17.278994	12.408208	15.469701	3.50365181166269e-09	4.04046863894669e-08	-0.75753592614863	down
MSTRG.56068	757	1072	871	339	282	276	9.42282	10.57411	11.9965	4.333775	4.416148	3.447498	1.62193053342217e-05	7.83384502566818e-05	-0.982149635757597	down
LRRC37A2	443	496	389	274	148	144	2.372595	1.847313	2.076198	1.321869	0.710144	0.825127	0.0238769954291343	0.0474672106108646	-0.663620179899594	down
LRRC37A3	78	72	75	68	27	53	0.750097	0.489603	0.704649	0.852855	0.114277	0.651458	0.866826782845993	0.903069955502346	-0.0820869629353199	normal
CSDC2	271	182	207	154	130	141	2.641034	1.358833	2.237893	1.521586	1.338789	1.615104	0.869432606533152	0.904896908737361	-0.0602242839219706	normal
PDHA1	5588	8346	4940	5648	4153	4942	48.430801	57.263861	50.421333	46.656633	31.326162	41.141226	0.102685813258182	0.16279717080693	0.258770198147957	normal
KDF1	979	1261	799	859	1024	997	12.740568	12.795648	11.77291	11.5071	14.416261	14.871086	0.0306952713412061	0.0587843403987248	0.57417133715673	normal
TCAP	119	58	87	112	95	131	2.982211	1.123502	2.477603	2.898909	2.566425	3.768542	0.0626481348624022	0.107776028619217	0.91061700346552	normal
CD244	95	88	65	50	13	50	0.913028	0.70024	0.711543	0.493013	0.134298	0.548216	0.304122935365665	0.396545547331983	-0.62000215582638	normal
RILPL1	809	1051	717	852	482	864	5.274693	5.148108	5.46723	5.463474	3.195894	6.08689	0.0848689608381125	0.138691977673648	0.346437511820763	normal
RILPL2	1295	1341	942	503	235	363	17.850248	14.40511	14.710667	7.137116	3.498106	5.722835	9.91221369764254e-07	6.45416027746498e-06	-1.14526428347626	down
FMR1	1014	1544	1106	1087	752	959	6.098744	6.962951	7.282949	6.763473	4.871708	6.527694	0.215510005959807	0.299738047583796	0.208469313515863	normal
MSTRG.52369	915	1175	855	708	1030	776	5.208752	5.419129	5.409042	4.306448	5.753068	5.488476	0.17019698711307	0.246915313726623	0.440872331757556	normal
SEL1L3	273	164	287	247	207	223	1.498825	0.753419	1.748289	1.410758	1.186767	1.469306	0.258605866774681	0.347797679750359	0.45543181193915	normal
LYPD5	70	21	51	32	57	7	0.740277	0.154824	0.616783	0.321936	0.594451	0.077582	0.928918581487111	0.948922674376384	0.0884062316443217	normal
LYPD3	307	153	245	172	155	209	4.511562	1.751827	4.081524	2.603212	2.457683	3.508687	0.71349945243924	0.780068623591895	0.159686489791879	normal
LYPD1	119	185	119	179	232	197	0.893921	1.021644	1.01518	1.309074	1.748528	1.575819	0.00170706232449014	0.00478171435212295	1.18813087000751	up
CALCOCO1	1387	824	920	269	104	233	8.27464	3.935263	5.944735	1.701053	0.462137	1.560787	4.91802013055261e-07	3.45312054334427e-06	-1.86562552779536	down
CALCOCO2	6726	6557	5892	4318	2193	3924	46.668288	34.892359	46.396111	29.96584	15.935863	30.518677	0.0871885854787527	0.142028703557789	-0.33335972901222	normal
RGS5	22	24	20	71	102	74	0.177432	0.450367	0.464111	0.49405	0.456782	0.348659	4.07474609108616e-06	2.29958278991633e-05	2.55978429526601	up
RGS2	326	320	188	139	67	111	5.847357	4.458343	3.858021	2.569096	1.284973	2.276337	0.0176716807517372	0.0367102906090263	-0.830348988564926	down
RGS3	998	1298	920	872	442	531	6.871507	6.502379	6.440145	7.785706	2.988843	6.284076	0.282924154408177	0.374339598145354	-0.233353694079181	normal
RGS9	330	290	256	268	231	379	3.104812	1.99375	2.554282	2.478462	2.327445	4.026207	0.0581285355253476	0.10108419052556	0.587988927003978	normal
MSTRG.61536	477	380	332	202	42	79	4.391933	3.241397	3.922345	2.196957	0.362097	0.780137	0.00493186927518646	0.0121561190682791	-1.40767799828056	down
FSD1L	242	230	211	122	129	144	0.843494	0.567118	0.780089	0.390496	0.435297	0.515028	0.587518247242312	0.671807455292436	-0.182142415474189	normal
CDK2AP1	1790	2299	1720	1499	723	1219	31.694937	31.338773	33.441864	24.985194	6.484866	22.257082	0.295033624535429	0.387096678365846	-0.197209293143289	normal
CDK2AP2	4237	5350	3310	7700	8752	7403	113.452406	111.937716	100.522037	211.779877	251.650235	225.849701	3.64438527764464e-10	5.32350205001128e-09	1.54157232981698	up
MSTRG.48738	51	26	26	43	49	18	0.531074	0.206356	0.300003	0.463298	0.555615	0.215612	0.347840500193	0.442216823048828	0.721243535052304	normal
MLYCD	465	632	431	550	363	396	0.859816	0.910778	0.931151	1.047955	0.724689	0.839613	0.0698071598349017	0.117974783834596	0.372417383037695	normal
MRPS9	3315	5111	3040	3830	2455	3132	56.605446	68.056801	58.812443	67.368019	45.351372	61.337219	0.0483847340421736	0.0867518987814216	0.318628374223603	normal
MRPS7	3571	5916	3307	4864	3556	4545	72.151206	89.268663	72.063196	104.587851	83.566318	110.256906	0.000411146959855561	0.00137407018656409	0.638729957197172	up
MRPS6	3524	3451	2585	3610	3268	3930	86.588888	67.234433	71.484985	94.750716	91.478761	115.43405	6.95888495606959e-05	0.000285724116399716	0.784672718187628	up
MRPS5	4945	6199	4291	4927	0	4955	35.874753	35.167298	35.346857	37.09593	0	41.590178	0.929075804621529	0.949013053647742	-0.191467239562098	normal
IFI35	486	743	430	730	655	571	9.754657	11.646326	9.705688	14.76446	13.878526	12.934627	0.00062643963906621	0.00199064750867172	0.877587426310675	up
IFI30	2144	3377	1901	2803	2748	2281	52.386124	64.351166	52.643986	70.551964	72.653656	63.91811	0.00299841604505563	0.00788533722346122	0.730814526152799	up
CD24	1292	939	1061	1074	895	1232	13.28341	7.655993	13.03514	12.681933	12.08243	14.661133	0.0461413774122947	0.0832704371550942	0.529806453840725	normal
NKIRAS2	1388	2138	1417	2570	2340	2914	13.769141	16.43535	15.769026	26.214894	20.730587	27.645501	6.45652509582421e-11	1.11268255209435e-09	1.28822449277813	up
NKIRAS1	1488	724	1040	2431	1124	2633	9.540032	5.637289	7.707183	15.953602	7.296942	19.198405	0.000137150393536739	0.000520116492412403	1.42828853880299	up
FAT1	2778	2925	2698	1672	603	1153	5.007758	3.977271	5.414511	2.860085	1.06605	2.192228	0.00333845239644028	0.00864939881390045	-0.776243716070281	down
PSG2	0	0	0	78	93	59	0	0	0	1.390325	1.543478	1.032002	1.71784215880394e-11	3.35879506517416e-10	9.34611508210275	up
GFUS	1210	2375	1246	3218	6515	4149	22.254849	34.602465	26.426922	66.796717	152.622556	100.338297	1.98316335788338e-08	1.93506712152585e-07	2.25651386824272	up
MSTRG.575	196	228	248	135	124	93	0.763454	0.690755	1.093838	0.541117	0.519679	0.415413	0.379341943292934	0.474658827521362	-0.33235005574489	normal
LSM8	1445	1937	1357	1237	1211	1407	7.29242	7.5981	7.687397	5.637764	6.654155	7.715896	0.108076893578678	0.17022973972616	0.328253560621684	normal
LSM4	7369	9943	5969	8105	7774	7712	108.093162	117.275335	101.494407	127.100598	119.58994	142.725791	0.00105611692141939	0.00315213794232934	0.657735740412586	up
COL27A1	2317	2229	2178	445	321	382	8.316935	5.881206	8.098863	1.636294	1.070139	1.419989	1.03619474788423e-24	1.2121722287961e-22	-1.97653902947926	down
LSM5	1878	3292	1911	2040	1317	1868	22.005228	32.179736	26.670966	26.961323	15.530611	25.423175	0.385298684739251	0.480370578408654	0.168160120394442	normal
HMBS	3342	5103	3181	5220	5776	5128	54.984665	65.81653	58.471459	87.935456	101.024278	92.899271	2.62424318952246e-06	1.55272408864844e-05	1.12730317893065	up
TMEM241	201	163	130	144	116	120	1.699547	1.13112	1.223504	1.308264	1.007818	1.106719	0.545716371655131	0.634363687943362	0.213698836465283	normal
TMEM242	456	543	384	531	142	557	2.603195	2.414759	2.495043	3.050466	0.854938	3.657662	0.404795753277134	0.499982156248887	0.348595480901298	normal
AKR7A2	2751	4550	2431	3563	3556	3103	48.838925	63.133544	49.49941	65.45017	68.293007	63.498284	0.00320622573704971	0.00835467396782928	0.728979381847973	up
AKR7A3	106	149	89	119	160	149	2.088046	2.298725	1.98201	2.421124	3.434361	3.395671	0.0162459454509077	0.0341910399457738	0.979940537955169	up
DDA1	1339	1775	1242	2514	2764	2408	7.996539	8.74283	8.404749	15.892317	17.854231	16.490196	7.62680572925163e-10	1.02913417679951e-08	1.46383986381114	up
GAMT	3002	6763	3058	5127	13046	6259	63.227625	111.722288	72.866045	109.439543	303.445935	150.756682	0.000308908146297524	0.00107328669808483	1.70638759329919	up
PLCD3	2889	3522	2770	1257	791	914	11.441228	10.969645	12.669182	5.22293	3.369527	4.124509	2.72927478284409e-12	6.30015202380934e-11	-1.05179530027165	down
PLCD1	397	294	369	115	76	78	3.229749	1.867337	3.409531	0.965234	0.664527	0.720295	6.85722371433613e-05	0.000281885396523812	-1.42741399665611	down
SOS2	240	285	179	149	30	118	1.359217	1.205747	0.884419	0.906416	0.238411	0.746271	0.150694272111153	0.223028168995642	-0.736412374240626	normal
SOS1	1834	2116	1626	840	274	904	5.159007	4.61722	5.22051	2.519718	0.852628	3.021438	0.00568201883972279	0.0137387612652887	-0.942292622715443	down
CAB39	1286	1503	1120	880	368	1011	8.125282	7.392937	8.112552	5.717063	2.504163	7.312134	0.404633558584303	0.499871276418267	-0.248197600925535	normal
CKMT1A	140	159	145	41	40	52	2.021286	1.695267	2.324142	0.636437	0.585019	0.802314	0.00481164061589916	0.011916018489751	-1.13975062330338	down
CKMT1B	176	221	172	48	16	53	2.282159	2.282519	2.667378	0.747159	0.169721	0.728505	0.000207132007018171	0.000751050755155984	-1.7454954216916	down
BCL2L14	560	438	355	63	0	21	8.124193	5.191599	5.547048	0.770362	0	0.35957	0.000138826861391385	0.000525896266368464	-3.61377747880441	down
BCL2L11	873	839	853	428	79	293	5.307832	3.603926	5.24481	2.82906	0.397784	2.179155	0.00788909057182112	0.018235265615107	-1.21356365895736	down
BCL2L10	89	166	74	46	0	42	1.77923	2.537458	1.651562	0.8988	0	0.912399	0.20852656576668	0.291759650703755	-1.41186711040384	normal
BCL2L13	1341	1401	1100	940	380	1002	7.352017	6.304987	7.246082	5.072929	2.478616	6.917488	0.514891023928413	0.605774797094333	-0.191552494479146	normal
NTMT1	885	1342	818	1757	1567	1277	19.867551	23.671061	19.123829	43.204065	36.064605	30.653021	3.9497831181759e-07	2.84714392497651e-06	1.23428737777334	up
HSD11B2	430	458	355	302	228	260	6.038458	4.77308	5.471352	4.233818	3.117183	3.794431	0.783771931442387	0.837592919534777	-0.0609421833696529	normal
ISYNA1	8593	6804	7024	6074	8339	6355	111.9371	67.996798	101.080944	87.120187	148.71384	115.394847	0.0937968294524501	0.150910033540877	0.524530501220519	normal
GTF2H3	1025	1452	1007	275	173	257	7.511638	8.247517	8.322055	2.056132	1.35801	2.13158	3.48405414956423e-20	2.39273052142212e-18	-1.71638008464408	down
GTF2H2	1203	1716	1235	1014	690	866	15.784341	17.359428	17.442811	14.230836	8.674596	11.542546	0.52347947150547	0.614151846393125	-0.0982266743045761	normal
GTF2H1	1187	2029	1237	1466	1021	1078	9.954909	13.527921	12.006887	12.807307	8.847144	12.000535	0.158942338907197	0.233334047248213	0.293184235402072	normal
GTF2H5	628	1058	525	770	498	835	2.283906	3.017037	1.970078	2.585222	1.73538	4.080414	0.032363543058776	0.0615729788207596	0.539438810028983	normal
GTF2H4	1308	1778	1174	1500	1543	1503	18.445492	19.575056	18.752906	21.788088	23.544243	24.307585	0.0009576838916248	0.00289338333114221	0.732920344375078	up
ALDH1B1	2027	3477	2420	463	363	474	16.161633	21.619423	21.867281	3.797827	3.124146	4.330643	3.79715104099165e-22	3.33859063502221e-20	-1.99615016062217	down
COX7A2L	3533	4367	2749	2661	1589	2603	37.456003	36.236298	33.397214	28.906777	18.209608	31.84086	0.758439594324851	0.817291191261533	-0.0520560679098133	normal
SMARCC2	3171	4364	3028	3653	3408	3207	15.155671	16.249905	16.389765	18.009176	17.488844	17.44986	0.00262695965722375	0.00701132078660416	0.588831521224906	up
SMARCC1	3452	4823	3522	2351	801	1531	13.117324	14.289515	15.193613	9.202604	3.289727	6.673272	0.00282371886992678	0.00748581050133845	-0.800846764884531	down
RYK	2352	3163	2008	1569	624	1067	18.704113	19.559579	18.121114	12.79564	5.34168	9.684208	0.00625589751468964	0.0149250620969194	-0.654038977495053	down
BLOC1S6	1498	1689	1413	655	233	733	9.583792	8.417078	10.216414	4.111661	1.515576	5.05673	0.00323748314034913	0.00841940792565551	-0.980045598107476	down
LHX2	61	87	91	27	32	35	0.607383	0.68175	1.029166	0.458007	0.346856	0.400717	0.174872865776544	0.252504711211236	-0.732792012991575	normal
BLOC1S4	765	719	508	421	291	376	12.384668	9.073048	9.314358	7.01908	5.084362	6.965849	0.214248871890585	0.298404946784143	-0.287089509793959	normal
LHX4	39	43	41	36	0	15	0.158948	0.136286	0.188837	0.152961	0	0.068289	0.483954514166716	0.576203908362717	-0.867067281510418	normal
BLOC1S2	1667	2407	1685	1421	617	1162	17.87629	17.52749	17.988569	15.730554	6.111352	15.408878	0.194309286915256	0.275073879251174	-0.291935629037868	normal
BLOC1S1	1527	1944	922	2063	3753	2567	59.070865	60.610573	38.029194	83.946938	149.984223	112.626189	1.78754307810628e-05	8.5411023365106e-05	1.64597266418207	up
NADK2	2086	2171	1906	688	670	653	12.935972	10.266001	13.161778	4.280333	4.362236	4.987521	4.59094396278398e-06	2.56261182621391e-05	-1.00467618316088	down
SLC38A4	1531	2478	1583	528	256	413	9.745337	11.715771	11.41267	3.295528	1.67701	2.86757	6.88835788023377e-14	1.99762378526779e-12	-1.64862911460332	down
SLC38A7	773	1189	883	1411	1152	1132	4.654423	4.934469	5.471222	7.710406	6.614666	6.920253	1.63507343784517e-06	1.01642796391107e-05	0.992039486582665	up
SLC38A6	264	291	234	182	71	152	4.654626	3.689802	3.75551	3.288035	1.091412	2.547091	0.20934715547742	0.292670461232561	-0.425760455271396	normal
SLC38A1	6136	8689	741	4558	2193	3709	18.310284	20.212575	6.39674	14.035132	7.097718	12.684803	0.940066297204254	0.956911375754555	0.0621244248982986	normal
SLC38A3	1787	1612	1653	134	53	87	14.650864	10.311759	15.338051	1.125529	0.462545	0.814896	2.30109777498882e-38	6.90529427955339e-36	-3.6809938457162	down
SLC38A2	9794	8262	9177	4587	3248	4641	49.335796	32.45716	52.643059	23.822611	17.692892	26.82837	0.00590724520307024	0.0142185898488547	-0.566470965259687	normal
SLC38A9	1312	1861	1238	903	453	685	12.765218	14.274686	14.010487	9.950239	5.474948	7.611469	0.00538480464591486	0.0131050499527871	-0.539865670003741	normal
OCA2	99	90	121	4	0	8	0.758203	0.533559	1.048193	0.027333	0	0.070025	2.86101532147113e-06	1.6711672138136e-05	-4.20552483112687	down
YBX1	25205	36420	22148	16124	6497	11977	215.830071	246.878322	203.854626	150.67276	56.964112	127.893687	0.00147452027578755	0.0042106491284591	-0.718796651728211	down
YBX3	6140	9311	6108	4543	2109	3367	84.893631	100.354657	97.105048	63.840346	29.309061	55.353693	0.00596644033560235	0.0143410660617543	-0.538970292342443	normal
YBX2	3615	4463	3151	3276	2295	2396	57.045074	54.361758	56.371203	50.329589	36.235355	40.379265	0.51006103901703	0.601014304958692	0.102664821943789	normal
STIP1	14710	21773	13438	16271	8584	11967	168.58676	193.877442	173.819106	192.911216	84.940394	157.278177	0.399493250183487	0.494627753657984	0.142268552909347	normal
CHIC2	134	175	122	260	140	222	2.969223	2.983436	3.009407	5.901706	3.293551	5.545249	7.11068466988576e-05	0.000290936404859926	1.10201339542893	up
CHIC1	210	243	219	351	188	272	0.737666	0.80678	0.872357	1.27038	0.713809	1.095061	0.00113691508431003	0.00336203423817815	0.828001635741748	up
MSTRG.24320	136	124	114	36	42	54	3.001256	2.144785	2.862461	0.820678	0.993019	1.351918	0.051484765629914	0.0913960525662722	-0.895410017050483	normal
VSNL1	346	386	339	11	0	6	3.661794	3.306405	4.178501	0.260576	0	0.0559	2.01086598100016e-19	1.27330247714341e-17	-5.47656546439251	down
SDCCAG8	330	482	350	268	130	216	3.388776	3.768814	3.830029	3.070943	1.43136	2.926321	0.176936212523099	0.255003912890882	-0.354734331834488	normal
CDIPT	3608	4302	2940	4473	3288	3869	51.043825	45.731779	44.346872	61.509087	46.640282	58.284189	2.76664686359947e-07	2.08237695229701e-06	0.700950742876587	up
NCOA2	474	919	538	296	160	459	1.430495	2.052931	1.744991	0.871146	0.494864	1.504746	0.194080014945148	0.274918473709884	-0.490212603232465	normal
NCOA3	1473	1556	1436	903	397	671	4.533112	3.736958	5.109128	3.140996	1.299806	2.332226	0.0051024063816477	0.0125015295868415	-0.645206387633707	down
NCOA1	1098	1432	1120	750	326	589	3.997675	3.888377	4.462748	2.729949	1.146905	2.201894	0.0108381214679802	0.0240723135549474	-0.584425611889975	normal
NCOA6	2666	2677	2438	1534	776	1057	8.988365	7.284976	9.748457	5.986424	2.174905	5.009865	0.000825252710423251	0.00253601701128285	-0.661742968655532	down
NCOA7	409	750	433	2154	1291	2709	1.741696	2.576972	2.104483	9.863259	5.3817	12.586378	2.65239183821008e-21	2.11639404246543e-19	2.54680669286705	up
NCOA4	5367	6180	5039	2967	1334	2323	37.41521	33.618662	39.831978	21.151653	9.983327	18.437939	6.82769326157722e-05	0.000280755072334859	-0.780074595548096	down
NCOA5	1441	3278	1629	1838	891	1006	10.794658	19.146528	13.841768	14.175893	7.217269	8.639222	0.589416138327435	0.673534799128469	-0.164811235871066	normal
CISH	27	38	20	54	49	72	0.297782	0.326349	0.240937	0.609652	0.633565	0.9145	0.00164815925580133	0.00464404783977986	1.66798286769371	up
STARD3NL	773	961	689	788	268	726	11.471705	10.807735	11.090224	11.495674	4.105165	12.009495	0.780249629429531	0.834798161885386	0.0888491038816845	normal
SREK1	1997	2867	1972	1245	735	1012	7.487144	8.463827	9.878256	4.684739	2.863454	4.214322	8.22334017850295e-05	0.000330658280874031	-0.607466035432192	down
ERO1B	306	163	201	83	24	154	1.47838	0.613675	1.100268	0.413216	0.120381	0.853462	0.172628579930278	0.249708154391444	-0.876138713458564	normal
ERO1A	4180	4738	3711	3251	2016	2637	20.029448	17.739111	20.184949	15.837568	10.244666	14.210636	0.424636727397141	0.519791202003204	-0.100241801241338	normal
CDIP1	2211	3646	2214	2804	2356	2553	19.632719	25.293821	22.279301	24.609894	22.183704	25.765471	0.00367003384873297	0.00939212963439191	0.56425110791901	normal
ZNF497	147	250	163	128	113	149	1.021021	1.673442	1.646438	0.913413	0.850418	1.18584	0.760322062233197	0.81876969330431	0.100734359146598	normal
ZNF496	1073	1180	1101	1070	1190	793	4.293515	3.93541	5.228043	4.559813	3.405391	3.60816	0.0992289023200327	0.15824350365362	0.496439849041425	normal
ERF	1771	2703	1675	1570	846	946	16.165916	19.089338	17.204944	14.615155	8.27097	9.87211	0.188455809310172	0.26846687221028	-0.285023635830773	normal
ZNF493	107	119	146	52	11	46	0.685497	0.866233	1.394694	0.582648	0.133855	0.388941	0.0334513627071395	0.063376696515146	-1.29264813259099	down
ZNF490	83	90	111	117	61	97	0.326193	0.274559	0.494002	0.476357	0.259528	0.438349	0.237857510795595	0.324605544144576	0.488890258063979	normal
ERH	4247	7554	3935	3046	2440	3022	129.924449	179.957728	136.150664	95.736047	80.572235	105.764493	0.229915965065943	0.315922753510878	-0.253056995963797	normal
FBN3	713	1307	836	504	552	605	1.864197	2.662172	2.471049	1.35574	1.560734	1.813122	0.638481813600272	0.715726567100432	-0.132331513499989	normal
NCR1	59	84	45	36	17	30	0.960726	1.043327	0.757156	0.554272	0.274088	0.501455	0.268102526389428	0.357642759400818	-0.598573511282654	normal
MSTRG.52161	57	16	44	51	63	12	0.392016	0.075189	0.325914	0.338054	0.430486	0.086637	0.442053857342363	0.536590876429298	0.709520772129913	normal
SCN1B	27	12	15	250	296	175	0.314417	0.090818	0.220249	3.624315	4.022883	2.436585	1.58681354918707e-15	6.10149700082962e-14	4.3578093712087	up
EEPD1	423	386	394	322	238	237	2.189909	1.560015	2.314487	1.718512	1.332181	1.40912	0.947315284829869	0.96166643563697	-0.0178673482317058	normal
FRYL	713	755	657	317	106	225	1.800285	1.215748	2.006529	0.687228	0.307607	0.53258	0.000181985549216688	0.000667409277733039	-1.19552271125723	down
DEXI	1319	1499	1058	1684	1558	1825	17.92983	14.072324	14.717511	25.840141	24.754188	34.486002	2.22425618377778e-07	1.71241675186104e-06	1.00337573885835	up
FUOM	1810	3448	1866	3357	7770	4085	62.995207	93.361485	74.64655	123.953553	299.638099	162.369497	2.36387866578015e-05	0.000108878815823921	1.84394308464719	up
IDI1	4954	4426	3817	6647	4683	7288	47.64204	33.065903	41.375127	63.836147	36.298664	76.281187	2.25930271124607e-08	2.17182553106133e-07	1.06892693132301	up
TMEM185B	2131	3419	1963	2526	2105	2439	8.686339	10.870971	9.067807	10.610711	9.281903	11.403666	0.00488337709293905	0.0120590585672506	0.542234218865043	normal
TMEM185A	298	381	360	541	566	538	3.010683	2.915187	3.671656	5.141339	5.635719	5.520838	3.88063458655107e-06	2.20354914984578e-05	1.28126313279479	up
UBXN11	1034	1468	913	1228	2295	1434	14.941263	16.276113	19.577609	17.78458	26.944513	18.925336	0.00106209355747555	0.00316860589310405	1.24642081570243	up
FCHSD1	1625	1410	1213	1748	1965	1781	10.978296	8.244062	9.94936	11.021422	15.938887	13.089673	0.000197188743233678	0.000718583265997278	0.994593276102433	up
FCHSD2	1265	1496	1036	397	336	339	6.655562	6.061526	6.093286	2.177776	1.859886	2.044733	2.21254676250375e-09	2.68855594274664e-08	-1.21142377003455	down
MSTRG.3106	16	68	38	144	267	220	0.24725	0.975193	0.773857	3.440273	8.053567	5.861838	2.47623607028272e-07	1.88746342982787e-06	3.09393457205372	up
TRAIP	775	1227	793	1502	1086	1163	9.679257	11.976902	11.45027	19.348042	14.175587	16.54425	6.18830068760861e-08	5.43751131074152e-07	1.03578588685168	up
UBA52	11294	16189	9438	19442	22586	17853	362.305701	400.93793	321.359648	564.493434	838.138199	624.355952	1.34095835036641e-07	1.08185792334646e-06	1.36321212207192	up
DND1	0	59	20	81	0	40	0	0.689713	0.340733	1.258454	0	0.693862	0.536058884459763	0.625613530696869	1.1425793724085	normal
MSTRG.49267	191	111	109	15	0	36	2.488401	1.005191	1.406433	0.20128	0	0.413769	0.0177870796103788	0.0369166812421694	-2.54736636334087	down
MSTRG.49264	656	1009	605	718	497	543	4.40112	5.313598	4.719572	5.641936	2.756301	4.434017	0.245318295843289	0.333130758890142	0.241683931107783	normal
NID1	2061	2243	2013	1264	562	1262	8.606434	7.295733	9.507515	5.426251	2.53213	6.030132	0.046215351789739	0.0833712383828486	-0.496801656729449	normal
BTG3	991	1236	786	1199	435	1478	17.081841	16.389518	15.22276	20.810159	7.648117	29.055432	0.0938965081977467	0.151030925094581	0.589850418435314	normal
BTG1	2238	1477	1482	678	288	829	11.983619	6.008017	8.8333	3.643347	1.624203	4.958626	0.00489357031090156	0.0120777480013741	-1.01855009783602	down
MSTRG.11629	142	103	132	15	0	32	1.22831	0.647336	1.144112	0.07421	0	0.171421	0.015258533713575	0.0323755363280844	-2.55240874039382	down
ELOB	4205	7687	3763	9580	25104	13700	96.970522	139.190443	95.688232	234.535434	680.184857	391.700492	1.04023727384545e-07	8.58817902402068e-07	2.38901610065248	up
ELOC	1116	1548	1076	1474	1075	1674	19.927229	21.783265	23.7727	31.399884	18.891702	32.624576	1.52436903741375e-05	7.40668433384704e-05	0.772898449138316	up
MSTRG.23131	102	119	94	73	37	73	0.850519	0.877541	1.142726	0.7329	0.326442	0.881338	0.579275305246594	0.664435296653728	-0.22426889178825	normal
ELOA	2387	3720	2363	1117	610	870	11.911871	14.476302	13.362447	5.782058	3.289826	5.255884	7.43040897357805e-10	1.00361414355451e-08	-1.12094129130289	down
DAW1	50	30	29	174	67	120	0.484141	0.22224	0.312397	1.794137	0.702246	1.331244	1.03946835553378e-05	5.26913305879855e-05	2.24064200293197	up
FANCG	1523	2404	1389	2006	1747	1732	14.896821	18.338924	15.317599	20.324529	20.708331	19.113241	0.00123362227834805	0.00360324205042667	0.681525871377534	up
CFLAR	1339	1637	1328	563	941	426	6.727698	6.60587	7.175279	7.891338	3.441771	4.966923	0.258119501563833	0.347346617234076	-0.465212329065325	normal
FANCE	415	598	380	379	59	278	3.89151	4.479514	4.192106	3.655917	0.595074	2.984386	0.367503957318493	0.462740547917949	-0.463263467476475	normal
FANCC	880	1374	820	1283	1222	1145	5.448794	6.36374	5.843963	8.023106	9.298684	9.093281	0.00013125381714952	0.00050147458951895	0.890873354790219	up
FANCB	211	254	191	202	54	153	1.393963	1.082691	1.279124	1.563449	0.225095	1.350609	0.697640904432632	0.766921640900538	-0.167312447071105	normal
FANCA	3930	4736	3528	3386	2107	2467	20.595736	22.548375	21.434797	19.243261	21.000722	16.411069	0.811625481493487	0.859719128973073	-0.033493079277678	normal
HNRNPAB	14332	28245	14079	19577	9870	16613	197.166092	303.693512	220.518	281.682414	149.575361	262.966036	0.21166866720563	0.295377505267541	0.298091759358038	normal
FANCM	387	388	276	169	84	188	1.614444	1.357435	1.446422	0.798554	0.33113	1.159732	0.0340171105027987	0.0642807794088875	-0.696002352355263	down
FANCL	2254	2104	1765	1108	614	1239	28.146212	20.994754	25.107167	15.392332	6.349645	16.438641	0.0354435843476017	0.0667116496228926	-0.494977620947481	normal
FANCI	4248	6034	4601	3815	2326	3841	25.151419	24.645381	27.37536	23.322602	14.954933	23.439231	0.991400033463428	0.99345726283361	0.00175314569330437	normal
CA5B	137	145	135	103	99	108	0.803414	0.495511	0.575934	0.526877	0.377068	0.435846	0.617700666606187	0.69782633618396	0.174928469844945	normal
CA5A	154	133	136	15	0	14	3.173808	2.283988	3.450483	0.26367	0	0.303884	0.000102494342307974	0.0004018267257084	-3.41773674899939	down
HNRNPA3	14748	24017	15152	13540	6399	9467	69.446779	89.718893	81.782983	64.038847	30.520236	49.500102	0.132417194985062	0.200668235763948	-0.302072317651908	normal
HNRNPA0	8290	10903	7790	4988	2048	3942	22.975986	23.564459	24.462521	14.239911	6.14021	12.528164	0.000546595287140747	0.00176457231398519	-0.750529395722505	down
HNRNPA1	52320	74416	50500	27407	15771	23081	493.835112	571.433174	567.108213	231.757644	115.479711	231.435872	6.60004038424435e-10	9.06536890190139e-09	-0.837738195912013	down
ADGRD1	167	231	145	0	0	0	0.801539	0.875316	0.72895	0	0	0	4.6913849309703e-13	1.21729093208861e-11	-9.32324700171714	down
MSTRG.46204	376	330	358	201	115	143	1.84712	1.107432	2.069332	1.009398	0.534502	1.029223	0.025579244220709	0.0503631275456663	-0.665199507724976	down
MSTRG.46205	50	73	56	108	61	112	0.772389	0.869831	0.977946	1.709344	1.015428	1.98156	0.00247914700263752	0.00666708459466362	1.22312328174559	up
MSTRG.46208	50	51	44	89	44	99	1.25779	0.986338	1.235852	2.30828	1.192772	2.865782	0.00867601719322118	0.0198431548582715	1.22612707564309	up
HOXA7	600	864	624	590	579	715	7.2428	8.061078	8.453409	7.274368	7.492543	9.904593	0.0425034185397116	0.077844923646302	0.475661385932281	normal
HOXA5	173	196	104	146	0	81	2.495421	2.288197	1.699422	2.160148	0	1.336471	0.595482040024417	0.678836739656211	-0.621322687977933	normal
HOXA4	209	278	156	127	147	109	3.123076	3.021813	2.481275	2.613162	2.215434	1.740492	0.823322272264744	0.868761706645966	-0.0860217570197741	normal
HOXA3	547	692	477	416	300	443	4.672589	4.638082	4.54812	3.756045	3.690965	4.508593	0.882751576657181	0.915308552856285	0.0294441387343639	normal
HOXA2	37	41	33	46	56	72	0.523874	0.457057	0.535491	0.676952	0.866642	1.172441	0.0162326557121599	0.0341734908419484	1.27236112368962	up
HOXA1	450	451	382	356	255	350	4.512388	3.844379	4.578086	3.475234	2.614376	3.810894	0.455009996350093	0.54891684939884	0.163144620911161	normal
MSTRG.51530	57	69	52	31	25	17	1.429259	1.379375	1.520478	0.660573	0.4785	0.351936	0.237585370812437	0.324362422974471	-0.67660017396225	normal
HOXA9	136	145	113	85	109	36	1.669324	1.360037	1.62303	1.014351	1.373916	0.473314	0.853224246016333	0.891927867626616	-0.107446464951698	normal
CEP57	2990	3099	2916	1458	580	1145	24.059685	19.679839	26.262854	11.788354	4.822335	10.185991	7.72301711516154e-05	0.000313370159487624	-0.976655243630135	down
MSTRG.57275	165	172	145	267	177	181	2.735256	2.222458	2.716634	4.571002	3.169929	3.438568	0.000912318648393174	0.00277576518016737	0.954397678104778	up
CEP55	1723	1683	1502	3620	2260	3486	16.398719	12.250659	16.617914	35.434052	22.879061	37.656508	7.54359503988432e-19	4.45007632181894e-17	1.49585488175286	up
B9D2	106	156	132	140	284	137	2.578372	3.098003	3.68545	3.497699	7.355178	3.821779	0.0207110068126468	0.0420557131570722	1.21545231366037	up
HSPD1	51032	91466	52388	35230	15701	28486	548.753727	767.18399	637.961043	390.437908	182.685364	350.290396	0.00175014916589845	0.00488752965528268	-0.720089038271566	down
FUT4	837	904	784	676	451	574	3.382088	2.848512	3.589341	2.812269	1.967898	2.657494	0.971911155115673	0.979311890286531	0.00607036576522808	normal
MTX3	219	291	188	145	9	106	0.664102	0.69092	0.646415	0.452826	0.027492	0.367158	0.19471399245308	0.275504032008005	-0.956939771581633	normal
MTX2	1821	2386	1484	1377	627	1525	31.108091	33.630792	29.514298	24.196655	10.279945	31.368254	0.632786387004753	0.710754163718717	-0.12725224805198	normal
MTX1	1691	2432	1113	3671	7881	4987	28.33038	31.963474	19.135728	64.475479	129.155651	90.411085	5.95952257077375e-09	6.58648915668222e-08	2.39495281085165	up
LIAS	551	644	468	256	186	299	4.01309	3.656377	5.29134	1.938228	2.035633	2.469039	0.0127111863290302	0.0276846349141579	-0.576357294372321	normal
ATP10D	285	320	267	407	88	280	1.029026	1.031813	1.196068	1.756963	1.003493	1.162074	0.473960422231297	0.566454516751587	0.320426747636195	normal
KRIT1	1037	1260	897	300	236	181	5.174607	5.703742	5.995852	1.666901	0.921031	0.745703	5.41781951952526e-09	6.06058190012372e-08	-1.5440324108894	down
TRABD2A	296	295	273	0	0	21	3.56956	2.739114	3.239385	0	0	0.312904	0.0170027456882188	0.0355507272766089	-4.83758297495075	down
TRABD2B	72	146	96	57	119	74	0.228727	0.363288	0.345678	0.186057	0.412495	0.270969	0.497554288083874	0.589143883402796	0.3883136102456	normal
CDPF1	587	752	488	473	712	514	9.593832	9.473404	8.890094	8.032325	11.609812	8.880403	0.0993011871449467	0.158303913540691	0.574633351640977	normal
MSTRG.10281	113	65	81	37	72	30	1.849308	0.92359	1.334861	0.6191	1.273367	0.71776	0.731229809689073	0.79450868983826	-0.232738193199379	normal
SCRIB	1296	1925	1300	1812	2198	1760	8.677798	8.344196	7.591991	12.334539	16.851845	15.505434	0.000211126237597908	0.000764128627111043	1.01258649205814	up
TYMS	3465	5870	3508	2870	894	2138	54.330674	71.573808	62.289857	46.182666	14.50205	38.970983	0.0592440149321713	0.102700537752567	-0.578918724456659	normal
TYMP	75	144	106	193	676	224	1.122285	1.658381	1.706685	2.965707	10.359671	3.667545	6.66876117784977e-05	0.000275203525557663	2.52697728940415	up
WWP2	2443	2535	2181	1769	2084	1729	13.87861	13.799219	17.07283	10.696436	12.304368	11.294992	0.291954896107189	0.383750274791815	0.275325018896004	normal
WWP1	995	1021	946	327	151	201	5.220916	4.024361	5.626782	1.667052	0.80639	1.13764	5.65698603310893e-10	7.90912702099692e-09	-1.5845586540515	down
TPI1	50092	76593	43164	47148	50382	46339	884.303225	1059.048122	845.864044	863.017678	969.924003	874.906591	0.072261204991341	0.121246344195997	0.418082402535044	normal
CHD9NB	328	156	254	17	0	0	2.638247	1.026799	2.312685	0.140049	0	0	1.80325790792939e-05	8.59833235269683e-05	-5.10145133760426	down
MFSD14B	1256	1367	1120	637	210	564	8.910212	7.562609	9.007055	4.65549	1.611725	4.588112	0.00511606295812001	0.0125283187996964	-0.887929650170988	down
PRTN3	69	86	43	23	57	22	1.602707	1.553324	1.13507	0.546038	1.432238	0.568885	0.774302111806688	0.830301122611631	-0.209999121550724	normal
MFSD14A	439	537	429	0	0	201	3.811758	3.637614	4.22067	0	0	2.000656	0.404142935028618	0.49935455380729	-2.27124292338206	normal
CTSH	9115	9483	7897	10597	13488	11234	108.404536	93.31544	104.11497	122.205063	163.762993	144.548494	6.03148560034471e-05	0.000251688715922486	1.05774583458821	up
CTSK	160	62	66	135	246	134	1.580575	0.318709	0.527464	0.919845	1.75224	1.094935	0.0164312861322794	0.0345074507485144	1.49333658319751	up
CTSL	2430	3083	1987	2628	1508	2422	31.274066	31.101378	30.449738	35.337713	21.404908	34.756116	0.0173290618094666	0.036118129128473	0.386760561236998	normal
FHOD1	2324	3398	2324	2323	1986	2022	15.15186	17.136437	17.110409	15.558053	13.606271	14.924675	0.128205190020335	0.195907131396581	0.276371653032894	normal
CTSA	8511	11373	7418	13227	10792	12306	102.184592	97.000474	81.973501	170.182599	131.568774	167.923311	4.21427792553338e-12	9.38288588452627e-11	1.02836930078497	up
CTSB	14957	16709	12165	9639	9251	9810	98.60782	85.853732	91.259376	64.585015	58.317942	72.819921	0.956479867635278	0.968335026977439	0.0101162568096203	normal
CTSC	9436	10396	8437	3621	1938	3803	96.923166	88.552535	123.032668	49.463378	16.263273	53.912292	9.13512371077899e-08	7.72206048399223e-07	-1.03817377976436	down
CTSD	12632	18233	11233	32461	51675	34625	148.686757	167.364715	150.36407	393.309342	659.721344	466.654624	1.75309903212376e-11	3.40841958301921e-10	2.19132338318726	up
CTSZ	12006	14338	11928	14183	11387	13390	45.475648	40.877036	50.859102	42.850114	46.40988	111.691496	6.50941400760007e-06	3.48413923849986e-05	0.623218739505067	up
CTSV	4151	5092	3677	4201	2278	3775	23.179779	25.587762	49.529372	36.223966	13.64622	23.92141	0.130888680553444	0.198875877419894	0.234814323565148	normal
INCA1	79	82	59	83	112	29	1.588292	1.361045	1.503431	1.712346	2.098546	0.605479	0.288106849500375	0.379668443962118	0.709811369374216	normal
AMMECR1	498	746	509	642	427	337	2.270186	2.701708	2.564084	2.99365	2.054924	1.716617	0.318777118461957	0.411983835151096	0.285271450565784	normal
EMD	2333	3395	2057	3561	1846	2491	46.846692	61.175653	45.154622	89.427015	42.085642	59.944044	0.00126728953367101	0.00368675758120014	0.601492325692357	up
MSTRG.12464	203	171	131	135	80	118	2.512629	1.766303	1.885324	1.761532	1.073701	2.196232	0.919053509617576	0.941772299514589	-0.0352918480683666	normal
C4orf3	2617	3339	2261	1676	949	1884	23.504672	23.375057	22.975777	15.503152	9.274345	19.387912	0.159738534310905	0.234154266499706	-0.291426911638898	normal
AFF4	1519	1475	1318	827	367	809	3.844695	2.912826	3.779779	2.165426	1.00391	2.349006	0.0279676567294176	0.0543984124972355	-0.572249071575752	normal
AFF1	1062	1157	814	375	85	229	2.664473	2.263421	2.618634	1.326176	0.277419	0.656909	3.75597983822018e-05	0.000165382920851009	-1.63696738647446	down
PDPR	3008	3811	2767	2655	1562	1837	8.505587	8.392669	8.854049	7.759432	4.770504	5.948787	0.592229306404212	0.675796739099368	-0.0835457920061699	normal
STK40	1943	2553	1942	1777	1159	1229	12.061728	13.190976	14.368031	12.098183	7.847745	9.37741	0.812980652625306	0.860810380366628	-0.0400202256107439	normal
MSTRG.23583	63	87	73	41	11	43	1.241544	1.362865	1.69533	0.816701	0.225108	0.879639	0.248069145646175	0.336313738607326	-0.711238385638441	normal
UBA6	1354	1574	1249	876	466	894	3.427485	3.122431	3.581673	2.282465	1.273521	2.593353	0.099792648338847	0.159013934857375	-0.342093777811048	normal
PDP1	347	246	285	184	119	215	1.990424	1.060915	1.882127	1.055386	0.708808	1.36356	0.538042738411904	0.627345380609673	-0.216097405590041	normal
PDP2	1154	1040	967	633	372	413	4.545127	2.838505	4.548482	2.24577	1.388559	1.633191	0.0104135326481394	0.0232677896851597	-0.597700528505565	down
UBA5	1692	2518	1934	1352	790	1357	12.541731	10.419807	12.492977	7.26596	4.394885	8.020219	0.215166617504036	0.299360253776503	-0.237169512865102	normal
UBA2	3962	5644	4088	2188	981	2150	25.726053	26.761302	28.58128	13.615073	6.526291	15.933134	0.000491472017267982	0.00160688766612203	-0.809386171215562	down
UBA3	990	1090	882	386	181	224	11.316518	9.720953	11.429343	4.542622	2.234574	2.93218	5.7662152710631e-08	5.11876756281383e-07	-1.35396997212692	down
UBA1	10615	14262	10984	9744	6939	7540	74.388855	77.502747	87.309952	71.23396	53.469587	59.890357	0.833369789187892	0.876749986277697	0.02979346172144	normal
PWP2	987	1608	1034	1122	838	828	7.529639	9.538293	8.951167	8.755324	6.858847	7.169416	0.264085357345512	0.35368408328035	0.236516974710913	normal
PWP1	1638	2363	1452	1701	1160	1720	15.512535	17.45207	15.577855	16.58751	11.886389	18.704965	0.0369806965122429	0.0691521992217558	0.350094890668029	normal
PHF20	2346	3045	2264	1542	1087	1350	14.390589	16.350641	15.596722	13.693776	11.374687	14.009329	0.00612696620438818	0.0146707097112532	-0.350547510999932	normal
PHF23	1926	2476	1593	2003	1709	1766	24.117725	24.869521	22.633725	25.274502	22.794762	24.70363	0.00668019020996734	0.0157953658202106	0.491448766416013	normal
PSMB4	8966	13304	8214	12290	9429	10968	235.866577	272.900909	244.831711	333.03299	268.29306	330.886261	2.78289986928169e-06	1.63260305123521e-05	0.717441748528845	up
RPAIN	1059	1450	972	1542	1204	1571	18.057623	18.80788	18.766057	31.033633	27.518033	33.898438	1.21476005568176e-08	1.23661856995804e-07	0.918601256283609	up
PNO1	1220	2577	1253	1366	880	1043	13.162472	21.659172	15.282679	15.155774	10.246906	12.881204	0.979897474707785	0.985178786661781	0.00651730572715135	normal
TUBB8B	55	49	36	23	0	3	0.529782	0.90057	0.399108	0.228658	0	0.030698	0.114528805879619	0.178437430740661	-2.03931383775913	normal
MSTRG.9475	99	133	100	25	72	123	0.739027	0.778195	0.853837	0.187998	0.58182	1.05631	0.921112817602847	0.943474136444091	0.0661287125352624	normal
GNS	5834	6755	4762	3454	1719	2329	27.849384	25.15194	25.737549	17.619099	9.202708	13.221788	0.000332020209522655	0.00114152103916581	-0.647244118176425	down
JARID2	1184	1237	1150	821	299	533	4.760275	3.880463	5.238998	3.40093	1.298197	2.457659	0.0343715851436279	0.0648797157558649	-0.593236190711264	down
GNE	471	490	371	219	208	255	2.298623	1.831373	1.922754	1.189827	1.029608	1.340214	0.177621384911542	0.255831134945631	-0.356017118717472	normal
TMEM37	997	906	840	1188	1056	1260	15.724993	10.373046	15.109647	18.963923	16.337309	22.329023	1.39661441814189e-05	6.83163197307959e-05	0.946680105208934	up
TMEM33	1677	2239	1486	840	456	691	6.881814	6.667752	7.444594	4.829361	1.773169	2.582964	4.90298109779037e-07	3.44782226560867e-06	-0.865692473682622	down
RMI2	1924	2462	1705	1955	1023	1791	33.658795	33.036033	33.027404	34.624202	18.753215	34.839038	0.229788306274194	0.315810213043506	0.215563947640033	normal
SCD5	883	1193	727	205	90	273	7.017269	7.398303	6.539209	1.673992	0.771838	2.481834	5.81544908275575e-07	4.00981314377424e-06	-1.74004206413251	down
POGK	954	1530	974	632	470	414	3.919724	4.881728	4.632071	2.626188	2.13083	1.832447	0.0183967471041091	0.0379878379992704	-0.571250995377195	normal
ANO10	809	1096	917	1441	1025	1299	6.657345	7.138744	8.847042	12.233805	8.484954	13.003074	8.26124908964722e-10	1.1082437554275e-08	1.0040596574544	up
POGZ	2676	3163	2416	2097	1194	1368	10.513772	9.073459	10.039326	7.901429	4.681121	5.759558	0.14568917838532	0.217204170907329	-0.253007790840122	normal
STON2	411	441	312	314	99	317	0.893742	0.74855	0.767996	0.704166	0.233264	0.790026	0.706994441497473	0.774183029543956	-0.147558760098976	normal
PRUNE2	124	148	109	28	12	19	0.236753	0.228286	0.23449	0.05414	0.237301	0.040918	6.57928956401258e-06	3.51312080736185e-05	-2.13268846758039	down
PRUNE1	1506	1561	1147	473	471	447	12.342791	10.122956	11.409854	5.260636	4.061923	4.088285	4.15323457928281e-05	0.000181084176034175	-0.976419205088925	down
PEX11G	138	230	128	168	192	167	3.012503	3.87945	3.182898	3.862422	3.712928	4.245111	0.0417063301408333	0.0765679187743134	0.75085788085831	up
NRCAM	522	403	530	838	438	690	1.878736	1.130173	2.852901	3.122336	1.705189	2.848624	0.000940523723223608	0.00284777132603174	0.958537767048943	up
LYZ	237	273	244	162	161	105	3.820582	3.428091	4.467247	2.700036	2.814645	1.947995	0.601022067205218	0.683290118242532	-0.194419920240479	normal
LYN	818	866	809	392	313	356	3.374532	2.785759	3.786306	1.660266	1.389561	1.674887	0.00198687825385288	0.00548208423269741	-0.645117170134275	down
PRH1	18	45	28	84	59	112	0.677306	1.470095	1.298865	3.243731	2.367284	4.411643	8.18335482554672e-05	0.000329530277156375	2.09546369810442	up
IP6K2	3039	3268	2611	1814	1480	1958	43.918516	39.294536	45.050056	27.598918	21.234755	32.654654	0.308116752764849	0.400871221033551	-0.168182772656203	normal
IP6K1	1157	1692	1118	1916	1575	1421	6.27417	7.133023	6.890861	11.66197	9.1976	8.880706	8.11122550393283e-06	4.22677828827062e-05	0.931528234439483	up
MYO15B	585	657	529	109	146	103	3.126351	3.629685	3.574494	0.66459	0.383425	2.09789	2.69014377369208e-06	1.58559968625301e-05	-1.65668935715932	down
KATNBL1	532	592	585	301	231	391	5.668894	4.843461	6.687855	2.95305	2.200007	4.108307	0.239628068404849	0.326602079014666	-0.31430224697508	normal
NFKBIB	1306	1796	1011	1470	1221	1341	19.179594	19.917073	15.204732	18.833369	19.777528	20.072061	0.0026799765930144	0.00714177546138433	0.598175917122441	up
NFKBIA	838	918	688	321	140	419	12.81029	11.060236	11.825137	5.084457	2.330591	7.41219	0.00644572060538274	0.01531177546665	-0.929085877944451	down
NFKBID	282	203	204	189	210	213	3.615499	2.101044	2.954751	2.407555	3.533031	3.891344	0.236360957929266	0.323104218903228	0.434995339127577	normal
NFKBIE	576	760	546	853	651	799	5.658038	5.987773	6.117258	8.295645	6.588665	8.685336	9.64161833037055e-08	8.06623632923849e-07	0.893440551156419	up
NFKBIZ	389	443	301	152	126	95	2.40839	2.15706	2.093251	0.96243	0.838056	0.665177	0.00227456968393	0.00618682954028961	-0.986634473981191	down
MSTRG.21350	162	160	118	56	14	33	1.478383	1.173659	1.208153	0.518272	0.126572	0.325269	0.00245354790664129	0.00661112147243342	-1.58336780720427	down
PLAC1	228	202	161	226	155	262	5.016963	3.661944	4.037345	5.099656	3.60807	6.571761	0.0242855346592474	0.0481386445198523	0.695241708467364	up
PLAC8	1865	2189	1390	1680	979	1610	39.507859	37.191879	33.554682	41.009192	20.565938	39.77912	0.210008480133071	0.29344640750652	0.229186902539107	normal
PRSS36	72	72	61	62	27	43	0.613362	0.478243	0.587327	0.546502	0.248253	0.416438	0.846802000754801	0.887499416780751	-0.0928896979625845	normal
DLX6	131	182	120	16	28	11	1.409672	1.551314	1.47095	0.278455	0.309466	0.128845	0.00018715522365973	0.000683463150105532	-2.28256451927856	down
DLX1	75	64	86	56	9	4	0.843334	0.673042	1.090114	0.591226	0.096096	0.185605	0.176798132009596	0.254858125967049	-1.28446129091979	normal
DLX3	159	112	119	66	15	16	1.546138	0.808664	1.251337	0.621566	0.148186	0.169311	0.020930605041584	0.0423972085577621	-1.54100656193072	down
NACA	24775	33603	20861	19962	13881	18691	367.680531	440.863385	375.546445	396.034405	319.22074	425.02476	0.941576455593298	0.957812925055997	0.00980677821100229	normal
ACTB	120292	240934	121361	210094	125577	152456	1598.701845	2494.515694	1830.976971	2840.315863	1812.278033	2330.68242	0.00528226275411915	0.0128850247495778	0.631275742816616	up
VAV2	3540	4777	3433	2304	1560	1860	18.195169	19.258366	20.002336	11.230387	7.985105	10.34906	0.00067934495229439	0.00213906882332841	-0.443773436341351	normal
EVI2A	116	146	93	48	69	33	1.019062	1.00706	1.172998	0.432414	0.655081	0.328387	0.304881533231771	0.397223660663649	-0.560283487522951	normal
NR6A1	4380	5327	4120	2743	3176	2850	14.965976	14.196514	15.994425	9.655526	11.742667	11.171511	0.943638579251824	0.959415699196596	-0.0168057630448882	normal
MARS1	4730	6373	5194	4100	1693	2433	42.701841	44.133561	51.457738	41.434611	23.418368	29.507087	0.0537253309981295	0.0947059877254752	-0.445752722283951	normal
MARS2	323	573	367	104	18	123	2.572029	3.563678	3.308838	0.854096	0.151314	1.119297	0.00119151701852311	0.00350249167881027	-1.84601315039743	down
MSTRG.11420	81	82	65	47	42	64	1.079108	0.861024	0.951251	0.6614	0.574379	0.931779	0.963154668426448	0.973236735448261	0.0211012489194363	normal
PYGO1	476	698	417	266	112	193	1.353832	1.505105	1.285815	0.744905	0.329815	0.602986	0.00147346320757901	0.00420937212694964	-0.912743232782467	down
PYGO2	2244	2595	1765	2256	1553	1887	17.060009	15.431638	15.23072	17.730364	12.750266	16.448096	0.00881788731467348	0.0201208176699316	0.380488538193297	normal
FERMT2	884	884	765	714	616	615	6.7066	5.141985	6.357397	5.372101	4.771707	5.052586	0.310898512020138	0.403582069938233	0.219278000471129	normal
FERMT3	79	78	67	87	0	84	0.500929	0.383661	0.480949	0.632887	0	0.589959	0.969922534988306	0.977927884959359	0.0456673579732397	normal
FERMT1	522	1287	601	690	233	693	2.715666	5.167059	2.908139	3.687468	1.308396	4.137615	0.998740474547113	0.998825478783209	-0.000636538586292278	normal
CRNKL1	1006	1473	973	975	773	983	6.047952	6.908072	6.628026	6.037501	4.580555	6.246631	0.121083664655367	0.186836452817202	0.274287200781011	normal
SYNGR3	212	190	162	493	142	437	2.586621	1.774556	2.184639	6.086509	1.821491	6.341974	0.000507272583290862	0.00165150724994035	1.43060850950471	up
SYNGR2	6027	6816	4625	6826	4794	5609	90.654567	75.394298	73.059539	97.955571	76.6039	95.963326	6.22333226463061e-05	0.000258953937871866	0.576088091560798	normal
MSTRG.35839	74	50	64	79	54	55	0.588993	0.304451	0.577036	0.644087	0.45872	0.49967	0.259927644809629	0.348973037646592	0.554025574878663	normal
MSTRG.35836	820	1446	783	903	547	1132	4.414349	5.619503	4.477011	4.801491	2.802577	8.280849	0.189256909372132	0.269330141955969	0.360622070054357	normal
MSTRG.27350	106	100	65	32	0	41	0.542983	0.402093	0.374844	0.165454	0	0.240435	0.205894837244471	0.288721285384262	-1.42672437727548	normal
C9orf64	802	1359	747	324	90	331	7.96119	10.452065	8.369343	3.268245	0.942186	3.707277	0.000480047601751331	0.00157404371413345	-1.41964333329755	down
USP6NL	478	586	528	188	148	110	2.569213	2.509932	3.343192	1.09157	0.818073	0.75904	6.95732069171002e-05	0.000285724116399716	-1.23755250638841	down
GRIN2D	339	93	273	308	512	179	1.482634	0.317347	1.351437	1.389649	2.42559	0.89746	0.086424478513931	0.140917021191389	1.12433458385875	normal
USP12	2018	2808	1902	889	503	725	11.328713	12.580244	12.878164	6.113213	8.865568	6.136645	1.36839976277244e-11	2.7257417496841e-10	-1.08714731627069	down
USP13	941	1521	888	649	485	631	4.449021	3.821218	3.199616	3.011507	1.574543	2.973927	0.130086110575858	0.197983315368153	-0.307569625926734	normal
USP10	4076	5915	4148	2511	938	1672	29.598942	33.692065	34.179149	18.863436	7.358825	13.972787	0.000183112262765522	0.000671006550362426	-0.922187950921625	down
USP11	2624	3510	2813	3543	2110	2603	19.093608	19.95603	23.367549	26.674031	16.506071	22.556591	0.00252713041720839	0.00677500646322482	0.459542474128846	normal
USP16	461	683	423	310	60	191	3.76301	4.331687	3.919265	2.576242	0.519392	1.75646	0.0338741736652552	0.0640456626621357	-0.974261988720843	down
USP14	4595	6749	4774	3481	1985	3276	22.368745	25.605413	26.350626	17.41423	10.868879	18.245405	0.0631211225235564	0.108414081786136	-0.30452047073515	normal
USP15	1010	1417	895	780	349	763	1.920532	2.322395	2.191818	5.645765	2.741588	8.464081	0.331864454942288	0.425946716506122	-0.249038614558763	normal
USP18	354	518	307	99	23	96	4.632129	5.297226	4.555136	1.320291	0.316428	1.425147	6.17290964589819e-05	0.000257123852601022	-1.90414612119798	down
USP19	1273	1702	1374	1164	940	960	7.393419	7.129546	8.683004	6.847356	5.418076	6.271453	0.589963999891348	0.673937690706733	0.0993874299105803	normal
INPP1	977	1075	991	875	548	787	12.584834	10.282218	14.000538	11.36238	6.99286	11.433344	0.551762561656262	0.639668296052998	0.104653599014325	normal
CRKL	4236	4509	3680	2178	738	1679	19.146513	15.913399	18.847826	10.139165	3.607373	8.701462	0.000883909427184743	0.00269586516413128	-0.915847825726871	down
IFFO2	745	949	589	826	1040	810	2.909733	2.89147	2.604938	3.322579	4.395414	3.627472	0.00285802180272727	0.00755787987832322	0.893763666293953	up
UBAC2	7548	9001	7007	5365	5995	5597	81.558965	75.16698	85.171026	62.196566	69.324554	68.598671	0.471267816374453	0.563918011655077	0.161114721672272	normal
MSTRG.60762	155	161	200	4	0	0	1.450868	1.191743	2.118718	0.030073	0	0	2.71845572152633e-11	5.14048805204788e-10	-6.51872441589955	down
UBAC1	2391	3580	2237	2587	1999	2550	31.848919	36.899276	34.209886	34.978289	28.04756	38.341735	0.011170758869107	0.0247077640488949	0.412664422374046	normal
SUPT5H	6609	9362	6796	12777	17087	11878	43.186833	47.660128	50.354417	85.721647	114.387917	88.8177	1.1019042813635e-07	9.05937266226428e-07	1.54347156691234	up
SLC35E2B	1356	1323	1253	681	355	560	5.549359	4.197372	5.857879	2.690936	1.50488	2.479538	0.000338773658197355	0.00116155776894096	-0.754504208117571	down
FXR1	5724	5510	4753	3218	1910	3002	46.091615	29.383239	38.91518	22.243072	9.36169	19.073584	0.0142334412823846	0.0304664945669154	-0.415099172839404	normal
FXR2	1838	2186	1672	1858	1653	1776	16.116824	14.745413	16.984887	16.413641	16.5427	17.857236	0.0039279338058264	0.00997263164532419	0.505032715107029	normal
CYP4X1	2241	4484	2466	170	18	248	24.063044	37.427762	30.117024	1.859445	0.19963	3.035685	3.15506084613765e-10	4.66800213505725e-09	-3.87634089452476	down
MSTRG.14274	377	276	351	140	89	66	1.922087	1.096743	2.027042	0.732922	0.490158	0.38453	0.00319444959474754	0.00832631839235178	-1.21681294207573	down
MSTRG.14272	40	61	49	14	0	2	0.706661	0.829151	0.974265	0.254517	0	0.02775	0.0209247750880334	0.0423962417899916	-2.8118753038217	down
RHBDD2	2398	2624	1857	3730	3663	3535	34.344348	32.318556	28.847541	54.776775	62.85332	70.58292	5.88992530238288e-10	8.18776725821684e-09	1.29409534627505	up
RHBDD3	1531	2591	1628	2641	4116	3098	22.03909	29.147135	26.650919	38.002507	64.209489	49.520869	8.2109600179184e-06	4.27552214588252e-05	1.46883151097289	up
RHBDD1	475	605	405	509	570	503	2.35626	2.558846	2.310237	2.672254	3.026427	2.751988	0.00754755997736991	0.0175664336414794	0.73690567822992	up
KLC2	2055	2111	1764	1823	1232	1332	16.427518	13.32409	15.57493	14.944155	11.497047	12.700208	0.401220572661793	0.496276772851558	0.145372435504972	normal
KLC3	414	443	452	497	1022	687	5.607589	4.667271	6.919092	6.949322	14.965513	10.654827	0.000691663368646312	0.00217240526525454	1.42967484422243	up
KLC4	2513	2786	2062	1115	1091	921	26.463708	20.880989	24.089515	11.826174	8.603333	9.962405	0.00819478371316373	0.0188754871310716	-0.608326620240646	down
CHCHD2	8694	12900	7572	7950	5015	7569	263.436005	304.798462	259.952057	248.137711	164.345734	263.022217	0.565485418904632	0.652018102452351	0.0922980249357942	normal
CHCHD3	3619	4798	3370	2014	940	1483	100.113481	95.281845	106.532491	46.777864	20.630498	32.131421	6.14130713751964e-06	3.30763182701214e-05	-0.849443961583951	down
RPL7A	84747	98916	67309	52956	32029	45219	2209.775203	2010.070275	2011.336782	1434.862044	883.940741	1347.635893	0.00460169955371727	0.0114557007465308	-0.365857749765302	normal
CHCHD6	1312	1659	1110	3642	4772	3519	32.207801	31.606975	30.361654	96.594255	129.502132	103.695632	1.26980545982954e-14	4.21355638641512e-13	2.21455427116376	up
CHCHD7	948	1312	933	844	476	843	15.72621	16.223948	17.323877	13.252718	7.682121	15.346082	0.945919076271113	0.960672964158802	0.0133333831782694	normal
CHCHD4	784	1268	775	623	366	512	12.860296	16.1512	14.537047	10.80477	5.956463	9.887998	0.119250162354896	0.184357625842421	-0.319414799557731	normal
CHCHD5	593	1027	537	1591	2275	1614	22.342155	31.454276	22.377357	66.102732	100.933974	79.544683	1.71110987060127e-09	2.13178345250721e-08	2.04311430749211	up
OVCA2	581	780	441	1191	1242	1141	13.599671	14.234716	11.689983	28.724859	31.445549	30.624165	1.55296212603582e-10	2.43603286224982e-09	1.63776511935078	up
ZNF519	592	622	578	296	126	219	3.240681	2.26648	4.274448	2.472977	0.481035	0.957224	0.000559800130232274	0.00179947749800951	-0.94961021714197	down
ZNF512	1601	2108	1777	1100	494	869	11.131294	11.204991	13.711674	7.38628	3.479098	6.498685	0.00536115286572885	0.0130566962170997	-0.609515066307254	down
ZNF513	574	757	488	547	309	254	6.541642	6.778258	6.364635	6.427785	3.761272	3.282858	0.679623821800685	0.751144535426009	-0.125803083695803	normal
ZNF510	604	618	539	371	330	415	2.244295	1.85241	2.287049	1.416514	1.338527	1.788335	0.791941645017012	0.844036632783727	-0.0610541585885544	normal
ZNF511	2940	4507	2346	4233	4660	4635	55.685764	70.904818	50.795682	80.254557	99.047783	103.434241	6.59159189427232e-06	3.51721432193796e-05	1.12782557591103	up
ZNF516	704	743	655	255	168	154	2.117928	1.611231	2.143104	0.873512	0.505025	0.557481	7.33823343974101e-07	4.96067455446547e-06	-1.28779036401225	down
ZNF517	163	167	188	153	59	89	1.208304	1.131188	1.79257	1.629167	0.474757	0.966802	0.507811005349739	0.598976597269743	-0.268401149074001	normal
ZNF514	1331	237	1190	462	204	497	5.616381	1.441777	5.801833	2.023365	0.858505	2.287378	0.195029028614482	0.275781674963563	-0.799251879656242	normal
TSPYL4	640	665	551	274	185	254	3.758174	3.045488	3.660187	1.65191	1.17275	1.704176	0.000104273804767615	0.000408223369544005	-0.802838735307349	down
TSPYL1	2517	2876	2276	1163	252	956	11.94426	10.664953	12.234773	5.689779	1.296119	5.210972	0.00242901463765908	0.00655013050561555	-1.19852954440714	down
TSPYL2	2557	2205	2257	2242	2644	2123	22.346137	14.926117	22.172857	19.857731	24.527554	20.876831	0.0291223059308256	0.0562558509752473	0.620239481615428	up
TESMIN	261	233	535	300	404	229	4.12508	3.192696	5.159727	6.871102	3.816428	5.490546	0.385187537957547	0.480318769102618	0.456540980834033	normal
MSTRG.48306	3686	4775	3228	2885	1526	2498	54.330261	55.568121	53.653408	44.719422	24.228406	43.671294	0.252377437968033	0.341182857086547	-0.18699444358352	normal
LMBRD2	324	293	319	170	72	157	0.963269	0.678837	1.072406	0.51997	0.230182	0.533576	0.0447308059093552	0.0811065341879336	-0.708749394880522	down
NTN1	176	132	117	99	135	109	0.732331	0.414011	0.599066	0.408073	0.585918	0.502928	0.468982405369256	0.561769621981708	0.3260174656174	normal
NTN4	973	1799	1062	729	615	735	6.507363	9.51908	8.173181	5.361579	5.412862	6.186112	0.282879476282508	0.374316362212782	-0.25107167830562	normal
B4GALNT4	3479	3520	3043	3459	4188	3008	23.880754	18.964345	23.557521	26.078347	31.224171	24.1746	0.00965668583177063	0.0218025664412433	0.726261946786034	up
B4GALNT1	1127	986	1088	489	454	448	6.404996	4.384421	6.745022	3.541667	3.328063	3.58729	0.01947098436274	0.0398661329194991	-0.611566328553323	down
B4GALNT2	1446	2829	1469	3697	2090	3040	4.273784	6.23873	4.896906	10.70409	6.44337	9.766271	8.56635406274578e-08	7.27244474059919e-07	1.22477998140246	up
B4GALNT3	2799	4119	2706	4047	5520	4023	13.108291	14.695994	14.13695	19.321171	27.161938	21.072694	7.07483086379836e-05	0.000290053356827658	1.17351771609285	up
ATP5MC1	7295	12473	5954	9692	10551	8502	292.486768	388.537506	266.799452	394.798348	434.380186	376.751405	0.00251871107607772	0.00675768468302758	0.836132278375589	up
ATP5MC3	9152	13080	7289	6334	3368	5217	94.759188	103.78643	91.514142	74.288623	35.927491	85.36948	0.0299495450300426	0.0575478173155218	-0.398749264463389	normal
ATP5MC2	4914	7213	3594	7315	6081	7191	173.937492	200.782874	139.181549	267.920941	118.155738	271.811871	7.13225705087419e-07	4.83801849288783e-06	1.02370958892951	up
NUDC	8423	15875	8040	18656	33653	22262	116.676522	170.755947	125.147321	262.693189	497.50672	349.411982	1.83631834391171e-07	1.44600903704263e-06	1.93005864602926	up
NUMBL	1191	1523	1111	945	705	1022	8.321909	8.118585	8.646762	6.768301	5.165211	7.981788	0.637273788702816	0.714616358997049	0.0783428596600501	normal
NRP1	828	565	693	2413	1829	1937	4.284632	2.405806	4.567538	16.73358	9.605419	18.181001	2.08053355526807e-15	7.74115503960119e-14	2.13004701129913	up
C12orf60	186	223	157	106	78	57	2.757009	2.375489	2.349085	1.476332	1.275744	0.952939	0.102775724158455	0.162921003247969	-0.626662868734757	normal
PSMA3	3637	5610	3358	3232	1360	2697	93.037764	112.667928	97.570881	85.037347	38.159585	78.753984	0.335942268373677	0.430085998005045	-0.226677194059316	normal
GSTA4	1661	1235	1417	466	265	335	31.031417	18.2841	29.746373	8.61823	4.069663	5.502608	3.11270787094065e-08	2.91307250511625e-07	-1.4766273582913	down
GSTA1	4251	8349	3475	1163	1546	1469	85.630072	130.733486	79.507308	23.874269	33.138165	33.396774	0.000157106745859762	0.000585660685889321	-1.24558896317355	down
GSTA2	4535	6820	4001	794	522	726	89.681625	105.173126	89.661369	16.157713	11.152122	16.450535	3.70681417640885e-43	1.42135730253188e-40	-2.30696505778364	down
SAV1	717	836	638	483	144	505	5.608172	5.160635	5.647543	3.89254	1.233278	4.551658	0.255741208263683	0.344770650541779	-0.433083326612117	normal
XNDC1N	58	103	54	27	15	32	1.291334	1.834645	1.456634	0.757301	0.721085	0.676433	0.0932828593903254	0.150219451256525	-0.940131760118424	normal
DYNLT1	1700	1857	1365	2711	2597	3031	56.239079	47.904232	51.153206	92.365776	92.90155	114.96508	2.90936184078479e-12	6.67123436049723e-11	1.37740340044394	up
DYNLT3	764	912	657	1089	652	1070	8.621696	8.296501	8.539183	12.781739	9.4533	14.420647	1.84440467965242e-06	1.1320659047542e-05	0.845001772400598	up
STRAP	7556	9487	7072	5916	2534	3882	99.200074	98.171757	104.525889	79.880463	35.318947	58.506731	0.0400960100508233	0.0740349548878498	-0.420219490312543	normal
RNF208	591	872	728	826	2652	1212	8.362479	9.942772	11.888724	13.731156	39.986019	29.32148	0.000306218560561484	0.00106520860778707	1.84214878736892	up
RNF207	916	1341	921	430	267	411	6.800744	7.034629	8.115344	3.100652	2.664741	3.282244	8.27698001807703e-07	5.50098373469116e-06	-0.93198554680362	down
PSMA6	3033	5129	2176	5712	4409	5416	79.82456	99.359087	59.809966	150.850494	118.933037	152.217034	3.41228737915002e-07	2.50415815958463e-06	1.2285489418646	up
STRA6	1371	1561	1457	827	593	805	12.556426	11.555613	15.578921	8.930001	5.920786	9.081468	0.0213093148505995	0.0430679036892643	-0.402719019299552	normal
KIFC2	1279	1237	1145	940	1357	775	10.1732	7.731554	10.524812	7.679959	10.868205	6.927902	0.259322671305596	0.348456162241063	0.405615143431346	normal
KIFC3	3210	4043	2782	4859	3233	3749	23.767964	23.265709	23.741512	37.709874	28.762621	33.518374	6.67869145214176e-10	9.15517942456453e-09	0.832199483277003	up
KIFC1	4675	6022	3720	4162	2269	3433	47.966889	47.887017	43.59873	43.83673	24.81447	40.696867	0.84549039699285	0.886595976913499	0.0319677954467907	normal
PSMA7	12584	21521	11669	22679	19169	24349	317.259694	421.75962	332.85522	586.032025	517.794364	699.884293	6.86895927484495e-09	7.46019778363177e-08	1.16691664902544	up
MSTRG.10324	28	41	18	40	72	46	0.592646	0.686676	0.417819	0.869792	1.67741	1.135789	0.0169763602588019	0.0355009357692018	1.57588724938994	up
PROS1	1802	1866	1487	900	564	729	12.898017	10.230799	12.058614	6.888343	4.362185	5.98289	5.20632065713593e-05	0.000220657200955187	-0.659048502256802	down
CRADD	230	192	193	277	207	185	4.622268	3.046144	4.591384	6.134903	4.749104	4.011418	0.0307287621902752	0.0588403153384046	0.699972315140385	up
NCKAP5L	1241	1451	1398	1178	1227	933	6.51273	5.941521	8.312009	6.693582	7.027768	5.74088	0.227167495415876	0.312737619100503	0.328556406488597	normal
PLA2G12B	800	1406	770	177	60	85	12.339491	16.922352	13.459618	2.81013	0.995377	1.497411	9.19299707431995e-14	2.62190354574199e-12	-2.648854416456	down
PLA2G12A	1063	1207	993	292	116	273	4.980524	4.556348	5.423003	1.388592	0.616038	1.524354	1.05876978360847e-09	1.37749840649682e-08	-1.72428171360928	down
HSBP1L1	500	581	440	628	291	722	16.373296	14.988926	16.277095	21.788352	11.011942	27.876047	0.0244447470367499	0.0484194702389576	0.659377032996464	up
TNKS2	1511	1843	1412	927	304	532	5.843733	5.558539	6.189829	3.693001	1.270783	2.358736	0.00193799110364199	0.00536005393601963	-0.911331831361463	down
LYRM1	1356	1686	1244	953	58	667	21.86204	20.888931	21.892325	15.400064	1.745003	13.327956	0.162749855279209	0.237785669165348	-0.900226191667413	normal
EPOR	954	815	834	266	339	316	9.926401	6.766643	9.898843	3.296584	3.666497	3.775339	0.00636904152239509	0.0151609327772274	-0.87763493613452	down
EPOP	1629	1773	1599	1299	939	863	12.082951	10.255628	13.441509	9.925156	7.535847	7.33629	0.622679397845228	0.702186619382038	-0.103626473178765	normal
HS6ST1	2158	1768	2182	853	844	890	12.331656	7.982459	14.132566	5.021026	5.217757	5.870827	0.0163055224943684	0.0343059644127819	-0.651755987454432	down
HS6ST2	618	1141	822	529	199	508	3.468656	5.143376	5.306297	3.150409	1.243331	3.367998	0.124667155860828	0.19140311639449	-0.513377420665269	normal
TCERG1	2938	3994	2890	1740	1091	1148	17.688929	17.116444	20.867679	9.459408	6.126474	6.953439	4.81439565772045e-05	0.000206198937819339	-0.715049168892666	down
CNBP	12838	19768	13194	6747	5152	6681	119.274861	139.344377	150.782479	66.001009	57.104681	79.219647	5.79461691151982e-06	3.14421744680108e-05	-0.691121247539997	down
MSTRG.39492	91	150	125	63	42	28	1.847142	3.423294	4.146077	1.500581	1.233882	0.655516	0.0819724907104095	0.13483990159844	-0.866346761669527	normal
MSTRG.39496	326	602	346	426	446	440	2.28717	3.493446	2.734159	2.817588	3.029359	3.103505	0.0188735455608212	0.0388214011207832	0.69782317677789	up
INTS13	1338	2053	1385	748	295	779	12.417182	14.711353	14.384651	7.671766	2.916002	8.187895	0.0048178171685071	0.0119248965741567	-0.838416164305123	down
INTS12	543	722	444	332	153	251	6.66845	7.216819	6.171272	4.18192	2.019578	3.512239	0.0114902968188952	0.0253171679629737	-0.647159615751195	down
INTS11	4478	6275	4110	5780	10907	6501	54.361826	58.159501	56.885651	73.703356	141.902146	92.778489	0.00025382855679428	0.00090026962949338	1.35048386895296	up
INTS10	1367	1969	1208	1504	1280	1384	13.944787	15.735622	13.555658	15.635132	13.768116	15.499521	0.00783178734790144	0.0181287708108855	0.501324653245258	normal
INTS15	629	905	619	864	613	594	7.424774	8.357387	8.431367	10.584359	8.279903	7.791976	0.00958888312044487	0.0216707502610709	0.54936040294831	normal
INTS14	1671	2639	1555	1333	373	840	16.377547	20.125546	18.898396	13.307059	3.718455	8.891651	0.044841986951492	0.0812547634390122	-0.67058267066193	down
RRP1B	1822	3002	1958	1483	912	1505	8.660644	11.131466	10.545933	7.261785	4.689181	8.203273	0.289521161508671	0.38102298726911	-0.206261464269937	normal
TXN2	3442	4603	2978	5159	6871	5338	66.865578	68.365056	65.657609	102.647011	136.850258	113.287556	2.36365183793057e-06	1.4186021726432e-05	1.32563320074231	up
AGAP1	1325	1513	1358	1179	546	961	3.041246	2.797824	3.543793	2.778612	1.955556	2.462464	0.63620147589872	0.713761798870768	-0.101991715593172	normal
AGAP3	2579	3203	2664	3033	3388	2890	21.939405	21.339312	26.388279	28.919321	33.269266	29.663342	0.00127577507751236	0.00370753666736434	0.775735282924318	up
AGAP4	1006	1215	931	635	268	495	9.806067	9.455587	10.487881	6.495762	3.642356	5.678518	0.00861289368222862	0.0197135440871305	-0.627742524223119	down
AGAP5	250	241	226	106	28	84	2.467845	1.880635	2.508489	1.078115	0.268833	0.956562	0.00778484013399949	0.0180335514699998	-1.2176535750817	down
AGAP6	1722	1640	1387	461	23	978	15.872727	11.733688	14.220361	4.25963	0.215908	10.067911	0.272176021107126	0.362306441211453	-1.2240760470434	normal
NAE1	3758	5670	4044	2479	768	1863	50.757542	60.354857	61.668795	34.923543	11.38109	30.46131	0.0035976011892738	0.00922557808224699	-0.869802812211441	down
AGAP9	672	760	644	478	240	406	6.794801	5.989336	7.373087	4.979147	2.6249	4.703698	0.129883065196066	0.197739696919212	-0.332299587004459	normal
SLC23A1	624	1092	629	55	34	46	6.557805	9.00588	7.629429	0.587693	0.375155	0.546058	1.40416086660423e-33	3.07667247660392e-31	-3.51248933888462	down
GDPD3	138	81	84	215	58	162	3.087823	1.430618	2.124834	4.953215	1.401801	4.136034	0.0557907223383231	0.097638800363064	1.00331953099988	normal
BASP1	2512	4100	1848	4492	1989	4322	33.636997	42.782435	28.034376	61.858656	28.784658	68.791818	0.000787310937629299	0.00243459681519598	0.937071182367013	up
SLC23A2	763	962	717	490	106	357	2.642871	2.599699	2.814836	1.750812	0.395163	1.419449	0.0385114185971169	0.0715441351499171	-0.857106887338424	down
GDPD5	2734	2010	2305	1248	1929	1118	25.528451	12.859829	21.393793	12.443534	12.139091	7.498816	0.860907250503262	0.898394593736546	-0.066988017694211	normal
YWHAZ	13134	16942	11714	15220	7614	12551	94.827678	104.252223	97.467438	77.719324	37.898911	69.421994	0.0471951668524164	0.0848947202542032	0.325096536350074	normal
YWHAQ	12411	19106	11965	10166	4845	8189	136.465015	163.843035	149.122878	115.085414	57.107719	103.240487	0.0824857295728068	0.135535413763007	-0.334823057492176	normal
YWHAH	3065	4421	3007	5609	2364	3567	42.377971	47.626037	47.113444	79.796715	35.315253	56.396896	0.00168067859939992	0.0047193017465656	0.69198673354511	up
YWHAB	14588	21811	13927	20999	11569	17279	115.870497	135.673033	125.126871	172.593398	100.093693	157.313259	0.000267639078574405	0.000942952996590374	0.568924039779877	normal
HTR1D	1150	1597	1332	681	619	560	8.363231	9.056833	10.979274	5.096856	4.87072	4.66719	0.0248328765421751	0.0490966811498404	-0.516622662395209	normal
CHST13	3582	5848	3235	2615	3135	2668	45.115044	57.442764	46.167568	33.923965	42.712257	38.531788	0.760711783370633	0.818972504885994	0.0830116062938379	normal
SLC20A1	1842	2585	1702	2147	1240	1732	13.582297	15.066084	14.382221	16.222365	9.818538	14.535977	0.034076729445785	0.0643583490586423	0.324395448534915	normal
CHST15	551	699	621	522	355	387	2.8013	2.816526	3.558491	2.883314	2.122757	2.400978	0.940447152499438	0.957157892288008	0.0158266343392443	normal
CHST14	1015	1409	884	840	254	511	11.259123	12.199163	11.11646	9.597779	3.044306	6.500452	0.113354282448887	0.176947021929711	-0.511272112532978	normal
ROCK1	1543	1822	1569	836	522	636	3.393388	3.120357	3.913342	1.887183	1.239736	1.601882	7.92427666461272e-06	4.13716774123729e-05	-0.733910192427812	down
ROCK2	2201	2765	2376	1225	665	994	6.241271	6.112644	7.633663	3.578216	2.038282	3.232339	3.66107859223887e-06	2.08832763996964e-05	-0.787575066248445	down
MSTRG.8261	78	74	53	48	30	117	0.720263	0.564364	0.558606	0.428045	0.312994	1.654533	0.435114636139013	0.53026595190809	0.489269762606614	normal
MSTRG.8268	87	102	56	78	54	39	0.699007	0.525339	0.414477	0.530052	0.381875	0.294308	0.851543666212511	0.890712057546352	0.0924886496697575	normal
AGER	193	265	171	359	449	326	3.296181	3.503977	3.274805	6.014789	7.613519	6.341771	1.23730123335635e-05	6.14599000548795e-05	1.51526102759517	up
WNK2	1185	1573	1274	651	572	579	7.718359	8.683042	7.947322	6.319267	14.217676	9.339941	0.00631486871701946	0.0150449512892193	-0.550712338236469	normal
LRRC1	1782	2152	1552	1919	1234	1755	13.754335	13.065278	13.552414	15.168694	10.212888	15.389716	0.0013347023124896	0.00385605498568572	0.423254551241058	normal
LRRC3	402	333	377	197	207	228	1.657967	1.071315	1.764949	0.837621	0.92241	1.075829	0.5012765914507	0.592687115065136	-0.220035482248518	normal
RFNG	1961	2246	1895	2328	3355	2633	26.360486	23.092704	29.088415	31.284829	46.980505	39.073445	0.000234376690013551	0.000838169903872296	1.10305470962547	up
MORN4	329	298	242	126	25	146	3.449612	2.629083	3.12065	1.708167	0.273288	2.222441	0.0580075165741167	0.10095004523312	-1.05548762916722	normal
PLD6	296	665	327	293	156	181	2.770482	4.853283	3.464514	2.824148	1.572662	1.93919	0.222355842269624	0.30724725192091	-0.422458729215881	normal
MORN1	150	262	188	132	112	135	1.332888	1.768572	1.899418	1.896375	0.68833	1.121652	0.887445672836682	0.91886439152697	-0.0461847678896882	normal
PLD1	288	171	227	319	72	277	1.644351	1.017567	1.810811	2.280026	0.645651	2.234091	0.418376159282742	0.513630781104497	0.421830664308588	normal
MORN3	147	238	193	104	97	165	1.020502	1.253276	1.543982	0.792231	0.661312	1.197502	0.890410077771132	0.920828642010242	-0.0530243708669119	normal
PLD3	5781	4883	4292	5974	6315	6259	64.93938	45.595326	53.034075	69.245461	77.090531	89.76259	0.000142784216085084	0.000539407038543649	0.924696069647521	up
ARNT	991	1006	902	488	284	427	5.081804	4.6953	5.285987	2.576081	1.569649	2.510491	0.00029265114199511	0.00102272313015202	-0.713774106731335	down
RRP1	1790	3748	1879	5523	7697	6517	15.075347	24.18339	17.475928	46.784519	68.626285	61.225089	8.86692194976456e-11	1.47824867867814e-09	2.11007759209004	up
DOCK8	154	246	166	169	92	59	0.502952	0.635203	0.624091	0.595011	0.321396	0.215899	0.605228495525821	0.687105668852779	-0.23559064263698	normal
DOCK9	1619	1908	1494	2408	1420	2482	5.173971	4.728542	4.673122	7.622153	4.532865	8.415484	1.92070602540377e-07	1.5038812237478e-06	0.898522017859055	up
GOLGA6L10	68	76	56	12	28	26	0.363683	0.319763	0.343864	0.066311	0.164154	0.160584	0.168638092780716	0.244936893176031	-0.924591561354523	normal
RRP8	824	1297	700	1202	1373	1019	3.373739	4.559564	3.377422	5.436387	8.028689	5.725085	0.000615523067686735	0.00196047079518867	1.02139379036969	up
RRP9	860	2005	888	1698	1439	1418	13.45743	24.484667	15.743007	27.383368	24.363655	25.45097	0.00160039711589431	0.00452951150986042	0.940942037310024	up
DOCK6	2956	2498	2675	1419	1171	1134	15.660358	15.097429	13.403703	17.215756	4.959874	19.171762	0.0195919419561193	0.0400603120666969	-0.543636470746683	normal
DOCK7	736	968	768	391	68	273	4.582662	4.597258	4.509829	5.157265	0.932757	3.331028	0.00624134212895765	0.014892910414543	-1.26975404414803	down
DOCK5	590	539	562	1011	884	1054	1.389739	1.130373	1.503153	2.715115	3.631338	3.33269	1.94184813468302e-09	2.3767063723104e-08	1.38862134925906	up
TNFRSF12A	986	1226	845	3005	2091	2693	24.893646	23.752839	23.924587	77.949856	56.187369	77.964006	6.48034017140785e-50	3.19480770450407e-47	1.94416691025013	up
MSTRG.34675	86	166	111	93	70	113	0.412847	0.684521	0.604686	0.460421	0.363892	0.622544	0.591135266109781	0.674884725281566	0.213410993145291	normal
MSTRG.34673	87	42	74	10	18	34	1.727646	0.646446	1.659435	0.204505	0.367389	0.769579	0.142483735581563	0.213231297264516	-1.13719325756172	normal
EIF5AL1	369	647	395	532	199	269	2.276633	3.113952	2.761303	3.380269	1.325658	1.90329	0.859097367756686	0.896785065144173	0.0602679786890974	normal
SCNN1D	268	170	196	70	73	85	2.267798	1.090106	1.686937	0.61005	0.545668	0.67288	0.0378627902023436	0.0705436571673844	-0.88920762610401	down
SCNN1A	1136	824	1091	1536	1241	1107	9.978904	5.006015	10.709812	12.548094	9.310002	9.696034	0.00169413097361783	0.00475320812191475	0.91733767542048	up
FAM98C	364	442	293	230	218	225	6.84762	6.409247	6.336728	4.386749	4.909655	4.890884	0.754864029811556	0.814010082612196	-0.0828409599676472	normal
FAM98B	1729	2454	1511	1486	788	1032	9.509888	10.526132	9.422589	8.423842	4.68686	6.510262	0.287269658693321	0.378818338613164	-0.202683675705911	normal
FAM98A	1269	1925	1239	1470	1253	1189	11.052594	13.050283	12.195642	8.494712	7.605555	7.879069	0.03068612298323	0.058774974560914	0.447451155023075	normal
MAPT	291	158	208	37	0	46	1.72415	0.743994	2.0038	0.133357	0	0.184747	0.0125781213180934	0.0274671594197358	-2.56548263281968	down
SCUBE2	73	202	106	128	36	157	0.646124	1.162033	1.003708	0.932903	0.197992	1.260205	0.591907544377049	0.675598788042069	0.315750007572453	normal
SCUBE3	112	158	128	166	149	118	0.345517	0.379366	0.444992	0.526443	0.496249	0.416953	0.0392498241457708	0.072705927604431	0.740604466065921	up
SMIM13	512	646	449	671	459	813	2.52614	2.486686	2.512409	3.414912	2.449606	4.606471	0.000115748396538474	0.000448691621964922	0.862040480881904	up
SMIM12	748	1273	640	1514	1321	1544	5.475041	6.3131	4.793764	9.145287	6.059877	9.09282	7.85301023237359e-09	8.37735341945016e-08	1.36094934775612	up
SMIM11	315	309	304	231	145	316	8.230891	6.266441	8.500475	6.586231	4.244442	9.699906	0.689511183237062	0.759617906895802	0.131196548295157	normal
SMIM10	159	261	161	263	419	303	2.576669	3.303297	2.962889	4.40634	7.37956	5.643852	0.000331385198915231	0.00113962164569652	1.45408883028697	up
SMIM15	885	1474	863	554	233	441	7.393565	9.603915	8.170073	4.764639	2.101978	4.228649	0.00224189431461529	0.0061136130223132	-0.82310534306071	down
SMIM14	3193	2103	2465	718	543	872	12.971898	6.548589	10.964386	2.975154	2.266659	3.862487	4.83991421762453e-06	2.68853826398748e-05	-1.30779683778349	down
RPP30	1137	1810	1112	1750	960	1390	23.002777	23.683236	21.893246	28.053654	19.41073	27.154717	0.00153281264213839	0.00435997232888488	0.601233027831188	up
BCORL1	1119	1226	1300	544	469	688	3.728649	3.147041	4.92027	1.826118	1.640228	2.600073	0.0358988530621776	0.0674398159594854	-0.518188993334264	normal
HACE1	629	480	549	140	71	108	4.303796	1.909819	3.275724	0.733166	0.39217	0.630597	6.91476515617023e-09	7.49814754248027e-08	-1.84618408352871	down
NT5DC4	98	91	64	53	33	55	1.15861	0.930054	0.889081	0.698258	0.523522	0.823481	0.552510275241936	0.64021471668136	-0.268821735609714	normal
NT5DC2	7477	12660	7236	10038	11912	8846	98.131889	129.218661	107.620695	134.589445	173.380093	134.355793	0.00257918474378634	0.0068958098398657	0.845361813060953	up
NT5DC3	934	1066	746	401	351	294	3.156145	2.923873	2.832526	1.371515	1.264257	1.123046	0.00189200077157179	0.00524230803909613	-0.773248196164471	down
NT5DC1	1407	1740	1474	1114	540	768	5.073858	4.836083	5.875712	4.004372	2.036735	3.072828	0.0597420969298776	0.103447052937786	-0.380219872383957	normal
RUSC2	331	363	339	279	226	298	1.528568	1.212903	1.643904	1.228015	1.047246	1.460278	0.361842639405611	0.457029535580113	0.223320962789346	normal
RUSC1	1877	2702	1828	2009	1029	1228	22.410395	21.721013	25.142536	24.610006	10.924271	15.405524	0.950706118855643	0.963903581688087	-0.0126758954168815	normal
PPIH	1709	2870	1614	2445	3062	3075	32.610374	44.058553	32.085313	53.851934	91.645125	92.308682	3.98645348715314e-05	0.000174750727013852	1.14044439345925	up
PPIG	2180	3267	2174	1635	459	889	8.369076	9.750528	9.45007	6.393456	1.850573	3.797436	0.011133444081796	0.0246410232652096	-0.829644740254029	down
PPIF	4867	9290	5062	4200	1890	3085	53.908643	80.08669	63.361463	47.663621	22.471914	39.526735	0.0471116815677632	0.0847698528671024	-0.485489796825675	normal
PPIE	2062	3149	1859	3756	3540	3498	19.777143	31.603345	25.491058	54.004489	22.428886	54.415504	2.52397299078635e-09	3.02964549259258e-08	1.2519541708059	up
PPID	1811	3085	1745	1000	774	1046	24.031886	31.952901	26.455828	13.59262	11.027353	15.975757	0.00302855700391389	0.00795399560160339	-0.612870595137902	down
PPIC	569	537	454	592	524	763	10.062353	7.412056	9.091581	10.79079	10.022507	15.492347	0.000560317487937414	0.00180042425593298	0.861910022096346	up
PPIB	15520	24015	13401	34245	31635	32825	419.057427	505.416843	410.078693	951.093827	925.195724	1017.666151	2.35868297378573e-14	7.46772013076566e-13	1.54148118176691	up
PPIA	47517	74193	40705	63446	59556	66859	831.461234	1057.883293	729.47178	1167.080494	1354.813357	1430.214233	2.1739618344232e-05	0.000100973651286601	0.86835592436688	up
DCPS	1454	2086	1432	1892	2864	2337	6.646715	7.254835	7.331581	8.66848	13.783998	11.932075	0.000131076492044106	0.000500935740912746	1.18874492468872	up
LLPH	1329	2274	1225	1701	945	1608	4.152936	5.539536	4.335396	5.504197	3.192139	5.759836	0.0629910015679808	0.108231684232187	0.413207102934041	normal
DCP2	3584	3903	3143	4146	2261	4082	12.774125	11.231492	11.168166	18.013745	10.381514	20.257446	0.00253996096176459	0.00680279804349988	0.539417806388325	normal
LZIC	1683	2323	1522	2115	1459	2102	10.205304	9.987711	10.378663	14.851184	8.116902	12.892776	2.04167604771412e-05	9.57638333763019e-05	0.636129605218098	up
NAA50	6085	9712	6270	3742	2063	3560	24.164106	30.339579	28.407748	15.555575	9.208728	16.415192	0.00042748830539837	0.00142365466048712	-0.65401748978979	down
CFDP1	3561	5455	3498	2682	1831	1991	67.808347	82.513605	75.935122	54.015862	42.483935	44.478324	0.0470652257752283	0.0847051338463171	-0.338057636756863	normal
ATF6B	1906	2382	1876	1007	336	740	17.872519	17.39549	20.027566	9.567655	3.337193	7.796289	0.000242677459935849	0.000865966530290432	-1.04053370540115	down
MSTRG.16741	36	69	24	78	7	64	0.686005	1.013297	0.505607	1.517116	0.125281	1.392303	0.395801684770401	0.491202594315437	0.731719618670895	normal
MSTRG.63053	95	73	87	25	20	20	1.176879	0.683884	1.295599	0.346884	0.275471	0.290309	0.00926130103400423	0.0210060794402554	-1.40282072517193	down
TDP1	648	900	612	485	107	409	5.413949	5.01811	5.100883	5.372887	0.745796	3.205717	0.161021838737941	0.235660036253026	-0.598386440408207	normal
PDE7A	1480	2222	1521	822	312	588	5.202992	6.043063	6.169609	2.957238	1.167726	2.336902	5.49886619341725e-05	0.000231633655581116	-1.05290533741221	down
FAM193B	6683	6692	6131	5772	6394	4932	52.441272	41.428035	54.411259	45.032399	73.958888	39.063378	0.0881766881361685	0.143350724653359	0.437199453106591	normal
PIR	1127	1356	1140	1306	734	1162	20.572939	19.381973	23.675216	24.201603	15.373733	24.79533	0.0233855335414224	0.0466359296454486	0.384979201705852	normal
PI3	168	311	134	9	18	27	7.325406	10.622616	6.642901	0.362992	0.832529	1.317599	2.35789373557596e-06	1.41576185845544e-05	-2.82021937596463	down
ANKRD52	1971	2747	2093	2073	1221	1543	5.495174	6.029459	6.631475	5.973463	3.798294	7.467514	0.589962514409048	0.673937690706733	0.0845859892381678	normal
ANKRD50	258	272	217	145	0	140	0.705967	0.58205	0.674516	0.408541	0	0.439203	0.401207047406082	0.496276772851558	-0.950458025658969	normal
ANKRD54	1115	1332	1071	879	429	739	13.095364	12.488182	14.478253	10.929759	5.037584	9.748344	0.257625415490349	0.34681697244283	-0.227437830938535	normal
ANKRD55	43	15	14	41	30	35	0.413808	0.108982	0.150756	0.407799	0.314268	0.381307	0.147235251450949	0.219012436533287	1.11609827225462	normal
KBTBD7	222	328	242	130	114	95	1.130451	1.300295	1.393133	0.682252	0.625979	0.550016	0.0644996472082965	0.110235387408984	-0.60320501289288	normal
AMH	369	681	403	648	1215	698	5.499117	8.070349	7.520006	9.55031	17.585721	10.917821	0.000259291485514212	0.000917288484376777	1.53991632469247	up
KBTBD4	361	437	394	138	43	122	3.063242	3.218671	4.38636	1.11433	0.357349	1.345577	0.000177543859914861	0.0006530283619144	-1.45874977930138	down
KBTBD3	243	224	167	207	173	451	1.855161	1.140614	1.475086	1.430133	1.175075	3.326366	0.024665819636873	0.0488083392011747	0.97072386855443	up
KBTBD2	830	856	687	640	191	440	5.592856	4.468111	5.208511	4.457397	1.378661	3.372768	0.245795441421786	0.333558815708448	-0.3897545388372	normal
AMN	2428	3953	2049	1919	4546	2509	37.851318	48.059202	36.154705	30.782166	76.597838	44.816499	0.0537266437176323	0.0947059877254752	0.83677571770139	normal
KBTBD8	72	92	70	40	0	8	0.408939	0.367221	0.405747	0.209432	0	0.041504	0.110972268883742	0.173956529601541	-1.88735706393175	normal
AMT	621	1472	972	813	0	788	8.027162	14.775004	13.601938	10.76333	0	10.940868	0.808151947731636	0.856814860713326	-0.468244197783745	normal
RASL11B	675	695	655	530	725	554	8.282071	6.649259	9.110495	6.688553	9.618867	7.793644	0.141704710579127	0.212249546965524	0.480841261321577	normal
RASL11A	1555	3375	1773	569	212	465	14.944946	25.273816	19.413045	5.589366	2.177757	5.07037	8.9713754173102e-09	9.40325484134776e-08	-1.85486698822463	down
BICRA	923	1099	1003	1067	1126	891	3.896634	3.603569	4.816924	4.618767	5.122833	4.296207	0.013950876535227	0.0299825470484623	0.653188248564219	up
PHAX	1060	1728	1000	763	203	759	7.23505	9.015767	7.854921	5.480699	1.469	5.823239	0.13029761939892	0.19825921206811	-0.598154327682085	normal
RBM26	2576	3378	2958	2256	678	1672	15.547491	15.513726	19.818693	12.698899	4.091816	11.095377	0.154183025622014	0.227450206934189	-0.441532231107452	normal
RBM27	1095	1498	1048	522	290	525	4.04451	4.315316	4.385849	1.983791	1.157542	2.223651	2.1052894208236e-05	9.81472987674739e-05	-0.870242934396829	down
RBM25	2762	4131	2992	1796	1040	1747	10.670999	12.115086	13.078389	7.120281	4.038693	7.386782	0.00269009497701855	0.0071645902108362	-0.530630615903748	normal
RBM22	1723	2493	1681	2302	1879	2248	18.103522	20.407428	19.996221	24.898153	21.344831	27.076675	5.53835937844109e-06	3.02482158062549e-05	0.739620820507653	up
RBM23	1580	2024	1457	1456	411	1075	7.507384	9.237644	10.133253	6.878337	1.072495	3.143334	0.417817117277148	0.513127000613323	-0.264715879656973	normal
RBM20	59	63	58	26	0	45	0.195153	0.160767	0.215647	0.085571	0	0.17079	0.463084890314956	0.556201498817336	-0.879247217912003	normal
RBM28	1510	2304	1421	1533	704	1100	2.362829	2.797496	2.634163	2.502325	1.184875	1.96455	0.714493516172486	0.781031715017817	-0.0796739534800603	normal
EPHA6	111	109	111	11	0	0	1.222128	0.876287	1.321788	0.016371	0	0	0.000229219618104711	0.000822070046328248	-4.52107212247039	down
EPHA4	437	907	409	1162	668	1301	2.374449	3.060894	2.329407	8.728596	3.519629	11.013289	1.51325639196543e-06	9.47346541255815e-06	1.44922008896817	up
EPHA2	2241	2424	1914	2128	1559	2216	13.708343	11.577535	13.281838	13.507555	10.318164	15.544461	0.00497554087654792	0.012244933300641	0.430144290125276	normal
EPHA1	1862	2482	1912	1701	900	1151	16.016842	16.479202	17.753926	18.34177	12.993408	15.638366	0.343473709656629	0.437672951915453	-0.17041676480048	normal
ZGLP1	26	56	43	101	171	110	0.339238	0.555464	0.651306	1.446485	1.929134	1.775516	3.38082917843528e-05	0.000150447988327275	2.30396634791888	up
COL9A3	113	105	103	87	59	106	1.390539	1.105567	1.66922	1.159903	0.609454	2.826686	0.587564880943238	0.671807455292436	0.214005853334726	normal
LIMD2	374	502	323	728	1116	603	3.039291	3.193008	2.974215	5.964857	9.129934	5.813492	8.61156571121432e-06	4.45554921580219e-05	1.72311392806219	up
GLB1L2	3063	3577	2849	2394	1919	2144	22.557625	20.654357	23.738576	18.269335	8.914804	13.653102	0.763247168449058	0.820869802358457	0.0446927644521542	normal
ENSG00000273088	30	56	17	147	109	145	0.937744	1.380625	0.598461	4.825414	3.762823	5.317802	6.41410012825838e-08	5.61803541690855e-07	2.60640748933134	up
MSTRG.13305	90	108	79	9	0	0	1.928664	1.77918	1.975402	0.173861	0	0	0.000226401609417553	0.000812808274746398	-4.51912571159101	down
ARL1	2267	3178	2225	1614	1073	1536	17.371672	18.979668	19.655587	12.637724	8.764774	13.301669	0.0572570411306117	0.0997445981533271	-0.269050360177033	normal
ARL3	1573	1732	1309	1327	624	1132	9.90787	8.505566	9.339894	8.608958	4.24776	8.174621	0.884275501403985	0.916544452724178	-0.0303638206618858	normal
ARL2	4240	5636	3531	5062	11934	6009	111.902441	116.052739	105.089937	137.325726	341.035382	181.196949	0.000375718185481793	0.00127180329386725	1.51290256099647	up
ARL6	188	171	144	54	0	50	1.200032	1.186962	1.017462	0.514378	0	0.616782	0.0844792999102477	0.138235212892492	-1.83827630591897	normal
DHFR2	104	118	97	14	0	13	0.824062	0.575244	0.682686	0.132657	0	0.08619	0.000750417507642771	0.00233568506775667	-3.09648822969867	down
RRM2	5759	10077	5602	5474	3105	4924	45.497395	60.663775	49.886805	47.510898	31.295158	45.152856	0.72646537014296	0.790683517668208	-0.0697106558710498	normal
RRM1	5961	8240	5472	5082	3355	4689	45.813214	49.384705	47.65094	40.230812	27.888712	41.33189	0.933236876843351	0.951713458029327	0.0106427464983023	normal
ZC3H12A	482	455	379	261	58	181	4.530932	3.324458	3.942983	2.377591	0.547874	1.878801	0.0406385765582947	0.0748765230660304	-0.906352946714408	down
ZC3H12B	144	115	110	53	22	39	0.985886	0.460402	0.655926	0.392365	0.253654	0.366929	0.0127164403105223	0.0276875611878946	-1.16611779831977	down
ZC3H12C	200	349	207	188	41	89	0.504837	0.688488	0.592194	0.489451	0.110384	0.279924	0.140049304777298	0.21045510593793	-0.729902256673221	normal
ZC3H12D	95	136	51	8	51	11	0.392177	0.444262	0.263547	0.08391	0.227608	0.048506	0.212758231210255	0.296677057993721	-1.16557965445983	normal
TSR1	2927	5847	3241	3862	2482	3295	16.81986	26.020341	20.973168	22.723829	15.267958	21.490346	0.173631901674737	0.250896552990481	0.295980792705684	normal
TSR3	1971	3259	1712	4173	5017	4818	39.554957	51.417026	38.785345	87.775245	109.329884	111.901229	5.14472420591936e-10	7.27641116173267e-09	1.68463247754278	up
TSR2	2569	3885	2252	3890	2274	2873	15.22064	17.945404	15.115467	23.738651	14.573153	19.517942	0.000242177952253063	0.000864500763615538	0.649409537607162	up
MSTRG.12659	59	67	57	122	107	165	1.511505	1.346649	1.688072	3.510279	3.118041	5.938473	8.59427140188019e-06	4.44826855761358e-05	1.70182258825607	up
MSTRG.38033	299	396	314	279	130	208	2.838876	2.979414	3.242025	3.639074	0.972757	3.278642	0.566787919748246	0.653083509532954	-0.154403804228413	normal
TF	1371	1231	986	65	11	52	1.714654	1.164658	1.37941	0.079846	0.013187	0.070903	9.04801559313133e-22	7.66250351212177e-20	-4.3165526813991	down
TG	75	173	80	17	56	20	0.212796	0.407581	0.257794	0.048469	0.171642	0.063329	0.178090057170499	0.256312320744825	-1.02503532909268	normal
MLXIPL	1918	1816	1896	181	318	194	14.657779	10.918431	16.548568	1.380164	2.684933	1.641531	1.36139571677659e-09	1.72568470839156e-08	-2.35970311665086	down
TXNL1	1559	2109	1415	1671	1004	1743	9.018245	6.890515	8.979209	6.307885	3.833544	7.238421	0.0343415544947461	0.0648318952742718	0.380345997771048	normal
MSTRG.17179	38	38	58	48	26	62	0.724312	0.5635	1.252353	0.94005	0.536664	1.357703	0.368734478362671	0.464076353976703	0.542897302934901	normal
TAPBPL	71	131	91	218	278	254	1.560795	1.537692	1.969588	3.726465	4.918009	4.870357	2.13038183903139e-07	1.65398149077555e-06	2.01681312822174	up
CYP4A11	69	75	75	20	0	0	0.823302	0.603644	1.008449	0.19626	0	0	0.0391058841338597	0.0724587415548724	-3.09679722417534	down
MSTRG.40183	129	129	108	98	42	68	1.754457	1.387421	1.72581	1.369669	0.61515	1.056369	0.492613631737064	0.584296148178246	-0.274350883633995	normal
SRSF11	5104	6219	4512	2693	1235	2558	34.810234	32.973079	35.549972	18.529178	9.056914	20.736156	0.000573050359402047	0.00183668187519004	-0.734865065547243	down
SRSF10	6222	7219	5793	2647	1574	2471	32.261195	25.432785	25.068318	16.577092	9.904577	15.775561	8.02955503447002e-12	1.6592811032309e-10	-0.953952408495922	down
SRSF12	144	196	161	106	67	103	1.075276	1.025003	1.389573	0.733847	0.486314	0.790564	0.378155192405356	0.473641030408457	-0.282346789833969	normal
MSTRG.8060	491	465	415	328	303	363	2.276844	1.680357	2.178203	1.563717	1.520249	1.930418	0.598833812884137	0.681659116587557	0.13440829955791	normal
ZFYVE21	678	1283	669	1228	832	1189	11.915199	17.432774	13.625222	22.359342	14.275912	21.648081	8.02216129009806e-05	0.000323581290524414	0.923549266109461	up
SULT1E1	249	869	314	17	0	14	3.390831	9.228006	4.845759	0.225803	0	0.217106	2.99058370144116e-10	4.43892660373051e-09	-4.98348671156705	down
ZFYVE26	523	619	469	451	403	311	1.504061	1.357852	1.620685	1.351716	1.309008	0.884018	0.577488033062005	0.662922645188185	0.152411496736814	normal
MSTRG.41583	230	388	192	465	381	489	3.268326	5.157114	2.846038	8.687642	5.392848	10.644303	7.28748276706806e-07	4.93119667238272e-06	1.35469751114002	up
PIDD1	2332	3112	2291	4019	4891	3941	17.784032	18.55635	20.575783	32.419376	41.611588	34.534814	9.63901833523619e-08	8.06623632923849e-07	1.38567765998229	up
MSTRG.49759	38	53	31	24	81	47	0.647437	0.708391	0.583589	0.415731	1.498325	0.906918	0.14947001676277	0.221642832102747	1.06343163063303	normal
RASA4B	817	523	552	176	315	142	3.783528	1.569005	3.16628	0.689616	1.304641	0.623447	0.0646645252170279	0.110453765488599	-0.910943421014196	normal
RWDD2A	525	587	431	388	266	417	3.358255	2.92822	3.125141	2.560622	1.840616	3.063161	0.786582426529407	0.83978448692071	0.0577532012769711	normal
RWDD2B	461	675	442	467	396	350	5.199539	6.993475	6.074642	5.736588	3.366784	5.773508	0.325166989254442	0.418635060592083	0.246205417630327	normal
ARL13B	273	322	284	109	40	175	1.991984	1.653537	2.011966	0.681796	0.257526	1.21505	0.061417579720176	0.105936307691779	-0.912271506127908	normal
TICRR	1647	2117	1522	1664	1658	1618	6.938071	7.747025	8.086238	6.690219	6.908874	7.044316	0.0105569537698484	0.0235577416487209	0.532499214212167	normal
UBALD1	1061	1615	1057	2057	2895	2142	14.584587	19.807574	17.382468	26.028393	43.308262	38.499701	2.08512996027567e-07	1.62067195786291e-06	1.604818435067	up
UBALD2	1233	1328	1000	2606	3640	2645	20.766392	17.314308	18.913629	44.832699	65.725947	50.686761	7.77579396278146e-11	1.31379510235294e-09	1.9817721771796	up
GFM1	1128	2287	1292	1069	692	757	5.496107	9.577678	5.453058	4.140258	2.786557	3.470465	0.251356541804966	0.340035839188137	-0.286223990706477	normal
GFM2	973	1179	926	711	279	362	7.998416	7.667925	8.573332	7.116298	2.387738	3.621801	0.0225631963034281	0.0451853128931556	-0.649622405001147	down
RIPPLY3	113	51	60	37	18	27	1.291461	0.456127	0.782034	0.437564	0.215142	0.344646	0.141041300937529	0.211692303810117	-0.930492007181636	normal
MSTRG.57802	202	196	143	138	156	90	2.588742	1.477018	1.556982	1.935567	1.62384	0.997561	0.727994181216364	0.791901629433466	0.150276057321198	normal
SLC4A5	53	70	67	36	49	77	0.195318	0.287865	0.274765	0.134827	0.191444	0.320085	0.489154102322304	0.581191532833283	0.386565418926263	normal
SLC4A7	234	123	250	55	36	42	0.697034	0.285543	0.846454	0.167487	0.114336	0.143318	0.00111091472289468	0.00330036643356841	-1.66932256442158	down
SLC4A3	81	106	93	433	929	444	0.457636	0.471293	0.596737	2.617516	5.71167	2.958747	2.10264087974249e-12	4.93858548251337e-11	3.39748476578149	up
SLC4A2	4386	5522	4477	6226	6408	5939	26.541688	26.052987	30.428875	38.190199	38.377819	41.480963	2.26945686121515e-06	1.36741957713723e-05	0.99617999141302	up
DCTN2	3902	4605	3355	4605	3334	2884	49.351052	46.780671	53.032017	59.686916	44.137272	41.868447	0.0214598408990873	0.0433023890909226	0.468967094591687	normal
DCTN3	938	1416	831	1498	1615	1719	25.027579	32.097135	26.638222	43.910996	52.442758	58.590712	2.77670182118727e-07	2.08766840630006e-06	1.2513053260614	up
MSTRG.1634	587	576	376	489	320	306	3.511585	2.672274	3.406497	3.742048	2.047934	2.92162	0.650198227515584	0.725983687828612	0.125129272626793	normal
SLC4A8	1479	1088	1287	1358	471	898	5.138715	2.793753	4.641786	5.130541	3.098812	4.086072	0.986352619670682	0.990010293167606	-0.00558357217234401	normal
DCTN4	1255	1452	1214	564	288	501	7.359035	6.638833	8.068812	3.408071	1.825071	3.370499	1.0942327859822e-06	7.09145041206495e-06	-0.980009345913086	down
DCTN5	3526	5063	3442	3687	3113	3448	7.814936	8.983816	8.685517	8.644712	7.433914	9.668663	0.0180723686967675	0.0374019456507015	0.387831882890444	normal
KCMF1	1626	1838	1447	1732	997	1336	5.308471	4.777625	5.427405	5.742883	3.472554	4.930332	0.0512200116539033	0.0910431420126811	0.296335444065914	normal
AP5B1	889	1182	1000	1300	1447	1261	3.073438	3.188109	3.917076	4.630172	5.413708	5.002477	7.02308688295483e-05	0.000288103094598242	1.01832334234953	up
KNTC1	2255	2401	2116	1220	478	920	10.602345	7.274104	10.795246	5.44163	2.424439	5.745283	0.000638506674815201	0.00202340361321144	-0.844073606391741	down
BROX	824	961	868	603	377	564	6.055774	5.355129	6.584666	4.490044	3.009641	4.415075	0.252447484205328	0.341183618998783	-0.213042759721171	normal
MXRA7	970	1393	987	1139	367	762	7.645301	10.226147	8.02138	11.639843	4.006872	9.73345	0.915894357473014	0.939308641742783	-0.0318425135187469	normal
MXRA8	642	1051	670	286	223	285	6.533602	8.550495	7.807877	2.731136	2.127012	2.875512	2.13853930967733e-05	9.95628891426168e-05	-0.958273770929099	down
IGSF8	1151	1066	907	936	690	733	12.192764	8.80934	10.994147	10.200676	7.796823	8.75305	0.384130611787604	0.479477255187275	0.179549638615721	normal
TRAK2	828	848	739	848	899	912	3.253636	2.499184	3.162012	3.299107	3.674805	3.950315	0.0019113329255016	0.00529162448929484	0.756617456827427	up
IGSF1	143	161	160	145	43	72	0.696924	0.650268	0.877719	0.662321	0.205749	0.36375	0.469875549670194	0.562546581756058	-0.333533587923753	normal
IGSF3	1156	1016	1029	682	388	570	3.85409	2.642017	3.886656	2.31494	1.380378	2.153935	0.0611595389240328	0.105557173706845	-0.416642478827666	normal
MOB1A	5682	6803	5042	4162	1985	4161	28.280544	26.61711	28.6764	21.345171	10.587481	23.568063	0.315774221731589	0.408906881499329	-0.211888886351327	normal
MOB1B	571	599	455	244	180	149	1.987446	1.626984	1.79645	0.872921	0.675635	0.593906	0.00131993273519441	0.00381817927003847	-0.907029613133133	down
TRAK1	1508	1431	1319	1132	740	1146	7.44694	5.445663	7.353808	5.402043	3.697462	6.009153	0.72114886919822	0.786268034613046	0.0683506096864416	normal
ILVBL	2528	3790	2465	3845	3917	3359	26.874564	31.517227	29.536	41.658773	44.384274	40.52747	1.81862786952668e-05	8.65666865894698e-05	0.986634753216515	up
ITGB1	7088	7242	6080	6919	3562	6082	45.269643	36.375512	43.305808	45.569959	19.694608	44.851765	0.160335665103392	0.23480516879771	0.249320921206473	normal
ITGB2	55	66	73	1	0	8	0.411419	0.492917	0.699632	0.043251	0	0.064664	0.000737282672137669	0.00229998870196348	-3.90741430160558	down
ITGB5	4315	6156	4274	8323	5039	6258	24.178861	26.429479	26.758074	46.933344	29.64538	39.033943	1.60063853788349e-12	3.82932658179266e-11	0.998986910859806	up
ITGB4	1434	1814	1417	3648	3560	3054	6.369835	6.256746	7.496803	16.799577	18.518622	15.729069	5.55673518863959e-16	2.296562052215e-14	1.76453047558013	up
ITGB6	85	62	58	65	67	36	0.439223	0.248251	0.340289	0.34441	0.374052	0.209066	0.558816163652424	0.646055135934511	0.330888703370319	normal
ITGB8	71	47	70	56	54	59	0.227566	0.107389	0.210663	0.193594	0.156281	0.18075	0.424308781685343	0.519539479250267	0.418856402968079	normal
SLC37A1	362	484	323	161	26	175	2.855555	2.686023	2.488924	1.198345	0.176501	1.298287	0.0351354570857706	0.0661587572789493	-1.18716225685879	down
MAT1A	1487	3500	1502	517	267	483	10.684279	19.570963	12.285242	3.796828	2.056921	3.962928	2.58573659192555e-08	2.4599247356954e-07	-1.74342125644623	down
CFAP68	683	968	526	490	395	384	10.247395	10.835325	10.571634	10.335338	6.713327	7.695958	0.539690747878084	0.628735849751799	-0.149884079424823	normal
CFAP69	259	232	191	120	168	63	2.049503	1.577316	1.949903	2.027508	1.95298	0.444182	0.581004754034963	0.66596276880334	-0.289154566625654	normal
RAN	18919	31419	18115	19627	10864	14509	213.82731	284.721756	219.642916	235.736341	124.219134	173.068939	0.948364319776445	0.962519011116392	-0.0119184411940067	normal
SHMT2	7595	10149	7053	7555	7576	8031	85.436257	90.767236	90.910611	88.366068	102.511839	108.199485	0.00575384189291211	0.0138953872445344	0.533551697709669	normal
SHMT1	4576	6757	4354	3485	2106	2841	46.623358	54.265132	48.293423	35.159535	21.764671	31.848952	0.0378785077906473	0.0705634172121586	-0.304548307331681	normal
FGG	17332	48580	16616	2341	722	1517	218.097479	487.608545	242.179733	30.712499	9.896896	23.154131	5.00779748232606e-20	3.34139227179064e-18	-3.58207422512115	down
FGA	3304	6264	3316	2401	1459	1024	35.181724	51.97062	40.404853	26.662279	17.251652	7.753943	0.0141781948293443	0.0303717879305196	-0.78161585199916	down
EXT2	5034	6381	4222	4142	2801	3402	12.320671	12.307145	11.567654	10.368328	7.288995	9.386046	0.997087021994078	0.997839010234073	0.000475735181192388	normal
EXT1	1445	1676	1163	1438	852	1034	4.241654	4.143964	3.86026	4.342313	2.697445	3.473159	0.208368589567837	0.29159773016975	0.213983463477684	normal
ALDH5A1	3189	5252	3153	1905	1166	1569	15.622412	20.122716	17.869937	9.303823	8.69784	8.594896	4.43913739900423e-05	0.000191853013950703	-0.721788670049099	down
SPTY2D1	1170	1484	1039	435	101	452	5.041311	4.987037	5.072555	1.929147	0.468579	2.234466	0.00113228510650227	0.00335265199703073	-1.38930113990446	down
TCTA	294	512	277	325	174	308	3.790147	5.131259	3.989916	4.452721	2.343239	4.414188	0.557708290893182	0.6450413408617	0.168672714181253	normal
TEFM	965	1329	970	837	409	706	14.725657	16.293535	17.39027	11.626914	8.93034	12.334562	0.384669972824922	0.47989013148443	-0.178890453781388	normal
CASD1	303	549	394	195	106	180	1.859233	2.628217	2.730291	1.232421	0.70291	1.261655	0.00755214904801516	0.0175741512910993	-0.793635992427656	down
MSTRG.30962	234	331	199	159	254	292	1.065372	1.5646	1.137967	0.771798	1.251999	1.589697	0.170354616962891	0.24706609923889	0.553684110686689	normal
MSTRG.30964	89	81	88	50	102	77	0.834218	0.633918	1.062886	0.4698	0.968533	1.04733	0.383715133019528	0.479131949000594	0.488126835261013	normal
MSTRG.30968	267	197	248	107	46	62	1.787081	1.026179	1.879411	0.73913	0.327829	0.476404	0.00357429992023233	0.00917775969101322	-1.21413106697434	down
CEL	144	239	127	46	82	34	1.456605	1.883789	1.452602	0.474583	0.894853	0.390756	0.107197398146273	0.169095290139544	-0.929364716459432	normal
MSTRG.57801	75	89	73	51	20	32	0.810631	0.745852	0.89436	0.540187	0.256753	0.375099	0.185258398154027	0.264621991734084	-0.661499146378804	normal
TMED5	1001	1305	892	866	412	868	4.175984	4.260497	4.24773	4.450037	1.877694	4.241322	0.952814174641775	0.965615363538291	-0.0141217584182752	normal
MSTRG.57803	114	194	105	186	49	70	0.773133	1.0223	0.801586	1.295508	0.35306	0.541193	0.852859317262385	0.891681437210479	0.0966232031334505	normal
RNASEH2A	1985	2714	1612	3111	3006	2925	41.555449	44.234739	38.081137	67.137	68.037883	70.226217	5.03066426772404e-08	4.5298949479232e-07	1.15916147412407	up
TMED1	1006	1431	1124	2194	2282	2037	15.293166	16.88228	19.537144	33.852125	36.6264	34.746682	1.52113080585879e-10	2.39973595932283e-09	1.50491855547261	up
RNASEH2C	2318	3951	1918	4702	8229	5653	22.091933	29.163265	21.333016	45.094405	82.257457	60.414234	1.88458553666972e-07	1.47727534061265e-06	1.90244349077235	up
RNASEH2B	1122	2052	1107	1575	1194	1698	13.902912	19.871295	17.348159	20.044669	11.522184	26.151433	0.00226037600688722	0.00615792982022325	0.68634484661692	up
RBIS	1517	2273	1120	1351	918	1747	50.950783	58.940314	43.173738	50.632064	36.9258	69.083477	0.218151385885666	0.302769661795175	0.320128480747492	normal
MAOB	398	728	392	89	43	61	3.735581	5.331852	4.165076	0.855293	0.432609	0.656292	4.86408932360867e-13	1.25737619893435e-11	-2.38315535108359	down
MAOA	206	146	180	51	75	100	1.295082	0.541872	1.22994	0.333271	0.360142	0.507441	0.200942243334247	0.282752979305397	-0.632333767082813	normal
NEIL1	519	588	545	518	510	655	3.834949	4.006028	5.536493	3.832889	3.586691	5.126213	0.0119815953173953	0.0262841730283342	0.630247897951832	up
NEIL3	370	457	335	223	14	193	3.775273	3.637687	3.924353	2.349214	0.152782	2.251367	0.172233613844646	0.249286548849774	-0.970990260780063	normal
NEIL2	309	457	256	431	428	464	2.800828	3.556815	2.701504	4.003987	4.134418	4.759478	0.000174930938765277	0.00064444800606242	1.01543963433863	up
HNRNPR	7069	11052	7133	3400	2878	3547	51.595625	39.833494	59.540342	30.804598	9.696496	18.23929	2.46625734905678e-05	0.000112991093416461	-0.739622734434033	down
CLYBL	440	338	358	58	0	34	6.49574	4.285328	4.88184	1.099508	0	0.932118	0.000666760987120768	0.00210485826141473	-3.22323264728105	down
AHI1	709	709	772	369	326	430	2.717249	2.143775	3.617396	1.471449	1.020264	1.439329	0.142237287852904	0.212931734250243	-0.378367366449633	normal
MESP1	34	34	30	79	111	131	0.72995	0.571726	0.730713	1.795789	2.626649	3.304584	2.83560977678969e-06	1.65718701773094e-05	2.34323430031435	up
MESP2	51	35	39	45	171	18	0.895176	0.47412	0.758441	0.670052	2.71777	0.30364	0.0719034970246476	0.120778276092509	1.67571430325254	normal
C1QBP	4454	8149	4349	2917	1384	2242	92.289893	131.523229	101.783554	62.063927	30.915211	53.102932	0.000740103759878947	0.00230722500030917	-0.787487189850901	down
HNRNPK	13010	20830	12777	8356	4554	8151	116.980217	142.152513	130.933683	81.166678	41.957603	83.762504	0.00338777939847608	0.00875583351742443	-0.562030180697999	normal
FASN	11674	15718	13600	20306	21995	18017	33.46484	35.435149	44.538261	60.535295	71.130183	59.140223	7.84017324352825e-07	5.25878286946861e-06	1.19048975618428	up
HOXB13	508	447	422	225	264	274	4.03271	2.769067	3.796535	1.839732	2.264184	2.491613	0.458658213207453	0.551989361387593	-0.235773438569151	normal
ENSG00000289685	61	0	0	0	5553	77	0.254391	0	0	0	25.421824	0.373169	0.0478667792510457	0.0859236698025274	7.37880609045943	up
ADSS2	1243	2296	1318	1275	653	912	11.787613	17.075498	14.320528	12.442132	6.675683	9.898028	0.432108444884613	0.526974553687357	-0.18470068513961	normal
RCE1	1776	2507	1703	2475	1128	1458	30.116337	33.087482	32.789806	43.565819	20.830231	28.553992	0.150506768156772	0.222846232718661	0.319906927349173	normal
UVSSA	706	700	617	211	463	559	1.943171	1.287411	1.960604	1.063848	1.272177	1.741058	0.895113807992788	0.924100740822111	-0.0584712442632084	normal
SCN9A	33	71	38	485	277	580	0.08144	0.135159	0.104381	1.303183	0.739159	1.7716	2.83040069899756e-26	3.68592936310965e-24	3.83665076890438	up
VSTM5	65	72	68	63	0	48	0.512875	0.440519	0.606502	0.505999	0	0.470666	0.69887880557888	0.767365815479706	-0.461770513288646	normal
PATJ	896	948	789	580	228	513	3.24299	2.83537	3.68987	5.018579	3.246295	11.013902	0.0985843445292753	0.157397442965778	-0.463841196212244	normal
RAD54B	693	814	761	339	112	333	5.654475	5.075903	6.8346	2.753675	0.950713	2.992652	0.004184664483261	0.0105372324930563	-1.01731523861653	down
RAD54L	1871	2063	1755	1872	1777	1400	14.803853	15.689019	15.880139	15.667854	15.079652	12.594987	0.0623638345014126	0.107380612630348	0.446251893354632	normal
ABCB1	177	267	236	62	0	54	0.820224	0.964868	1.238601	0.291638	0	0.283928	0.0426892006211595	0.0780804489280283	-2.11082966988992	down
ABCB7	1487	1878	1494	924	662	940	7.820227	7.951614	8.915257	5.010803	3.760379	5.663911	0.0212456247643266	0.0429643371995455	-0.35585734447703	normal
ABCB6	6014	6452	5022	3105	2047	3155	49.839932	41.572614	46.632878	27.79943	64.955151	30.312776	0.000851581085366861	0.00260590230600846	-0.496636596455745	normal
ABCB5	63	57	41	53	24	51	0.280022	0.206111	0.217034	0.254326	0.415717	0.261116	0.681850469699907	0.753101606956114	0.217928331903251	normal
ABCB9	782	800	643	538	1001	641	4.076123	3.418923	3.883901	2.525214	4.718497	2.968242	0.096593403992268	0.154755727566071	0.654418203299334	normal
ABCB8	1224	1278	1088	1243	1458	1336	7.832662	6.2308	8.768067	9.025523	10.408963	9.238818	0.00199810627294026	0.00550865967478877	0.80054567707361	up
GOLGB1	4734	4505	4024	2560	1169	1514	10.548726	7.947852	10.362658	5.846884	2.725626	3.755052	0.000456757672867181	0.00150803226889705	-0.801743663104355	down
SLF2	679	945	663	384	283	302	3.239734	3.350983	3.761417	2.076408	1.223967	1.944806	0.00155257118286511	0.00441344575952842	-0.634878810397725	down
SLF1	371	483	317	179	141	185	1.602888	1.98322	1.551244	0.796487	0.658251	0.91651	0.0125208793790713	0.0273651391622388	-0.606419156647055	down
DNLZ	237	448	188	962	2180	1283	1.844225	2.723614	1.659878	7.728594	18.391706	11.471424	1.69056284251542e-11	3.31484793722768e-10	3.09743759529963	up
IST1	9272	10630	8191	6567	2733	4783	71.418941	63.051805	69.60079	36.469596	15.648921	29.294988	0.0296871661689813	0.0571470703941734	-0.455930990530963	normal
MSTRG.30147	1172	1596	1035	339	320	285	3.953988	4.197927	3.953825	1.175811	1.165647	1.100451	6.24295252437253e-09	6.83407745015372e-08	-1.3774450851741	down
SNRNP200	12478	16275	11632	11190	6428	9783	41.886776	42.600872	44.241779	38.694077	23.340542	37.660282	0.900133953081504	0.928034139094562	0.0163254425366715	normal
BTN1A1	1588	1230	1713	763	473	560	13.20783	7.967307	16.04371	6.439072	4.188704	5.257266	0.00440655493496184	0.0110275714869857	-0.797015671875755	down
GADD45B	321	283	193	529	568	465	6.0489	4.16813	3.998833	9.745362	10.774738	9.452216	8.81701862775451e-07	5.81788361078027e-06	1.60427706382329	up
GADD45G	82	55	68	285	688	263	1.837048	0.962488	1.722526	6.629267	16.852661	6.808412	1.07311684297294e-08	1.10795100227364e-07	3.28828658497789	up
ZYG11B	934	1231	782	428	155	372	2.767053	2.844919	2.62481	1.307697	0.494362	1.264351	0.000342317698024943	0.00117254429368147	-1.07944663559032	down
ZYG11A	54	95	73	18	0	7	0.290816	0.401548	0.445667	0.097492	0	0.042328	0.0100307756384746	0.022543931441469	-2.70781676232737	down
SPEF2	133	246	184	40	0	66	0.969936	1.361394	1.516471	0.292054	0	0.245983	0.0748702058582975	0.12486508658547	-1.92487913688084	normal
ZNF273	229	248	178	84	138	62	2.401932	1.902198	1.831598	0.936343	1.594129	0.655126	0.310154382891469	0.402952574252596	-0.516098742132347	normal
ZNF277	914	796	784	469	151	311	9.653412	6.591553	9.24201	5.946032	1.523854	4.131973	0.00622289165336938	0.0148565887898843	-0.919303227064523	down
ZNF276	1337	1846	1426	1428	1684	1250	8.495722	9.2958	10.063419	9.442796	14.083416	10.08192	0.0405274554276967	0.0747216501567951	0.57112951616941	normal
ZNF275	308	374	294	325	222	307	1.157879	1.094261	1.250628	1.257163	0.900939	1.323873	0.0624480894276763	0.10749886849478	0.392011242993187	normal
ZNF274	738	765	692	254	21	178	6.548366	5.256203	6.819648	2.244629	0.190094	1.753537	0.00317263705083633	0.0082784195365685	-1.82999870528984	down
MSTRG.55389	227	374	287	226	383	308	5.304909	6.835104	7.613808	5.448553	9.708368	8.255118	0.0744904040111965	0.12429173660952	0.725829062391394	normal
MSTRG.27729	144	78	90	49	36	52	1.348566	0.638508	0.986538	0.468408	0.363875	0.563324	0.219291903090168	0.3038652309031	-0.633306046596962	normal
CTXN1	299	339	315	698	1861	866	5.827929	5.153763	6.959258	14.017541	39.297035	19.37999	1.4426317497649e-07	1.15577995784995e-06	2.56474473369679	up
MAML2	226	243	173	214	308	240	0.763879	0.640845	0.663694	0.747266	1.127103	0.930995	0.0168761839046915	0.0353396302518752	0.909013281456809	up
MAML3	370	362	337	168	7	109	1.302338	0.993411	1.344456	0.608177	0.02364	0.44004	0.0533937357306854	0.0942154068805294	-1.48401125467332	normal
MAML1	2976	4015	2730	1306	758	1177	12.501668	13.153456	12.99366	5.650534	3.444738	5.670364	3.79886003061501e-11	6.95483605604901e-10	-1.00371282354571	down
HERC1	1077	1256	1155	588	413	719	1.743428	1.614707	2.1048	0.961187	0.708503	1.309549	0.0455835494533722	0.0824145797844596	-0.447334963653878	normal
HERC2	2243	2614	2170	1309	838	925	5.395742	4.948591	5.460473	4.744548	1.423889	4.087002	0.000199538603794636	0.000726571059557152	-0.615495127114254	down
HERC5	388	413	290	776	795	918	2.665736	2.210207	2.259127	5.49776	5.914765	7.236912	4.10306537119408e-13	1.07883265493263e-11	1.81335448555687	up
HERC4	1564	1417	1473	884	387	686	9.216604	6.37205	10.064016	5.062456	2.408054	4.430496	0.00917415428885543	0.0208358054957816	-0.662394773832783	down
HERC6	130	167	143	147	113	126	0.825964	0.828173	1.026233	0.961029	0.779436	0.920993	0.185698151319937	0.265140388996732	0.404681350278299	normal
C17orf58	351	548	327	241	144	240	5.418052	7.417773	5.731795	2.841573	1.775138	3.157356	0.145500050780683	0.216969072159074	-0.378177438679546	normal
SLCO2B1	11854	15638	4935	1931	1599	1536	67.532037	68.664344	55.025388	11.044429	9.61353	9.760233	1.45547961770219e-09	1.83148957545679e-08	-2.02294827342475	down
PRR36	639	639	761	1070	1852	1067	3.453721	2.692246	4.684319	5.95399	10.82824	6.609856	5.02115655953886e-05	0.000213794093608496	1.62859540975285	up
MKNK2	4012	3623	3084	2569	1857	2352	27.68817	20.975437	24.82841	17.986521	26.201747	21.819937	0.643864169908069	0.720352698866804	-0.0819151468043773	normal
LCLAT1	1665	2644	1741	1157	526	1112	8.291894	9.840714	9.425071	5.893764	2.711721	6.083718	0.0250156041495713	0.0493801515344892	-0.549052987106001	normal
MKNK1	1260	1419	1100	1142	571	1097	12.336011	10.590464	11.613892	12.444928	6.568224	15.782012	0.54604595202462	0.634639919318671	0.127578641003907	normal
ADRA2C	949	809	986	1070	1162	1057	12.667154	7.110147	14.384133	12.421917	14.166378	13.658311	0.00318847891736659	0.00831389553746288	0.862893699979069	up
AAR2	2258	4460	2340	3209	2795	3108	20.876797	32.694109	23.197855	29.307684	27.152473	29.495084	0.00595094607568855	0.0143088067634218	0.654852078654617	up
OSBP2	271	382	263	35	32	69	2.035521	2.397079	2.142703	0.201886	0.195939	0.445021	3.04054986739883e-07	2.26140896387788e-06	-2.14667047588361	down
LRP2	4841	6140	5248	4003	2530	3104	8.653118	7.698167	10.43651	7.619101	6.175836	6.979959	0.217663242604405	0.302245589066614	-0.176181349664403	normal
LRP3	2463	3445	2354	1426	2115	1575	14.71356	15.984886	15.930395	8.748392	13.609974	10.742729	0.964695006601724	0.974222684258556	-0.0138091955103669	normal
LRP1	7217	6524	6880	3769	3855	3669	11.959658	8.289968	12.647562	6.385188	6.746821	6.985373	0.267567132151604	0.357135630653717	-0.264511685932947	normal
LRP6	2089	2167	1862	738	439	729	4.986	4.054515	5.394841	1.898378	1.116531	1.966977	9.61501113301737e-10	1.26525847168896e-08	-1.11978495198894	down
LRP4	1612	2464	1621	578	295	456	4.771961	5.688408	5.436024	1.760676	0.943468	1.546161	2.39880742276878e-14	7.5654474348056e-13	-1.52334064694385	down
LRP5	6164	6195	5842	3782	4060	3651	31.264764	23.803848	33.470833	19.170954	20.62146	20.325711	0.848045854968203	0.888330928971094	-0.0449786846393662	normal
LRP8	416	363	303	485	146	544	1.592954	1.04394	1.492766	1.827166	0.598855	2.569146	0.137953653019113	0.207712939166212	0.627489158299334	normal
HLA-DOA	184	62	109	0	0	8	1.282571	0.332348	0.857212	0	0	0.063856	8.79487782086229e-05	0.000350272629657193	-4.97479502658772	down
HLA-DOB	103	145	116	100	53	129	1.858	1.910653	2.21239	2.039323	0.9559	2.493779	0.639554608310376	0.716533707744211	0.194168370166704	normal
MSTRG.26139	89	122	62	48	0	54	1.708078	1.732108	1.242123	1.211546	0	1.380061	0.418162060135894	0.513466067317419	-0.938808668873678	normal
STIM1	2078	2707	2053	1670	797	1203	12.736301	13.044936	14.229092	10.364003	4.778062	8.283918	0.0708739421500185	0.119426745292829	-0.340319177468493	normal
STIM2	802	859	698	552	351	453	13.127649	9.653077	13.796943	6.447661	2.422291	3.852891	0.210191098296227	0.293671854340194	-0.223547924121409	normal
ANTXR2	222	208	137	52	28	21	0.639567	0.467728	0.459928	0.150814	0.086591	0.066429	6.81035651861416e-05	0.000280125629865762	-1.91613895609708	down
MAP6	57	182	115	1523	1014	1132	0.419435	0.879731	0.846726	10.240549	7.089543	8.497295	2.98622167179005e-29	4.84962399498705e-27	3.99229445796838	up
MAP7	2511	3400	2445	1844	807	1622	15.894602	16.966985	17.720426	11.438197	4.642247	9.973571	0.0609668723163645	0.105336938270456	-0.414771826580902	normal
MAP4	4204	5180	4424	4563	2948	3572	24.484352	23.545283	25.196158	15.221484	8.341094	18.461853	0.059396398372735	0.102913001523438	0.260135868431054	normal
TEAD3	2056	2553	1818	2151	610	1246	16.625092	16.135836	16.699838	17.917831	5.333826	11.556086	0.600788916345897	0.683137578355747	-0.165900061203971	normal
TEAD2	391	271	342	289	240	242	3.917372	2.160549	3.956971	2.963344	2.854239	3.041876	0.56975596811574	0.656010625062113	0.189723523078563	normal
TEAD1	1825	2858	1925	3756	2303	3313	4.724423	5.714304	5.592371	10.045275	6.386971	9.742628	5.74998651578539e-12	1.22868132916256e-10	1.0943059271479	up
TEAD4	3068	5498	3114	4331	5554	4345	45.904174	63.823209	52.62161	66.654857	99.097344	73.49575	0.00105603403671494	0.00315213794232934	0.967228295402777	up
PTPN23	1670	2138	1913	2184	2127	1858	8.184981	8.05315	10.221201	10.817767	12.102704	12.276789	0.00155652221750894	0.00442012604206816	0.727198962739946	up
PTPN21	370	451	345	577	383	660	1.38494	1.317622	1.463389	2.224382	1.551986	2.836057	1.66178287912763e-06	1.03190512206378e-05	1.05490655774027	up
PLEKHF1	317	385	271	228	519	230	4.572057	4.392064	4.375801	3.335435	7.975654	3.743623	0.144602924489495	0.215841129936525	0.731540169099836	normal
PLEKHF2	459	647	428	238	163	241	3.721352	3.829379	4.02782	2.085976	1.326595	2.35355	0.00292205072335472	0.00770653194214531	-0.659759932391799	down
SERPINI1	765	326	613	73	72	28	11.531624	3.836617	10.510317	1.135157	0.972691	1.26578	1.35964240655506e-06	8.60545794593583e-06	-2.72155117055109	down
MTPN	4448	5190	3729	3356	1665	3357	28.400566	25.840017	26.975035	22.071209	11.497348	24.583336	0.572501411769243	0.658348008002551	-0.115633995613705	normal
EPHA10	323	387	284	466	337	352	1.725567	1.399533	1.723687	2.215695	1.604469	1.779532	0.000191273766925554	0.00069813407684832	0.813501648706994	up
DMRTA2	129	176	103	172	191	192	1.010159	1.156738	0.981299	1.439207	1.618961	1.720672	0.00171666640923457	0.00480296418181435	1.09176570106849	up
EBPL	2391	3132	2039	1592	935	1427	69.073684	71.92487	63.724533	47.439754	23.796402	47.839658	0.022878293383144	0.0457632171947428	-0.351954427939492	normal
YY1AP1	3650	4528	3395	3562	2792	2743	33.148669	31.148474	34.578064	29.303705	23.733223	25.948689	0.118325804335995	0.183113161777363	0.258583866108092	normal
TOM1L2	1598	1678	1402	3395	4680	3662	6.965055	5.695623	6.858916	14.973726	23.718016	17.768827	1.20872047718989e-11	2.42517114347808e-10	1.9788074310028	up
TOM1L1	631	668	449	444	396	343	8.055632	6.741945	6.592767	5.324469	5.220342	4.41856	0.828710906950883	0.873246210652671	0.0573595756211838	normal
UTS2R	71	64	59	11	12	14	0.461835	0.322031	0.435799	0.071243	0.080201	0.10447	0.0038584589679463	0.00982153191840875	-1.79020443450245	down
MSR1	314	493	309	66	86	59	3.091428	3.965665	3.50107	0.92067	0.722261	0.475418	1.04849604910492e-05	5.31135393095206e-05	-1.73425583749673	down
ANKMY1	213	341	217	49	168	182	1.755301	2.071141	1.741525	0.33541	1.393787	1.680694	0.685436757074774	0.755973873015355	-0.23939196551574	normal
MPST	6488	7325	5442	10322	21322	13627	114.439353	101.547012	108.712216	188.997654	409.085332	278.72875	2.7023394556381e-07	2.03730714612934e-06	1.93296744178032	up
MYCBP2	1671	1802	1642	683	340	584	8.697351	7.045247	8.811252	0.981686	0.507511	0.924976	5.17820398755889e-08	4.64758958675311e-07	-1.12410653704558	down
HK2	1097	1157	1136	622	429	436	4.707838	3.870089	5.521824	2.767051	1.989934	2.143849	0.004822265668916	0.0119316284806805	-0.614579414863987	down
HK1	2068	1594	1491	1604	1257	1531	13.91845	8.365245	11.358491	10.960757	8.208755	10.59896	0.129481108997262	0.197323606601701	0.348042706604703	normal
TBX2	104	159	110	522	645	424	0.730484	0.8673	0.871436	3.781186	4.906873	3.414112	1.71523733690315e-14	5.57109087026145e-13	2.75896318753096	up
TBX3	878	844	856	694	370	787	4.519364	3.506056	4.995968	4.091256	2.037313	4.604992	0.81501948269214	0.862109497247686	0.0626372427227764	normal
MSRA	37	108	66	79	29	65	0.587356	1.33633	1.243176	1.363154	0.444064	1.181098	0.625913122936629	0.705101006449538	0.282584167789051	normal
SUPT4H1	1118	1320	896	1155	701	778	22.303049	19.202394	19.130827	21.359453	14.133148	15.406959	0.198574574401595	0.27990640508931	0.24478756911639	normal
TBX1	113	96	127	203	377	325	1.313119	0.875647	1.688393	2.471942	4.72182	4.293196	9.49661371554993e-06	4.8660451272996e-05	2.06936718830343	up
KBTBD11-OT1	33	1134	12	85	294	587	0.217756	3.520665	0.14327	0.357984	1.243603	2.632346	0.721826360622588	0.786842848743982	0.582203803319569	normal
DUS4L-BCAP29	399	510	395	217	230	118	1.41739	1.40868	1.694206	0.793776	0.841307	0.473348	0.154215500906	0.227459213004212	-0.560907184376561	normal
EED	2664	3936	2562	1606	914	1238	35.001114	40.540752	37.053974	21.716631	14.334487	18.374332	1.89666936584016e-05	8.99094228229997e-05	-0.700171325672775	down
MAPKAPK5	1455	2143	1562	1005	632	924	6.931516	7.074223	9.599479	5.520622	3.822709	5.028529	0.0095558747778284	0.0216067641987131	-0.424562982782671	normal
MAPKAPK3	1030	1466	942	1307	873	993	9.920123	11.031672	10.261874	12.949249	7.626558	9.226558	0.00467125562088364	0.0116121038340857	0.485152827234236	normal
MAPKAPK2	3662	4746	3051	4940	5792	4783	30.096245	29.369968	28.091208	40.459464	48.959009	43.204558	1.43018489085348e-05	6.98594205001469e-05	1.09350206487409	up
PDHX	2256	2900	2236	1543	848	1662	22.507075	22.948024	25.62682	16.105627	9.872622	17.819704	0.135189028471337	0.204330378738459	-0.301801832083587	normal
SAMD5	198	225	188	507	213	461	0.755428	0.669226	0.812477	1.992021	0.876418	2.015697	7.23988702631119e-07	4.90449824193723e-06	1.48882962728184	up
SAMD1	2649	3702	2240	2711	2745	2522	29.184182	31.743975	27.908644	30.703197	32.649426	31.797533	0.0160463726356675	0.0338329200951205	0.538881519965667	normal
SAMD3	164	206	174	78	0	10	1.853098	1.624885	2.100889	0.903505	0	0.109292	0.0531454067121374	0.0938612070438005	-2.25319627855969	normal
PDHB	3247	3712	2770	1897	1246	1580	51.286804	46.342488	50.237042	31.266457	21.588087	29.010801	0.000352267420860018	0.00120066653766708	-0.458561563465811	normal
SAMD8	1167	985	989	779	426	864	4.119104	2.684805	4.05618	2.802312	1.603354	3.453121	0.81684458245447	0.86331235098396	-0.0614911334485576	normal
C18orf21	304	508	282	428	313	355	7.678177	9.689731	8.015281	10.845595	8.261039	9.910658	0.0124698946816135	0.027270980067331	0.623241033963043	up
SBSPON	42	31	33	26	54	55	0.269975	0.15481	0.240294	0.172616	0.374824	0.464975	0.141293723992412	0.211932909485087	0.992841020276634	normal
ENSG00000267645	0	1775	1423	0	0	2194	0	20.913708	24.357834	0	0	38.013424	0.994786446546016	0.99644670982666	0.0243413458021757	normal
ENSG00000258790	1162	1175	1726	278	33	117	7.274059	5.736222	12.238669	1.78669	0.220622	0.833848	3.90346296455069e-07	2.82112056348994e-06	-2.83054836330009	down
LRRC14	1333	1612	1247	1474	2171	1490	8.052757	6.572588	8.058649	7.311395	11.458164	7.974819	0.00278290202844761	0.00738469427156687	0.962071212406361	up
LRRC15	78	50	89	59	0	19	0.318005	0.157375	0.413216	0.246243	0	0.0875	0.356685217049251	0.451439200908056	-1.12863953848141	normal
FAM111B	1073	1314	947	747	319	593	7.403296	7.084839	7.387771	5.297732	2.447016	4.687243	0.0513016615287234	0.0911413302113897	-0.457403141925275	normal
MSTRG.32818	84	39	64	36	0	43	0.689609	0.215339	0.534586	0.266788	0	0.377739	0.492429179684537	0.584177758367596	-0.839006576654062	normal
FAM111A	1802	2449	1658	1616	919	1315	11.068178	11.905247	10.64831	9.908089	3.877272	6.970086	0.805997050116863	0.85537208605523	-0.0376694470437063	normal
FAHD2B	1409	1509	1235	1134	730	1072	24.608038	20.470909	24.264968	20.666948	13.31201	22.661163	0.641052942636968	0.717921046581268	0.0735386786360949	normal
FAHD2A	1487	1704	1214	688	718	662	15.166008	10.416316	13.523746	3.802418	3.926104	3.839616	0.0525903480840413	0.0930118084499816	-0.458538125174311	normal
DROSHA	2088	2961	2013	2197	889	1726	10.092506	11.415675	11.153985	10.090145	4.283867	8.82307	0.991422239396228	0.99345726283361	-0.0025239020519448	normal
CCDC107	184	205	129	290	135	213	3.739422	3.362281	3.043128	6.18512	3.304071	5.235077	0.00540844262516678	0.013150985026916	0.862516741357776	up
CCDC106	559	1075	593	1096	1593	1038	8.269977	11.927166	9.699823	16.081634	26.029955	15.010361	6.58374579429044e-05	0.000272020433835334	1.44510418665015	up
SANBR	508	729	478	632	819	664	3.711036	4.428105	4.306877	6.099474	7.016577	6.242931	0.001576738937177	0.00446926166094278	0.968043917174278	up
CHRNA4	116	47	63	0	0	0	0.542431	0.178139	0.30916	0	0	0	7.30509112022708e-08	6.31035530811105e-07	-8.12120223855246	down
CHRNA5	451	551	386	268	276	285	3.308785	3.241033	3.411423	1.874448	1.985788	2.173461	0.663221856929048	0.737304865349809	-0.114566470007497	normal
CHRNA2	115	153	158	0	0	18	0.694743	0.71325	1.139992	0	0	0.121979	0.00284553677595017	0.00753207855325333	-4.03501004472314	down
ENSG00000258653	73	30	106	0	1385	501	0.47703	0.149145	0.779513	0	9.790122	3.752044	0.0684324034312437	0.115949539335324	3.91735758353901	normal
XBP1	4196	5409	3589	1648	957	1419	54.983084	55.052923	53.094435	22.146785	13.505846	21.882231	5.9623692281184e-15	2.09426322709787e-13	-1.13160462888966	down
PEF1	771	1096	633	1377	1522	1330	11.576024	12.834491	10.804191	21.222538	24.627256	22.811964	6.73601788183367e-08	5.87762268273274e-07	1.41561227672455	up
AP5Z1	1408	1871	1289	2363	2991	2485	6.999079	8.31794	7.761765	13.02609	17.578094	12.617145	9.97001701026644e-08	8.28075299697461e-07	1.4381613227947	up
SPATA2	1655	2208	1460	1699	1169	1364	9.881119	10.281045	9.877788	10.446749	7.377126	9.338498	0.0709318345943528	0.119480542372233	0.268892379651247	normal
SPATA7	351	359	277	182	9	119	4.341585	3.376336	3.993835	1.979263	0.094987	1.425509	0.0999757762698301	0.159268968912722	-1.22854221863716	normal
C3orf80	97	108	105	57	14	77	0.83566	0.726111	1.023504	0.500503	0.129057	0.760439	0.367816508978015	0.463091854244119	-0.564610030027509	normal
FGFR1OP2	1306	1611	1204	1095	755	986	12.486483	13.575464	14.209453	14.572968	13.47403	21.149041	0.712846356553028	0.77947806605339	0.0501480908302587	normal
LAPTM5	156	124	153	18	9	17	1.749736	1.109212	2.036925	0.201801	0.096477	0.208895	1.01186125693911e-07	8.3890287031757e-07	-2.76649592368916	down
ARFRP1	2175	3849	2350	6807	10568	7576	27.606255	39.381814	35.9029	94.093868	151.418571	118.985939	6.15239450296558e-12	1.30257137605731e-10	2.27149656957253	up
VRTN	70	118	57	101	173	138	0.487053	0.648064	0.456713	0.733355	1.318681	1.119802	0.00341611193035831	0.00881915262514796	1.45565124961884	up
KDM2A	3794	4641	3636	3350	1757	2600	13.457307	12.531704	13.77428	12.426559	8.094207	9.931603	0.580129640768223	0.66513468895952	-0.0853561439812565	normal
KDM2B	1509	2118	1787	1294	728	1056	7.122397	7.924179	9.677124	7.466047	3.964146	6.340214	0.171200460726508	0.248084312394364	-0.247687072677009	normal
PPHLN1	3414	4542	3110	2661	2333	3117	43.868659	44.274033	45.420833	36.164154	30.278094	47.711833	0.346174743642223	0.440545419123927	0.167051967777882	normal
SIRPA	1037	1494	1060	943	689	946	5.467966	6.140455	6.74529	5.120222	3.92529	5.720034	0.465096124731227	0.558180047451735	0.121642663537669	normal
MSTRG.50100	175	301	271	373	297	360	2.203504	2.734645	3.592365	4.757803	3.888932	4.106857	0.000321502593116772	0.0011089509733593	1.06144340188218	up
TRAPPC9	920	1173	816	517	406	470	5.582312	5.500494	5.046046	1.872771	1.745971	1.834993	0.00981832729248673	0.0221168717273967	-0.456205237013781	normal
TRAPPC8	396	461	416	132	21	117	1.537801	1.548167	1.828223	0.553164	0.084338	0.51592	0.00108031886187763	0.00321741565681958	-1.75702254271129	down
TRAPPC3	1904	2178	1506	2393	1036	1793	33.906518	31.558643	30.634051	45.106936	20.797615	36.554003	0.0377030870536456	0.0703220394120422	0.45224751387863	normal
TRAPPC2	601	604	486	406	235	265	5.378184	4.17968	5.467828	3.553109	2.257408	2.720243	0.163790744458422	0.238927130561561	-0.332532281892332	normal
TRAPPC5	477	668	447	1373	3047	2011	14.516088	8.36354	9.055949	22.745304	84.49744	34.876602	2.07920036826851e-11	3.99183336350187e-10	2.72835793954916	up
TRAPPC4	2706	3329	2297	4100	2791	2646	54.270767	56.193828	53.56959	83.184348	68.57317	64.543448	2.51893712527459e-05	0.00011513711283871	0.792766158793457	up
PRPH	40	52	27	35	51	78	0.570592	0.542636	0.529148	0.536604	0.739771	1.32642	0.0656835541839556	0.112006890914802	1.11638269010202	normal
MTCP1	101	151	85	69	30	31	1.172992	1.428731	1.167685	0.780003	0.355305	0.388238	0.102357415425908	0.162351115998993	-0.800295273662323	normal
PSMG4	650	789	475	522	472	889	10.805476	10.862274	9.823778	10.389979	14.058165	24.021668	0.0553882438245477	0.0970894371751183	0.588596311305299	normal
PSMG1	1357	2192	1229	1694	929	1362	18.925653	24.596687	19.716569	24.65915	13.833094	21.533378	0.100828171166583	0.160340800743873	0.330503025955736	normal
PSMG2	2535	3096	2071	2517	1333	2232	57.144465	54.595304	53.563656	58.938143	32.672583	58.38882	0.184720836780743	0.263990726878701	0.22975908854183	normal
PSMG3	1330	1800	1178	2765	2520	2249	23.847362	23.857631	22.585618	50.922078	46.091137	49.403874	7.29680414740759e-12	1.52382881166134e-10	1.43804322948646	up
FOXM1	10135	15924	9949	17116	15048	13071	69.811017	86.206456	79.270075	120.543851	110.664779	102.347276	5.21450959808477e-06	2.86320964566278e-05	0.965520558206257	up
GDAP2	259	288	259	111	0	109	1.226608	0.979939	1.518094	0.511159	0	0.34074	0.190565071887904	0.270800931886002	-1.43757382330228	normal
GDAP1	334	379	300	128	15	115	1.795052	1.876587	1.750708	0.679288	0.082244	0.710239	0.0145347477228012	0.0310008741603133	-1.49723401612418	down
FAHD1	845	1145	800	684	616	826	11.927449	12.61089	12.781066	9.951265	9.412509	13.398841	0.287768977984405	0.379331834615806	0.223593997457154	normal
MSTRG.36874	147	150	128	357	641	398	2.6075	1.567535	2.121611	5.301321	12.086028	7.012539	2.04841217598441e-08	1.98290895352656e-07	2.39492924228587	up
MSTRG.36876	44	44	25	59	145	71	2.532712	2.006671	1.616241	3.579576	9.105064	4.710172	0.00227625293409166	0.00619018823920436	2.01172518912325	up
TUG1	4608	5047	4395	3995	19	3069	15.80151	15.678579	17.114038	15.783729	0.178898	13.105465	0.686342410424604	0.756730881270066	-0.563701758683024	normal
GLTP	1092	1214	883	811	480	564	10.974261	9.494261	10.024056	8.377659	5.200984	6.486193	0.278852265596716	0.369828266465602	-0.204837985596573	normal
NADSYN1	2933	3404	3027	3642	3832	3311	29.969489	26.571033	35.045923	38.923443	42.166514	39.451834	0.00034308385815278	0.0011740033658753	0.827950909136929	up
UBTF	1772	3888	2095	2396	2438	2457	10.636573	18.201188	14.187736	13.214397	13.163376	13.705284	0.0396481534435621	0.0733158888325426	0.574215026651076	normal
CDCA2	1199	1773	1348	1742	959	1543	8.210606	9.428797	10.579185	12.284307	7.022298	11.985062	0.00276070475461295	0.0073399014700842	0.545893677154774	normal
CDCA3	4721	7825	4135	5967	3366	4693	85.586442	118.20899	87.094188	119.13919	72.558441	106.857622	0.0750005089644767	0.125021981130979	0.349330193128271	normal
CDCA7	2714	3565	2606	1042	727	1067	23.169648	23.790092	23.388974	9.857282	4.816366	8.035576	3.89269663200692e-13	1.02940199824183e-11	-1.05634435863501	down
CDCA4	1446	1708	1234	1739	966	1472	14.264845	13.133513	13.788381	17.6709	10.30174	16.647604	0.0015989555473435	0.00452758612831378	0.499388052815404	normal
CDCA5	3029	4290	2647	7185	8168	6913	29.934409	32.789088	29.499975	72.306721	86.207779	77.351869	1.44917287645078e-13	4.02502663712808e-12	1.81754221967986	up
MUC1	45	25	62	147	230	139	0.593834	0.255798	0.923732	2.45885	3.311003	2.118891	1.89972519014228e-05	8.99924726311736e-05	2.57526490390741	up
MSTRG.60816	208	508	211	18	52	27	1.394326	2.660489	1.602206	0.118619	0.378201	0.2064	7.08497802358574e-05	0.000290383125408484	-2.48342947624608	down
MSTRG.60819	151	173	132	74	29	73	1.323017	1.118164	1.434979	0.614952	0.284839	0.614433	0.0502750252271352	0.0897331844110905	-0.830721721013154	normal
RSF1	2133	2415	1908	1104	536	1023	12.719757	9.209065	10.727091	10.607706	11.888779	14.096192	0.000421577282031608	0.00140634432120936	-0.725613327511821	down
MSTRG.24170	116	142	40	4	0	43	1.154295	1.09877	0.449067	0.034986	0	0.487923	0.11329858721849	0.176904221587839	-2.09284717605012	normal
MSTRG.24171	62	39	148	77	0	0	0.676614	0.332503	1.846176	0.875714	0	0	0.415489657096013	0.510757949388478	-1.43820925833582	normal
SPRED1	659	748	652	627	268	655	2.19558	1.937029	2.558724	2.171448	0.95996	2.808965	0.663716477205376	0.737795317389516	0.126170673822325	normal
SPRED2	1120	1418	1079	805	366	608	7.230898	6.396365	7.913682	5.579453	2.115678	4.932171	0.0273708259545445	0.0533578423212162	-0.47086893387543	normal
SPRED3	345	216	240	132	65	152	1.823902	0.964999	2.439961	0.741349	0.354688	1.394103	0.107995232076294	0.170120527625376	-0.675296063834813	normal
RELT	785	941	667	547	240	441	5.613931	5.256667	5.410167	5.115363	1.837993	3.600682	0.0890346586375695	0.144473307609382	-0.409930758046077	normal
RELB	565	554	516	542	452	291	6.935532	5.279085	7.283438	6.371729	5.219168	4.348977	0.436464812810208	0.53162977817278	0.254359806424221	normal
RELA	1748	2291	1564	1864	1054	1022	17.011453	17.247182	17.267214	17.501312	10.260623	10.916002	0.741915214966452	0.803688113269787	0.0740615389041304	normal
HDGF	14368	24338	13446	22003	19439	20322	151.265293	209.451545	160.704945	237.138484	216.641111	245.963024	1.64636323381859e-05	7.94351558183566e-05	0.885893949523008	up
CRISPLD2	211	195	211	158	330	133	1.307491	1.22271	1.581526	0.970982	1.876639	0.801724	0.194954820282626	0.275733231473501	0.701207736251988	normal
UBE2R2	3273	4577	3020	3084	1924	2625	17.651237	19.248377	18.454712	17.134911	11.226079	16.236322	0.549726571405651	0.63773641412586	0.0807135213638541	normal
KLK6	425	509	332	367	247	328	6.089151	5.682179	5.582229	5.338903	3.770816	5.475978	0.426217670090414	0.521310359554145	0.166892420866356	normal
ZNF841	232	244	258	188	73	146	1.463412	1.184021	1.83043	1.206046	0.487934	1.039822	0.356697143168949	0.451439200908056	-0.331533280070176	normal
ZNF846	99	114	131	233	376	259	1.303695	1.136064	1.427007	3.377983	4.944786	3.487024	7.19848541301202e-06	3.80282788523605e-05	1.98678594470307	up
RHBDL1	313	325	271	231	266	194	4.864622	3.945065	4.802132	3.723818	4.445971	3.433323	0.482955165146735	0.57531179665909	0.240049043330658	normal
COPS8	1158	1743	1121	909	755	860	8.150658	10.53212	9.850291	6.569325	5.735584	6.924737	0.784937647322398	0.838643907402352	-0.051422038648035	normal
COPS9	706	1368	650	1932	2531	2256	40.557548	61.005877	42.201858	113.943704	158.07575	147.264547	4.790336285513e-10	6.83117790136586e-09	1.99400942462628	up
COPS2	1757	2282	1563	1289	810	1009	9.705537	9.096171	10.543	9.522353	3.550136	4.268715	0.0728627510128637	0.121988770767929	-0.261408332651762	normal
COPS3	5450	7960	5154	6126	2758	4580	77.632811	91.594112	87.943008	86.425138	39.830424	70.545533	0.616720489202297	0.697060725060487	0.100041408280045	normal
COPS6	3934	6517	3663	7969	8338	7667	68.019054	89.395459	72.158946	142.546805	166.286474	156.914498	2.6395836656007e-09	3.13839904564617e-08	1.42243678289003	up
COPS4	957	1450	861	807	363	504	13.844647	16.199238	14.190816	12.00319	5.559804	8.382679	0.112130214973063	0.175483850530153	-0.394046041126893	normal
COPS5	1319	2148	1132	1444	1154	1794	24.843471	31.622194	24.149507	27.894017	20.708465	39.142116	0.0169096768552976	0.0353990262830646	0.5585554168072	normal
ZNF592	1722	2691	1986	2014	2247	1685	5.269786	6.229348	6.712941	6.493208	7.16918	5.789852	0.0458857223807684	0.0828957612543027	0.545305072721353	normal
ZNF593	1050	2246	955	4079	9420	5703	39.514135	65.953496	40.815046	158.424783	384.197585	246.394741	3.12928808164743e-11	5.81382135653583e-10	2.93574856596336	up
MDGA1	16	22	6	54	81	53	0.034846	0.053362	0.015292	0.196555	0.197651	0.136537	7.27659349164864e-05	0.000297265748916004	2.80823802732174	up
MSTRG.20211	1964	2596	1533	1671	1313	1841	24.82955	25.382538	22.096675	21.908418	17.994386	27.615503	0.136231655554018	0.205501231916475	0.276741323837096	normal
ZNF595	255	243	167	203	101	162	2.586179	1.601136	1.590498	2.273136	0.915889	1.559974	0.884870364723943	0.916748012207243	0.0462271188634682	normal
ZNF598	1875	2739	1897	2473	2545	2541	13.542031	15.363014	15.505884	18.327573	19.736113	21.009067	7.91874583441488e-05	0.000320053132616272	0.853289687391018	up
ZNF599	115	172	96	186	72	161	1.626533	2.098906	1.378106	3.8208	1.959976	4.046455	0.0790092331144873	0.130662927268765	0.691245350584102	normal
RCC1L	1953	3836	1967	5255	5062	4615	20.543448	31.259622	23.283585	56.602662	57.266872	55.344706	6.49071484078867e-10	8.93298381478034e-09	1.60643985747985	up
FDFT1	4689	3874	3639	6612	3141	4336	57.159838	36.861764	50.621113	82.590154	40.602646	60.038336	0.00129546344740384	0.00375605491030511	0.741866286628239	up
FAM135A	333	431	377	260	36	168	1.563752	1.519998	1.961296	1.281707	0.150645	0.994651	0.129773518854561	0.197638311371178	-0.829500306552697	normal
SHLD1	207	260	168	181	89	249	3.395941	3.94503	3.026047	3.250344	1.855673	5.450744	0.481167767569679	0.573628108086351	0.273547043625914	normal
IGF2	74647	65036	84992	16148	22715	15729	358.654414	238.313472	455.637075	72.287433	107.228072	81.681623	2.47158359120329e-05	0.000113156569907958	-1.41197087577927	down
MSTRG.31427	1190	1691	1183	1097	506	666	4.055455	4.874075	5.728591	4.976558	2.655764	2.742635	0.221127364422522	0.3060399176347	-0.278714336259114	normal
MSTRG.31428	55	138	47	65	41	88	0.631681	1.232498	0.634102	0.780129	1.882019	1.01026	0.554663695389783	0.642168720218113	0.331142337790176	normal
MSTRG.31429	34	60	40	61	5	53	0.251636	0.348398	0.330943	0.461818	0.040301	0.448322	0.714663641779756	0.781093975544556	0.31583367891022	normal
MSTRG.60108	726	625	655	1259	1351	1219	2.740602	1.463881	2.423428	3.866594	9.986736	4.012095	2.01316792401757e-08	1.95564884047422e-07	1.54207472783975	up
ATP5F1D	2555	4530	2758	6004	14903	7747	71.703351	95.933785	84.237553	157.49284	403.844551	226.107371	1.81623841124031e-07	1.43183066983217e-06	2.28740337778439	up
ATP5F1E	6566	11371	5563	13948	19304	17616	46.499731	61.55491	44.203624	99.9848	141.32138	140.995928	2.61270931093749e-09	3.11718576734495e-08	1.80454640550863	up
ATP5F1A	20761	29927	19491	16125	10302	15639	245.991536	98.038731	92.621168	69.642491	46.713264	75.1828	0.301652197491297	0.393759520961689	-0.14564944333689	normal
ATP5F1B	31413	46727	29895	25106	13789	19164	438.036283	507.152507	472.518808	360.274677	205.500565	302.637891	0.0448004050197467	0.0811900736369414	-0.312954035562353	normal
CYP27A1	894	2017	1066	433	327	400	11.380911	20.094016	15.414448	5.698557	4.506428	5.843141	4.56181963551191e-05	0.000196539819752205	-1.14291450997403	down
DDRGK1	1158	1415	910	2149	3150	2250	23.129104	21.238054	20.218834	42.57817	65.358478	49.069178	1.69978243351009e-08	1.68670586183119e-07	1.79411849084301	up
FBXL20	1342	1056	944	383	75	266	3.155145	2.086659	2.554846	0.925843	0.187269	0.712754	0.000108637472940758	0.000423744469193055	-1.73306698658532	down
SSB	6181	10804	6696	6167	3582	6468	90.404446	123.240939	111.109876	92.973755	56.704723	108.557083	0.830608658426014	0.874711773032705	0.0446258102743746	normal
ZNF337	1196	1117	1059	511	370	506	7.467193	5.191615	7.438798	2.996199	2.278686	3.302352	0.000539875782831059	0.00174693982798873	-0.708532442848333	down
ZNF335	1858	2117	1668	1776	1433	1343	10.106621	8.954595	10.301768	9.910268	8.402324	8.347457	0.119655537316908	0.184860104882216	0.294411248496005	normal
TEX19	577	322	426	118	49	139	7.198872	3.124171	6.01089	1.516598	0.660978	1.977107	0.000342838543461147	0.00117368375425178	-1.6134899389413	down
ZNF333	114	64	93	36	71	26	1.285183	0.550522	1.011558	0.427679	1.314543	0.449652	0.603891989553698	0.68598790518427	-0.363790717941068	normal
ZNF330	671	754	639	270	132	242	8.747939	7.533763	9.41001	3.541876	1.812462	3.540053	3.13217640060179e-06	1.81895511291153e-05	-1.12909087450086	down
FAM168A	2806	3010	2369	982	461	716	9.420282	7.915128	9.036572	3.347985	1.649076	2.71491	4.94950797800774e-12	1.07764997047979e-10	-1.37292083258525	down
TEX14	260	315	333	155	20	90	1.339863	1.270993	2.10282	0.858791	0.103708	0.504185	0.0240829871808257	0.0478195562491539	-1.32421276360752	down
NSL1	1091	1530	1252	783	382	543	2.224849	3.590972	3.178575	1.642764	0.758991	1.144616	0.00383936587894018	0.00978014515462084	-0.623736086452733	down
TEX10	2434	4117	2476	1792	1174	1389	18.186077	24.252093	20.992005	13.896841	8.552553	11.927831	0.0179288988551119	0.0371551598552717	-0.443977248744197	normal
THYN1	2855	4455	2785	6601	5098	5673	69.452731	85.369065	76.107387	169.977382	129.901588	154.313544	4.95642725413193e-17	2.38392062076784e-15	1.40185335385495	up
PABIR2	1800	2092	1526	931	494	699	11.135609	9.279628	10.514782	5.682989	2.943045	4.786449	6.1208560597489e-06	3.30039340483554e-05	-0.783996786114248	down
PABIR3	117	84	85	66	61	31	1.145886	0.656577	1.174102	0.663397	0.639596	0.329398	0.650602142632269	0.726375928251039	-0.252430762466942	normal
NTF3	406	534	337	118	3	88	7.791836	8.026648	7.791843	2.354697	0.063021	1.903911	0.00875132875358383	0.0199939328226533	-2.1529259478345	down
NTF4	304	414	212	267	255	202	4.174508	4.592628	3.249989	3.848791	3.312031	3.806771	0.384886675179805	0.480078238120468	0.288416521893977	normal
UGDH	2282	3378	2046	1306	568	1165	18.667672	21.868207	18.759732	10.742466	4.960202	10.616725	0.00115693543889384	0.00341406886274327	-0.777620666226443	down
SNRNP40	1964	3100	1878	1783	1019	1405	30.969867	37.755662	33.364992	31.012769	18.390184	26.199478	0.46663487749439	0.55958890182717	-0.131074211640373	normal
SLCO1A2	247	220	239	208	113	152	0.869785	0.777816	0.961156	0.672596	0.382542	0.547281	0.912158662327593	0.936653884904418	-0.0345483066388707	normal
TSEN54	2759	4259	2680	3642	2485	2960	31.98842	39.270928	28.798305	44.149624	29.106868	40.455357	0.00119255045327569	0.00350433102497042	0.511959065772881	normal
MFSD11	727	874	678	481	198	331	8.096743	7.325826	8.147419	4.622085	2.09242	3.445424	0.0135399605381566	0.0292542831849607	-0.631025996325247	down
TTC27	877	1418	835	712	493	552	7.350735	9.240953	7.898416	6.155004	4.286281	5.110112	0.288907025508895	0.380359807355725	-0.220326915185373	normal
ZNF33B	590	1070	814	614	584	718	2.923177	3.887153	4.113854	2.95268	2.985124	3.660645	0.339456473712961	0.433554511762927	0.255263246984711	normal
ZNF33A	884	1200	981	858	476	713	3.73321	3.860204	4.673801	3.796606	2.218228	4.349831	0.934483514177775	0.952608911100675	-0.01518474139173	normal
PATL1	2265	2561	2053	1309	491	985	13.247616	11.676242	13.604638	7.885101	3.105514	6.602659	0.00216524330497995	0.0059244833660938	-0.774370497121595	down
MAD2L2	4530	6644	3895	8294	10207	8804	97.84792	114.645727	101.183304	191.69923	239.124812	214.108423	5.82107276927603e-09	6.46452843982996e-08	1.52539545445104	up
MAD2L1	2376	3286	2194	1711	1086	2095	11.038857	13.288613	11.644643	8.165578	5.423587	11.095881	0.644496450448291	0.720879584174975	-0.0973719487898653	normal
MSTRG.21114	125	204	173	97	69	79	0.736103	0.886774	1.221553	0.50168	0.586393	0.374192	0.215978526484482	0.300208194501237	-0.443027750738463	normal
LRP2BP	322	254	282	279	31	232	2.290652	1.407136	2.360446	2.111905	0.189559	1.746556	0.727218421786373	0.79136957779575	-0.21968158092668	normal
GALNS	1326	1735	1271	754	283	605	14.350907	14.583337	15.130115	8.3488	3.178283	7.295165	0.00120955765979969	0.00354503548499078	-0.859850078610056	down
DYNLL1	7394	12432	6783	14750	12036	14489	263.850401	347.657386	273.08974	546.136365	467.355951	590.377661	4.87628076844581e-11	8.77603386279347e-10	1.26548298217862	up
DYNLL2	4498	7280	4036	9018	6640	6747	15.95477	20.137774	16.223324	32.956459	25.478945	27.451143	9.08778231963007e-09	9.51803847801012e-08	1.12704624708998	up
KHDC4	3044	2953	2547	1043	400	661	17.072599	13.66507	16.957695	5.798429	2.317316	4.655401	5.70407442018998e-09	6.34647764394754e-08	-1.49726844897379	down
KHDC1	506	849	450	465	105	291	6.980669	8.906143	6.939061	6.810014	1.379071	4.58393	0.205474741350349	0.288307921284837	-0.539742210951506	normal
GPS1	5643	8981	5793	10541	15328	10036	75.47581	94.334285	88.548553	143.255465	217.085043	142.008923	2.36881297926313e-06	1.42030636522135e-05	1.502756150031	up
GPS2	1996	3538	1864	3482	2535	2658	37.951432	52.76529	39.859855	68.344179	49.76794	57.716977	7.2961396356744e-05	0.000297887937092131	0.857980361833104	up
GLO1	10939	13587	10051	6057	3736	5519	131.03516	126.913418	136.422451	74.767795	48.643791	75.860364	3.7775266577537e-07	2.73870682687143e-06	-0.596054392599007	down
CARHSP1	7677	7037	6757	10123	13333	10316	68.801089	49.231377	69.247053	93.578347	128.380572	106.927218	7.5950465515062e-06	3.98291779375241e-05	1.29129982647248	up
TTC14	1312	1361	1145	912	318	872	8.584075	7.413217	9.081938	5.568238	2.841899	4.43798	0.276333524280451	0.366956033589932	-0.340584122306304	normal
TTC17	3048	3218	2668	2227	1169	1513	17.315686	13.981154	17.434545	14.005832	7.093007	11.957287	0.0895961102341015	0.145213655708763	-0.307339591602955	normal
TTC13	865	1271	884	1403	724	1263	6.543531	7.333634	7.529512	10.881741	5.772466	10.982607	0.000221397771670684	0.000796708769588664	0.737525139843608	up
TTC12	314	708	413	592	542	626	2.852298	5.642832	4.605355	6.470533	5.441456	7.739286	0.001879127839223	0.00520977720277853	0.939497984796806	up
TTC19	1231	1589	1211	1054	618	998	11.667189	10.187837	12.645456	9.074163	6.120705	9.497579	0.901008463936093	0.928425699468593	-0.0206374227890579	normal
SLC31A1	2152	2650	2336	1260	1050	1082	11.194529	10.780076	13.694584	6.779842	5.758299	6.693687	0.0102668249250486	0.0230032870094742	-0.473183788867732	normal
ZFP90	768	709	672	487	331	329	5.020968	3.479617	6.441829	5.100507	2.281595	5.290111	0.171754899830011	0.248757175244305	-0.333044992842869	normal
ZFP91	1164	1439	1068	964	292	582	4.866731	4.689749	5.056713	4.147726	1.318282	2.789615	0.127310056330724	0.194832374455577	-0.478579278627879	normal
RICTOR	979	836	948	479	353	552	2.478266	1.649595	2.719193	1.24847	0.965716	1.601372	0.0909763554611275	0.147053584401101	-0.436782857780778	normal
PRDM2	1181	1154	1027	553	447	508	5.571604	4.678662	6.448781	3.166119	1.569508	4.714219	0.00470833295296833	0.0116958481343845	-0.567066757624061	normal
EGR1	5943	12732	5672	142	39	168	45.747158	76.426407	49.476006	1.124538	0.322661	1.481108	1.15117808550271e-41	3.97271557306985e-39	-5.55569833037903	down
DALRD3	849	1235	802	813	1733	1723	12.890228	14.878223	13.993773	12.033335	25.89226	32.012694	0.00152821188110962	0.00434778169967792	1.25770593731388	up
INF2	3865	4542	3593	3706	3868	3715	25.713038	22.725529	27.398608	33.910999	30.642122	33.834694	0.0104043788703743	0.0232612886069134	0.539235204064454	normal
MSTRG.24239	87	131	47	76	46	56	4.316588	5.094025	2.625035	3.863022	2.442958	3.163926	0.924055743521358	0.945503570314317	0.0469743998819265	normal
EPG5	337	359	336	197	131	238	0.712438	0.560676	0.754482	0.775589	0.266899	0.543581	0.291684314847283	0.383504170125907	-0.300527858896675	normal
PTDSS1	2848	4446	2656	2614	1455	2187	13.779487	16.778574	14.55956	13.028692	7.61217	12.133909	0.651106809951664	0.726704269451226	-0.080662087742454	normal
PTDSS2	2823	3575	2633	4125	6293	4111	28.401113	27.745694	30.172317	42.045949	66.871004	47.189001	2.34086372269896e-05	0.000107998939933611	1.3644952777845	up
CHCHD10	1318	2307	1379	1520	2962	2038	45.609556	62.238299	54.089156	54.748589	110.653251	80.865038	0.00432542155733092	0.0108520754593595	1.09777351115535	up
CNTD1	165	87	312	86	21	117	1.429431	0.670051	2.760124	0.741395	0.390502	1.30098	0.213029568783992	0.296976385325613	-0.91172197143673	normal
ENSG00000286264	940	1206	856	1182	1441	1038	13.710165	14.091261	14.392375	18.115035	22.736357	17.352998	0.00116860901035275	0.00344248373429564	0.943831068338354	up
OBSL1	2455	3143	2521	1363	945	1381	15.292369	16.202717	16.347654	9.661249	6.898489	10.16799	0.000165264689078374	0.000612392809121608	-0.553303721067071	normal
LRRC57	696	828	620	731	630	702	2.349628	2.168402	2.373516	2.555402	2.237194	2.643044	0.00367919373207493	0.00941033727581291	0.553858201938273	normal
FBXO45	1011	1286	886	557	190	431	4.116786	4.08575	5.61259	2.336708	0.837042	2.013606	0.0025478632529839	0.00681999308593945	-0.898438299839735	down
FBXO44	3448	3254	2943	2921	2170	2391	36.021722	29.437003	32.482955	34.124045	35.617484	31.746836	0.222353313722217	0.30724725192091	0.215763630963093	normal
FBXO46	1486	1687	1323	1131	844	964	12.555799	11.14855	12.990858	9.413473	7.358898	8.913649	0.896949957620329	0.925326094442134	-0.0199000544105333	normal
FBXO41	1555	1854	1442	904	504	731	5.789654	5.671036	5.771881	3.151993	1.782389	3.17944	0.000120572857842832	0.000465042673836952	-0.613228358482858	down
FBXO42	866	1036	830	779	442	643	3.375215	3.164741	3.743766	3.332325	1.851209	2.858877	0.923107726237344	0.944961861555532	0.0164498647572579	normal
FBXO48	127	85	91	87	30	85	0.536962	0.278253	0.433103	0.376649	0.136751	0.409159	0.875949452825411	0.909964347290937	-0.0819283041939288	normal
MSTRG.53163	43	58	42	44	0	41	0.897875	1.099529	1.219562	0.949492	0	1.303728	0.80826613681158	0.856870113858156	-0.296921152874079	normal
SFRP5	501	451	458	254	311	197	6.423501	4.508758	6.65204	3.34657	4.303556	2.88567	0.490774326475908	0.582665244919019	-0.255774064502822	normal
JAGN1	2503	3389	2095	2883	2262	2806	36.974311	39.558028	35.200576	44.103832	36.089935	47.888455	0.000124429450883854	0.00047778140194735	0.607667259808424	up
COL1A1	6772	5597	6248	1953	962	1234	29.839702	19.386115	32.665156	8.677142	4.247828	5.778388	1.44639360569413e-11	2.87280824935278e-10	-1.63649898781212	down
KIAA1217	3353	3969	3689	1437	792	998	11.356204	10.203376	13.777259	4.824106	2.441313	3.291735	4.29225515749682e-11	7.78584628043182e-10	-1.21355667735335	down
EIF1B	1469	1873	1331	916	761	842	35.935307	35.729595	36.901192	23.078758	20.13409	23.599588	0.0982059588278497	0.156902205516162	-0.28030993635785	normal
AADAT	296	477	310	152	25	30	3.172573	3.987047	3.934817	1.670815	0.28275	0.366158	0.00226381551877257	0.00616243530292576	-1.90405071903215	down
C19orf33	125	433	119	694	4278	826	7.518558	20.32937	7.942368	43.562547	270.235619	56.749685	0.000144036060939317	0.000543244203608286	4.00809967606668	up
EPCAM	29642	35557	24937	19264	10079	18267	462.802933	432.884887	441.113829	309.772163	170.193024	327.039973	0.0385426053889228	0.0715783835313723	-0.355636010263567	normal
COL6A1	2830	3286	2672	1536	1915	1368	16.317044	14.792601	17.816873	9.08895	11.898878	9.012697	0.445671733942745	0.539937916038762	-0.217070614344489	normal
WBP2	3059	2608	2323	5114	3246	4631	39.849702	26.665332	36.083674	71.463053	45.578487	69.015912	1.95015475003818e-11	3.77558712055077e-10	1.26411029612032	up
WBP1	2441	2465	2009	1311	255	1056	54.899448	41.504737	52.089129	28.380976	6.718255	25.084246	0.0303053998293355	0.0581587292150907	-0.914792019049234	down
COL6A2	2118	1860	1657	862	1346	806	15.466718	10.482488	13.616227	6.342455	10.22501	6.569335	0.512828221678119	0.603708065158174	-0.239014645661703	normal
MSTRG.7974	212	266	260	250	266	203	1.523059	1.824451	2.063817	1.817867	2.846875	1.750131	0.0886192430105076	0.143900721152458	0.584934595676255	normal
TMA16	384	582	326	298	179	254	5.622014	6.892813	5.442218	4.219928	2.721943	4.023011	0.36364945348676	0.458807883733775	-0.223160889475802	normal
PCM1	1841	3181	2279	1512	722	1180	6.962673	8.179152	8.309052	5.138071	2.177056	3.783935	0.0193421930079998	0.0396435979632411	-0.529698115713253	normal
LRRK1	366	548	386	250	297	114	0.634423	0.732361	0.693449	0.537733	0.549306	0.201342	0.514013210162587	0.604896705292784	-0.3013696360254	normal
PRELID3B	3502	4473	3092	2091	1168	1868	34.141293	33.839989	34.086368	21.002566	12.751323	20.87095	0.000465806328896778	0.00153277486629109	-0.535212960605868	normal
PRELID3A	68	148	100	146	154	53	0.928604	1.836139	2.049769	2.195038	1.99795	0.835179	0.1559114417284	0.229690666127943	0.833757466148402	normal
MRPL10	7133	8691	5952	4954	2876	4232	101.82708	92.582485	96.651492	70.424202	42.943645	66.989008	0.0425857482982693	0.0779233390123687	-0.274339555820217	normal
MRPL11	6096	12696	5451	8701	9309	8530	145.093112	233.313315	146.852581	220.544946	225.441787	229.747592	0.00557325830273415	0.0135160326090903	0.813473704885933	up
MRPL12	5753	11930	5772	17065	33753	20379	137.684372	222.65094	156.513062	420.72525	873.862976	559.37146	5.43574633036697e-09	6.07571193071949e-08	2.3431155047223	up
MRPL13	1663	2661	1495	1690	1571	2103	31.716644	39.574522	32.242898	33.128998	32.567223	46.013601	0.022686076646375	0.0453918831753241	0.518603098003299	normal
MRPL14	2895	4041	2176	4162	4119	4479	73.050262	79.516403	62.208714	108.184921	112.427574	129.609879	3.90799605469022e-07	2.82291876184949e-06	1.13117535281864	up
MRPL15	1385	3299	1535	2099	1157	1961	19.352082	35.95252	24.31052	30.192766	17.473194	31.39812	0.211036374372348	0.29463102602966	0.360240202213189	normal
MRPL16	2455	3852	2301	2082	1330	2104	55.242729	67.041863	58.191544	47.855753	32.060402	53.803188	0.814712422616336	0.861980347844945	-0.0426150028095859	normal
MRPL17	2928	4613	2253	5415	4947	5475	31.547208	38.174402	27.104296	59.374944	56.056988	67.837551	3.32691113564251e-09	3.85921691734531e-08	1.34086949592375	up
MRPL18	1459	2022	1265	1502	663	1284	37.424303	41.347022	36.965493	39.510882	17.834349	37.772738	0.657367440858453	0.73262555737204	0.10172560123363	normal
MRPL19	2044	3419	1991	1456	680	1442	6.808141	9.576452	8.179897	5.319854	2.267774	5.489171	0.0537776605536346	0.0947591210896879	-0.483268380011333	normal
MSTRG.20054	1318	1386	1284	819	1000	924	6.506324	5.348488	7.646506	4.191294	5.001461	5.726532	0.744101993932731	0.80561442543117	0.0893471945967514	normal
SNCG	73	31	47	106	175	136	2.223135	0.748369	1.670153	3.387314	5.73307	4.723402	0.000378395577052522	0.0012786713698	2.08781041538714	up
RNF128	1419	1431	1440	956	601	1101	12.217957	9.611377	14.197427	8.494441	5.599422	10.871717	0.553011041812635	0.640738997916873	-0.135067104017317	normal
RNF126	2361	3060	2088	3021	2871	2865	36.011824	36.611676	37.038427	46.980253	46.233224	48.532204	1.0117783867442e-05	5.14667258263386e-05	0.850838718048382	up
RNF123	1625	1762	1559	1091	569	617	9.910145	8.124783	9.907101	6.327562	3.294127	3.984476	0.0138674104437951	0.029826384195411	-0.564694113522623	normal
RNF121	2175	3479	2047	2031	1801	2078	23.744726	29.807316	25.865113	23.174553	21.053036	33.381732	0.209560407110693	0.29290926080964	0.251735147182584	normal
SACS	433	414	444	361	229	509	0.734002	0.612629	0.853652	0.641485	0.380099	1.136514	0.324771064624042	0.418240701114844	0.316814282490129	normal
TGFBR3L	160	248	132	224	528	312	1.757017	2.080537	1.644556	2.617107	7.127602	3.808431	0.000547747131191013	0.00176785162472779	1.71597182208502	up
NIBAN1	177	219	181	226	75	134	0.616072	0.594273	0.718321	0.817318	0.281344	0.776421	0.762592972036718	0.820357963372417	0.115697051394566	normal
NIBAN2	3548	3498	3480	3401	3455	3111	21.868586	16.892217	24.155457	21.468735	22.876448	22.89729	0.0232513129519428	0.0464336806241604	0.531363480545313	normal
MSTRG.35751	107	147	90	37	68	52	1.585862	1.630733	1.462373	0.527804	0.840644	0.815731	0.405478393382694	0.500685725550492	-0.441986052951976	normal
MSTRG.35753	194	213	175	143	133	146	1.019475	0.872207	1.038749	0.769706	0.756048	0.877865	0.634732250094824	0.712345039049508	0.143701979028748	normal
GPN3	1240	1519	985	720	516	759	21.307811	19.624416	18.918354	12.256958	8.3983	14.462502	0.0856934438068876	0.139840678367452	-0.310365844382516	normal
NBN	640	1073	762	416	163	323	2.165318	4.32441	4.430506	1.557161	0.591656	1.242299	0.00201683504879688	0.00555585532101219	-0.904478507091809	down
GPN1	1268	2348	1546	1533	784	994	15.040006	21.881812	20.699251	15.689138	8.374431	11.25244	0.805089718070474	0.854552746500947	-0.0592117305687283	normal
NFKB1	549	928	568	486	94	224	3.308908	4.343527	3.832476	2.985105	0.59065	1.488042	0.0659146622223491	0.11231773821964	-0.840743411461502	normal
NFKB2	2132	1554	1602	1802	2281	1672	16.696824	9.567686	14.450098	14.976996	17.63986	14.161167	0.0217072820325243	0.0437377494054833	0.74986347133587	up
DNPEP	3291	5324	3069	6127	5356	5279	33.387703	40.998967	27.794607	54.472055	37.139564	50.188275	1.52681111343827e-08	1.53169335827775e-07	1.15890191436903	up
SIAH1	792	1099	784	381	197	393	7.704994	7.665267	8.385878	4.40197	1.52853	4.565751	0.000183228102350237	0.000671252846295825	-0.89364991812993	down
SIAH2	1111	1134	867	687	523	642	11.97335	9.304302	10.389951	7.459454	5.904383	7.689848	0.395883554958519	0.491260031701492	-0.156382973099421	normal
NSA2	4919	6214	4097	3467	2125	3246	28.145577	28.030396	26.66515	20.378021	13.198752	21.072292	0.159621819117702	0.234015780805042	-0.20009874709655	normal
PHLPP1	665	928	678	441	196	346	2.543492	2.772688	2.93981	1.734989	0.810335	1.561548	0.00742515746041791	0.0173019705576652	-0.65173709593489	down
MSTRG.57676	361	924	340	535	249	399	2.072899	4.140704	2.208501	3.164503	1.543645	2.626634	0.674684724648046	0.746800412079355	0.158053476931149	normal
PDZRN3	1167	1154	1087	345	188	263	6.629717	5.113142	7.064714	2.306039	1.152675	1.71052	7.25989425720908e-13	1.83209470432384e-11	-1.54560810016687	down
EMILIN3	197	190	165	357	0	286	1.253793	0.938891	1.184249	2.341949	0	2.085304	0.717011652882985	0.782978313139524	0.64261987629378	normal
EMILIN1	30	26	24	69	95	76	0.185462	0.194825	0.165076	0.439381	0.631837	0.53977	4.31092510109571e-05	0.000187132107218633	2.22443619125427	up
DDX24	3686	4771	3222	3468	1726	2595	18.341338	16.493031	16.461498	15.613555	8.08812	12.892463	0.919922312418257	0.942452694123617	-0.0172842214944427	normal
P2RX5	131	93	84	21	32	46	1.688039	0.872948	1.149092	0.244748	0.392053	0.589364	0.0809907017307656	0.133485657713303	-1.02313232403035	normal
P2RX4	1303	1236	1004	1325	1510	1391	17.802358	13.249115	15.773834	18.625896	22.433887	21.855546	0.000742231140693885	0.00231229037827542	0.883343234985905	up
HSPBP1	2338	4518	2505	7622	14436	7985	34.115271	55.028201	43.550161	118.118512	231.499232	136.499689	1.10053235333343e-09	1.42511712996385e-08	2.41343491275765	up
DENND11	1110	1576	1169	792	430	551	3.665083	4.060161	4.376304	2.693106	1.53525	2.08657	0.00450256706393324	0.0112311954735335	-0.546914255414777	normal
DENND10	1404	1958	1269	1047	705	1096	14.480608	15.94701	15.076666	9.783105	6.860052	11.964096	0.542159026514711	0.631131995446878	-0.105550853437387	normal
MSTRG.37660	147	115	117	17	18	19	2.767903	1.720069	2.517383	0.383359	0.508215	0.566503	1.49704492696062e-05	7.28931505176874e-05	-2.21845879822297	down
MSTRG.37664	263	99	108	40	0	43	2.124663	0.608755	0.963579	0.4505	0	0.386252	0.0608950351651319	0.105258585702414	-2.08832570584029	normal
RMDN2	60	80	95	60	49	43	0.984099	0.772166	1.475477	0.74739	0.649475	0.518202	0.927879577767402	0.948212147727363	-0.0450518370668466	normal
RMDN3	1151	1800	1144	1287	599	1017	12.001657	15.002238	13.824802	13.97282	4.981837	12.019283	0.739579450031558	0.801724103049758	0.0733473543798148	normal
RMDN1	1038	1292	885	659	489	666	13.176239	12.98276	12.833292	8.120953	5.533326	8.82496	0.178663685690972	0.257010579124446	-0.226457377080472	normal
DENND1C	1337	1458	1273	785	513	376	11.014855	9.35541	11.867864	6.752438	4.789519	3.546945	0.0146682647416453	0.031251848509596	-0.70010189028682	down
DENND1B	186	173	148	159	37	88	0.564654	0.418688	0.556324	0.505812	0.113424	0.28977	0.482698573534399	0.575204670071892	-0.346323087805661	normal
DENND1A	1969	2727	2104	2026	2611	2180	9.759223	10.395716	11.584777	10.307185	13.744341	12.348024	0.0165387542399049	0.034712021214482	0.658251310329255	up
DIS3	3019	3629	2663	1975	1369	2067	7.686961	6.483827	7.361872	4.647754	3.38189	5.415152	0.178950429702274	0.25736584979521	-0.195295717551177	normal
BAP1	2390	3107	2373	2429	2646	1940	16.647493	16.455912	18.6119	16.895764	19.194058	14.981606	0.0662359099241899	0.112767698642516	0.477409977216907	normal
SHARPIN	1687	2428	1639	2560	4644	3191	29.098864	32.99941	31.97003	46.478062	92.581815	65.880369	1.27537238698802e-05	6.30558392403714e-05	1.5516728715996	up
ERRFI1	1166	1281	892	677	419	675	9.222759	8.123896	8.414135	5.95303	4.319405	6.372777	0.0788885782582017	0.130510298930515	-0.336147954417205	normal
ZCCHC10	590	606	538	369	223	389	7.937803	6.41723	7.825239	6.16705	5.76422	7.635287	0.264314524913656	0.353819054662307	-0.259964147377192	normal
ZCCHC17	1033	1496	863	801	747	697	15.920219	17.693472	14.500765	12.626604	11.267211	11.310685	0.847685496644978	0.888155642936416	0.0452349347876468	normal
ZCCHC14	2229	2725	2212	1103	629	859	6.891356	6.617345	7.83616	3.740375	2.030706	3.0178	3.59148943588049e-09	4.12110724629212e-08	-0.8991458916964	down
ANKS4B	530	493	416	83	54	132	2.959769	2.144655	2.630117	0.477508	0.323614	0.845201	4.08256404841733e-07	2.93061435904071e-06	-1.85650153632042	down
FKBP10	4346	7008	4113	4681	4656	4824	40.390765	50.881662	44.346469	45.045485	44.190993	51.442489	0.0170758145131659	0.0356764860813899	0.51961854497004	normal
VPS35L	850	1646	779	1094	1115	1107	5.27048	7.956041	5.469275	7.099589	7.718159	7.871327	0.0163086426079175	0.0343072999938576	0.685293612045267	up
SLC45A4	591	591	536	565	518	493	1.906178	1.541603	1.969825	1.898229	1.806457	1.823188	0.0477156447935528	0.08567465670268	0.479749787927153	normal
PTGR1	4361	5134	3697	2168	905	1886	66.110028	57.519484	64.284554	35.002816	13.933317	34.49564	0.000152249059791408	0.000570479376047935	-0.866384058812319	down
PTGR2	688	689	598	452	290	384	6.023059	4.956243	6.082134	4.064358	2.737974	3.840038	0.226742915604979	0.312308841250362	-0.239971510098793	normal
TACO1	698	1215	609	1185	1447	1227	11.798705	15.986537	11.737945	20.373919	26.12611	23.483585	2.31488946345278e-05	0.000106979357728498	1.29445672788472	up
MTUS1	2446	3787	2391	966	599	770	9.961772	11.977034	10.942732	4.505408	3.409458	3.405948	2.86141932714826e-14	8.85628528967593e-13	-1.2884017824079	down
IFRD1	1621	1521	1255	1602	1162	1776	12.572716	9.046186	10.676074	12.214117	8.313601	15.279201	0.00149376675680072	0.00425944150193703	0.624820259066073	up
IFRD2	1586	2661	1578	1664	1462	1252	20.072801	26.092868	22.5802	21.385587	16.78561	17.857865	0.340124596947559	0.434098458179287	0.228860304205805	normal
ALS2CL	452	177	213	186	178	135	3.008234	0.97413	1.820165	1.7382	1.423511	0.981684	0.733315089465063	0.796124552674449	-0.171988802254295	normal
FGL1	69	79	64	95	0	104	1.261336	1.13389	1.392161	1.714373	0	1.457018	0.771253845110436	0.827868435295836	0.355853989061371	normal
ADARB1	1256	958	966	624	276	467	6.590711	3.888173	4.865865	4.52305	1.267334	2.735017	0.0143749992950702	0.0307218594626333	-0.694413305222042	down
CHKA	4300	6916	3902	5091	3224	3874	40.957976	49.637189	41.708134	47.29325	32.069544	40.429758	0.0992435273915634	0.158248544774534	0.296105626156242	normal
CHKB	956	1068	828	1231	1490	1189	16.991144	15.090904	16.66451	23.71169	41.363444	24.546517	6.90281674272753e-05	0.000283590721180389	1.10039454509473	up
BMS1	3531	5568	3555	3367	1420	2608	10.989743	13.513278	12.53497	10.794978	4.78029	9.308819	0.34715181852749	0.441585302520593	-0.214274532699993	normal
MRI1	815	1178	848	628	358	610	6.191171	6.977771	7.306703	4.909942	2.941123	5.315115	0.203929141714288	0.286491077671868	-0.254878372715901	normal
MAPK1IP1L	1896	3012	1726	1679	773	1645	7.50363	9.005133	7.654586	6.686203	3.122774	7.128776	0.625364439279438	0.704696385290887	-0.121475626329621	normal
DST	1433	1614	1386	1256	721	966	1.8333	1.845348	2.000903	2.101107	0.790953	1.453497	0.869607402913554	0.905010599353038	-0.0269086916116565	normal
C17orf113	187	261	186	161	147	152	1.208738	1.313302	1.362665	1.067352	1.026361	1.121547	0.591604782582704	0.675309056377379	0.157820692411058	normal
DSE	65	43	61	42	27	52	1.14656	0.465732	0.910619	0.684618	0.431063	1.077091	0.925689147081715	0.946394088751	0.0529624369875493	normal
PDAP1	4482	7886	4435	6575	4759	6052	42.579912	57.840095	47.807406	63.98842	47.740845	65.027219	0.000361689622323651	0.00123065406619563	0.669517040232177	up
CTXND1	139	141	153	13	0	0	0.484685	0.385197	0.604159	0.045642	0	0	9.72062528909845e-05	0.000382943811331949	-4.67692242129928	down
SLC22A23	1396	1165	1278	2720	1991	2425	5.237273	3.495805	5.617275	10.706931	7.934704	10.853958	5.66496070114588e-12	1.21616045907648e-10	1.46090387170957	up
ZNF83	794	774	627	343	187	384	7.034934	5.19989	6.999878	2.914264	1.177294	2.609969	0.00757501928548809	0.0176184610306449	-0.708058171441261	down
AUH	248	344	180	58	0	31	3.813764	4.128493	3.210072	0.920734	0	0.541011	0.00750586861924019	0.017481189542769	-2.66587899417102	down
ZNF81	136	174	168	132	210	93	0.518379	0.674717	1.187044	0.730746	6.633072	1.203939	0.291468037408028	0.383256314381827	0.540169534845917	normal
ZNF84	1075	1129	884	678	227	431	4.044788	3.177717	3.780122	2.573033	1.497317	1.664038	0.0223050171325236	0.0447591883264073	-0.687657528857907	down
PFN1	18939	28095	16824	36984	42287	39477	567.278791	655.120642	570.420387	1139.76604	1365.322497	1354.933231	6.25720621421074e-11	1.08510646458499e-09	1.55334756862229	up
CAPZA2	2975	3757	2704	2022	1047	1830	14.582974	14.222056	14.904904	9.988853	7.158154	9.998914	0.0293165036876234	0.0565597507902101	-0.380406277884641	normal
CAPZA1	2400	2967	2214	1639	598	1305	24.888412	23.719418	25.771763	17.336537	6.615223	15.423735	0.0300060632599667	0.0576483921002895	-0.563839617982267	normal
SCARF2	290	291	240	324	242	254	2.050024	1.655906	1.900638	2.319964	1.820139	2.126847	0.0187617421531447	0.0386144459045787	0.587656661503597	up
TRPC4AP	5306	6750	5242	5303	3206	3467	40.615838	40.285755	45.454124	41.777165	26.484694	30.361757	0.769882299715001	0.826903210404633	0.0486087475677456	normal
CCDC77	1684	1886	1316	1345	1386	1609	18.142416	15.722042	15.814276	14.628611	15.482867	19.49335	0.0411388941639074	0.0756771448612178	0.454824231642862	normal
MSTRG.53367	55	43	45	46	65	18	0.47987	0.288038	0.462558	0.41443	0.617366	0.172145	0.486813560437036	0.578958765251387	0.511971170191782	normal
C10orf88	294	362	298	325	240	262	2.424921	2.419891	2.793725	2.695813	2.09044	2.4884	0.0896762093065908	0.145292299679364	0.386099499476791	normal
CPVL	3142	4211	2947	2454	920	2256	39.939095	39.790414	40.447899	30.016686	11.504814	36.500014	0.216743794052542	0.301150612290015	-0.329855166914858	normal
CERK	2358	3145	2374	2613	1995	2513	12.985001	14.407667	14.993737	15.251004	11.782551	15.664108	0.000958549628998325	0.00289473180457075	0.454209842299941	normal
RGCC	222	138	209	326	154	245	5.59521	2.700541	5.951354	8.44941	4.18535	7.073107	0.0287841033953289	0.0557119126628674	0.856651893512148	up
[truncated: 11,805 more rows]
